# Supplementary material for: Gene-expression profiles of abdominal perivascular adipose tissue distinguish aortic occlusive from stenotic atherosclerotic lesions and denote different pathogenetic pathways
Source: Sci Rep. 2020 Apr 10;10:6245. doi: 10.1038/s41598-020-63361-5 (PMC7148291; doi:10.1038/s41598-020-63361-5)
Supplement: Supplementary file 2 — Supplementary information2. [file 41598_2020_63361_MOESM2_ESM.xls]

## Sheet: pair-wise DA- vs. Px-PVAT
Data Supplement 2a | Whole-genome differential gene expression analysis in pair-wise PVAT samples. The list shows annotations and statistics for all the probes/genes detected by HumanHT‐12 v4 Expression BeadChips (Illumina). Combined rank-score is calculated as the log2 fold-change (logFC) x -log10(P-value).
				pair-wise DA- versus Px-PVAT Total samples							pair-wise DAOc- versus PxOc-PVAT							pair-wise DASt- versus NeSt-PVAT
Probe ID	RefSeq accession number	hgnc_symbol	entrez_ID	logFC	AveExpr	t	P.Value	adj.P.Val	B	Combined rank-score	logFC	AveExpr	t	P.Value	adj.P.Val	B	Combined rank-score	logFC	AveExpr	t	P.Value	adj.P.Val	B	Combined rank-score
10008	NM_001042682	EMP1	2012	-0.384533	11.716	-4.13245	0.00020386	0.999825	-0.459276	-1.41918	-0.660585	11.716	-5.19584	8.20246e-06	0.117722	1.88023	-3.35977	-0.10848	11.716	-0.776247	0.442662	0.999935	-4.79687	-0.0383941
10019	NM_152470	IL34	146433	0.196305	7.16924	3.14791	0.00329323	0.999825	-2.15835	0.487304	0.414281	7.16924	4.86226	2.27648e-05	0.16336	1.23471	1.9234	-0.0216706	7.16924	-0.231386	0.818322	0.999935	-4.93923	-0.00188698
10044	NM_001008405	NGFR	4804	0.232931	7.13807	2.91168	0.00612995	0.999825	-2.54118	0.515369	0.488754	7.13807	4.47156	7.42864e-05	0.355386	0.474869	2.01811	-0.0228923	7.13807	-0.190537	0.849956	0.999935	-4.94376	-0.00161627
10048	NM_001279	PRPH	5630	0.757725	7.53908	2.93429	0.00578149	0.999825	-2.50513	1.69576	1.48304	7.53908	4.20338	0.000165319	0.571239	-0.0454983	5.60839	0.0324058	7.53908	0.0835585	0.933869	0.999935	-4.95145	0.000962902
10050	NM_173797	KLC1	3831	0.291427	7.76963	2.40709	0.0213216	0.999825	-3.30541	0.487027	0.67367	7.76963	4.07252	0.000243156	0.571239	-0.298104	2.43472	-0.0908156	7.76963	-0.499458	0.620489	0.999935	-4.88806	-0.018823
10075	NM_024671	TUBB3	10381	0.47731	7.12936	2.74787	0.0093057	0.999825	-2.79805	0.969535	0.966048	7.12936	4.0705	0.000244603	0.571239	-0.301994	3.48892	-0.0114292	7.12936	-0.0438114	0.965296	0.999935	-4.95279	-0.000175316
10079	NM_001993	BEST1	7439	0.167368	7.53608	2.18282	0.0356377	0.999825	-3.61607	0.242363	0.412415	7.53608	3.93672	0.000361571	0.571239	-0.558845	1.41945	-0.0776795	7.53608	-0.674573	0.504247	0.999935	-4.83481	-0.0230985
10102	NM_001024674	NEFH	4744	0.34768	7.33732	2.9665	0.00531719	0.999825	-2.45355	0.790735	0.628955	7.33732	3.92769	0.000371178	0.571239	-0.57611	2.15758	0.0664053	7.33732	0.377262	0.708189	0.999935	-4.91599	0.00995088
10133	NM_003047	NEMP1	23306	-0.161847	7.58789	-3.51409	0.00120821	0.999825	-1.54169	-0.472248	-0.245974	7.58789	-3.90886	0.000392038	0.571239	-0.612123	-0.837954	-0.0777206	7.58789	-1.12362	0.268597	0.999935	-4.62989	-0.0443706
10142	NM_006016	KIF5C	3800	0.383419	7.32694	2.72099	0.00995429	0.999825	-2.83945	0.767601	0.746037	7.32694	3.87496	0.000432492	0.571239	-0.676846	2.50968	0.0208014	7.32694	0.0982928	0.922244	0.999935	-4.95075	0.000731258
10161	NM_130807	HOXA10	3206	0.444117	8.27251	3.22784	0.00265608	0.999825	-2.02591	1.14394	0.724293	8.27251	3.85285	0.00046102	0.571239	-0.718973	2.41644	0.163941	8.27251	0.793372	0.432748	0.999935	-4.78998	0.0596358
10170	NM_005274	ACOT7	11332	0.208209	8.47963	2.33643	0.0251398	0.999825	-3.40544	0.333059	0.466986	8.47963	3.83541	0.000484819	0.571239	-0.752183	1.54779	-0.0505692	8.47963	-0.377847	0.707758	0.999935	-4.91588	-0.00759121
10176	NM_139215	ZNF775	285971	0.112751	7.35125	2.0944	0.0433102	0.999825	-3.73282	0.153726	0.279531	7.35125	3.80035	0.000536308	0.571239	-0.818816	0.914231	-0.0540297	7.35125	-0.668264	0.508219	0.999935	-4.83699	-0.015882
10184	NM_001440	SLC35A3	23443	-0.186285	8.15855	-3.34186	0.00194703	0.999825	-1.83478	-0.504949	-0.287485	8.15855	-3.77467	0.000577366	0.571239	-0.867545	-0.931034	-0.0850848	8.15855	-1.01634	0.316237	0.999935	-4.68747	-0.0425414
10187	NM_006586	ELOVL4	6785	0.155195	7.16461	2.51144	0.0166401	0.999825	-3.15428	0.276068	0.317412	7.16461	3.75942	0.00060316	0.571239	-0.89643	1.02193	-0.0070215	7.16461	-0.0756571	0.94011	0.999935	-4.95179	-0.000188326
10189	NM_017914	PAQR8	85315	0.122091	7.92501	1.22446	0.228713	0.999825	-4.67424	0.0782247	0.509573	7.92501	3.74044	0.000636833	0.571239	-0.932343	1.62858	-0.265392	7.92501	-1.77225	0.084798	0.999935	-4.17792	-0.284398
10196	NM_004649	UCHL1	7345	0.475786	8.96565	2.53115	0.0158693	0.999825	-3.1253	0.856149	0.948107	8.96565	3.69162	0.000732033	0.577333	-1.02451	2.97276	0.00346468	8.96565	0.0122728	0.990276	0.999935	-4.95325	1.47039e-05
10201	NM_017920	CHST3	9469	0.160641	8.27358	2.29139	0.0278852	0.999825	-3.4682	0.249737	0.35312	8.27358	3.68651	0.000742744	0.577333	-1.03412	1.10497	-0.0318368	8.27358	-0.302375	0.764103	0.999935	-4.92931	-0.00372008
10220	NM_001002246	SLC25A5	292	-0.128829	11.9055	-2.055	0.0471742	0.999825	-3.78374	-0.170865	-0.314464	11.9055	-3.67133	0.000775506	0.577333	-1.06269	-0.978113	0.0568065	11.9055	0.603355	0.550047	0.999935	-4.85833	0.014747
10239	NM_031305	NUDT3	11165	0.0896767	8.51294	1.59975	0.118376	0.999825	-4.31793	0.0831067	0.280198	8.51294	3.65839	0.000804533	0.577333	-1.08702	0.86706	-0.100844	8.51294	-1.19784	0.238789	0.999935	-4.58702	-0.0627239
10240	NM_002558	FOXD2	2306	0.296848	7.3052	1.82405	0.0764364	0.999825	-4.06768	0.33149	0.806555	7.3052	3.62735	0.000878512	0.581954	-1.14529	2.46504	-0.212859	7.3052	-0.870904	0.389565	0.999935	-4.75702	-0.0871487
10253	NM_203467	TBCB	1155	0.14468	9.44542	2.07688	0.0449926	0.999825	-3.75555	0.194864	0.343613	9.44542	3.61016	0.000922268	0.581954	-1.1775	1.04292	-0.0542532	9.44542	-0.518566	0.60723	0.999935	-4.883	-0.0117538
10278	NM_145049	KANK1	23189	-0.18482	10.0426	-2.04197	0.0485173	0.999825	-3.80043	-0.242873	-0.445488	10.0426	-3.60237	0.000942779	0.581954	-1.19207	-1.34786	0.0758472	10.0426	0.557974	0.580309	0.999935	-4.87199	0.0179258
10286	NM_025008	CTNNA1	1495	0.0765643	11.1862	1.20931	0.234408	0.999825	-4.68687	0.0482377	0.308335	11.1862	3.56442	0.00104915	0.581954	-1.26295	0.918582	-0.155207	11.1862	-1.6323	0.111316	0.999935	-4.28945	-0.147981
10296	NM_001927	TTL	150465	0.207796	8.68458	3.24222	0.00255473	0.999825	-2.00195	0.538745	0.310659	8.68458	3.54766	0.00109975	0.581954	-1.29419	0.91915	0.104933	8.68458	1.09017	0.282867	0.999935	-4.64841	0.0575473
10326	NM_007317	CRMP1	1400	0.263716	7.13255	2.607	0.0131981	0.999825	-3.01251	0.49565	0.489422	7.13255	3.54114	0.00112006	0.581954	-1.30633	1.44417	0.038009	7.13255	0.250188	0.803861	0.999935	-4.93686	0.00360398
10332	NM_022740	BEX1	55859	0.556585	7.39846	2.02036	0.0508174	0.999825	-3.82792	0.720214	1.33161	7.39846	3.53775	0.00113074	0.581954	-1.31262	3.92376	-0.218437	7.39846	-0.52796	0.60076	0.999935	-4.88045	-0.04834
10341	NM_005412	PPP2R2B	5521	0.401219	7.55645	1.98324	0.054992	0.999825	-3.87466	0.505416	0.977417	7.55645	3.53612	0.00113592	0.581954	-1.31565	2.87815	-0.174979	7.55645	-0.57591	0.568251	0.999935	-4.86671	-0.0429501
10343	NM_031902	CAP2	10486	-0.437969	9.5636	-2.72798	0.00978177	0.999825	-2.82871	-0.880134	-0.77234	9.5636	-3.52095	0.00118524	0.581954	-1.34385	-2.26002	-0.103597	9.5636	-0.429656	0.670001	0.999935	-4.90496	-0.018018
10358	NM_001030288	MICALL2	79778	0.120574	7.1431	1.87605	0.0687578	0.999825	-4.00599	0.140188	0.307335	7.1431	3.4999	0.00125708	0.581954	-1.3829	0.891467	-0.0661875	7.1431	-0.685713	0.497277	0.999935	-4.8309	-0.0200814
10369	NM_014346	SFRP4	6424	0.591891	8.64366	2.18457	0.0354989	0.999825	-3.61372	0.858115	1.29381	8.64366	3.495	0.00127442	0.581954	-1.392	3.74516	-0.110023	8.64366	-0.270385	0.788405	0.999935	-4.9341	-0.01136
10379	NM_175039	SARS	6301	0.11314	8.66854	1.96566	0.0570716	0.999825	-3.89658	0.140699	0.273647	8.66854	3.47965	0.00133013	0.581954	-1.4204	0.787039	-0.0473674	8.66854	-0.547957	0.587096	0.999935	-4.87486	-0.0109556
10386	NM_032027	SFRP4	6424	0.135543	7.15994	1.87221	0.0693007	0.999825	-4.01059	0.15713	0.343722	7.15994	3.47486	0.001348	0.581954	-1.42926	0.986589	-0.0726358	7.15994	-0.668042	0.508358	0.999935	-4.83707	-0.0213426
10397	NM_014310	ACOT7	11332	0.121553	7.4169	2.05567	0.0471061	0.999825	-3.78288	0.161291	0.280082	7.4169	3.46679	0.00137865	0.581954	-1.44419	0.801187	-0.0369765	7.4169	-0.41638	0.679598	0.999935	-4.90789	-0.00620272
10414	NM_004219	MTRF1L	54516	-0.0488122	9.4075	-0.965448	0.340748	0.999825	-4.87036	-0.022823	-0.237329	9.4075	-3.43562	0.00150333	0.592434	-1.50167	-0.669968	0.139705	9.4075	1.83987	0.0740258	0.999935	-4.12154	0.157953
10433	NM_003637	SNAP25	6616	0.474777	7.2352	2.84493	0.00727657	0.999825	-2.64675	1.01511	0.781073	7.2352	3.42553	0.00154598	0.592434	-1.52025	2.19544	0.16848	7.2352	0.672214	0.50573	0.999935	-4.83563	0.0498839
10435	NM_001001660	RELN	5649	0.368547	7.88859	1.39963	0.170165	0.999825	-4.51812	0.283461	1.22581	7.88859	3.40718	0.00162651	0.592434	-1.55398	3.41846	-0.488712	7.88859	-1.2358	0.224519	0.999935	-4.56416	-0.31705
10440	NM_138395	HEY1	23462	0.215792	8.64182	1.89579	0.0660207	0.999825	-3.98222	0.254704	0.527758	8.64182	3.39345	0.00168934	0.592434	-1.57916	1.46309	-0.0961741	8.64182	-0.562584	0.577197	0.999935	-4.87065	-0.0229544
10451	NM_001100912	OLFM1	10439	0.198644	8.46861	1.43556	0.159742	0.999825	-4.48386	0.158236	0.639374	8.46861	3.38183	0.00174436	0.592434	-1.60046	1.76363	-0.242085	8.46861	-1.1649	0.251706	0.999935	-4.60635	-0.145035
10452	NM_018453	NPAT	4863	-0.107081	7.57755	-2.30558	0.0269924	0.999825	-3.44851	-0.167984	-0.214009	7.57755	-3.3725	0.0017898	0.592434	-1.61754	-0.587924	-0.000153481	7.57755	-0.00220037	0.998256	0.999935	-4.95329	-1.16317e-07
10463	NM_005742	PLEKHB1	58473	0.269338	7.23415	1.91853	0.0629842	0.999825	-3.95461	0.323413	0.640666	7.23415	3.34006	0.00195664	0.592434	-1.67677	1.73524	-0.10199	7.23415	-0.483729	0.631502	0.999935	-4.89209	-0.0203598
10470	NR_002206	SORCS2	57537	0.163793	7.11486	2.21348	0.0332739	0.999825	-3.5748	0.24207	0.337087	7.11486	3.33407	0.00198903	0.592434	-1.68768	0.910593	-0.00950012	7.11486	-0.0854839	0.932349	0.999935	-4.95137	-0.000289006
10474	NM_173165	CHST15	51363	0.233174	9.30156	2.41036	0.0211585	0.999825	-3.30073	0.390454	0.43995	9.30156	3.32857	0.00201924	0.592434	-1.69771	1.18558	0.026399	9.30156	0.181704	0.856832	0.999935	-4.94462	0.00177149
10487	NM_052901	BSCL2	26580	0.28579	9.36114	2.5856	0.0139064	0.999825	-3.04453	0.530651	0.502653	9.36114	3.3284	0.00202016	0.592434	-1.69801	1.35446	0.0689273	9.36114	0.415223	0.680438	0.999935	-4.90814	0.0115254
10504	NM_031950	BFAR	51283	-0.118724	8.99999	-2.03346	0.0494125	0.999825	-3.81129	-0.155073	-0.265417	8.99999	-3.32719	0.00202689	0.592434	-1.70022	-0.714813	0.0279687	8.99999	0.318966	0.751592	0.999935	-4.92661	0.00346862
10523	NM_201650	ESRRA	2101	-0.0828742	7.85255	-1.56472	0.126379	0.999825	-4.3546	-0.074448	-0.240727	7.85255	-3.32656	0.00203039	0.592434	-1.70136	-0.648139	0.0749787	7.85255	0.942607	0.352152	0.999935	-4.72397	0.0339856
10543	NM_001039582	PDCD4	27250	-0.102161	8.16677	-1.43526	0.159825	0.999825	-4.48414	-0.0813567	-0.322368	8.16677	-3.31475	0.00209705	0.592434	-1.72284	-0.863429	0.118046	8.16677	1.10426	0.276792	0.999935	-4.64067	0.0658515
10546	NM_001026	TPMT	7172	0.0855334	7.89446	1.39348	0.172001	0.999825	-4.52391	0.0653876	0.277902	7.89446	3.31367	0.00210328	0.592434	-1.72481	0.743972	-0.106835	7.89446	-1.15892	0.254103	0.999935	-4.60981	-0.0635658
10551	NM_017970	SLC1A7	6512	-0.130174	7.17329	-2.43983	0.0197378	0.999825	-3.25842	-0.221908	-0.241538	7.17329	-3.31341	0.00210475	0.592434	-1.72527	-0.64655	-0.0188093	7.17329	-0.234739	0.815739	0.999935	-4.93882	-0.00166367
10561	NM_031302	RTKN	6242	0.19122	7.96412	1.488	0.145441	0.999825	-4.43251	0.160111	0.581355	7.96412	3.31102	0.00211854	0.592434	-1.72961	1.55452	-0.198914	7.96412	-1.03064	0.309569	0.999935	-4.6801	-0.101296
10592	NM_173584	ABI1	10006	-0.0853003	8.62822	-1.35626	0.183445	0.999825	-4.55848	-0.0628232	-0.283787	8.62822	-3.30246	0.00216869	0.592434	-1.74516	-0.755952	0.113186	8.62822	1.19829	0.238618	0.999935	-4.58675	0.0704354
10594	NM_006117	FLVCR2	55640	0.150952	7.99579	2.24954	0.0306738	0.999825	-3.52577	0.228425	0.301035	7.99579	3.28341	0.00228429	0.592434	-1.77969	0.795108	0.000868995	7.99579	0.0086228	0.993168	0.999935	-4.95327	2.5874e-06
10608	NM_014962	ARHGAP39	80728	0.199985	7.42036	1.3481	0.18603	0.999825	-4.56595	0.146072	0.665477	7.42036	3.2833	0.00228496	0.592434	-1.77988	1.75761	-0.265507	7.42036	-1.19173	0.241149	0.999935	-4.59064	-0.164008
10612	NM_032905	RINL	126432	-0.191819	7.92146	-2.70096	0.0104648	0.999825	-2.87016	-0.379854	-0.318541	7.92146	-3.28279	0.00228813	0.592434	-1.7808	-0.841113	-0.0650977	7.92146	-0.610333	0.545467	0.999935	-4.85613	-0.0171358
10634	NM_015180	KRBA1	84626	0.129525	7.88415	2.44534	0.0194821	0.999825	-3.25048	0.221536	0.237578	7.88415	3.28279	0.00228814	0.592434	-1.78081	0.627329	0.0214729	7.88415	0.26993	0.788752	0.999935	-4.93417	0.00221299
10639	NM_032023	OLFM1	10439	0.109067	8.96055	0.785745	0.437147	0.999825	-4.98087	0.0391957	0.62105	8.96055	3.27467	0.00233929	0.592434	-1.7955	1.63393	-0.402916	8.96055	-1.93276	0.0611456	0.999935	-4.04158	-0.488992
10673	NM_012401	CYB5R2	51700	0.286133	7.71372	1.76427	0.0861522	0.999825	-4.13693	0.304655	0.725158	7.71372	3.27254	0.0023529	0.592434	-1.79936	1.906	-0.152893	7.71372	-0.627713	0.534145	0.999935	-4.85057	-0.041639
10685	NM_058172	MACF1	23499	-0.164308	9.82583	-2.28349	0.0283931	0.999825	-3.47911	-0.254149	-0.319532	9.82583	-3.25018	0.00250015	0.606781	-1.83972	-0.831432	-0.00908433	9.82583	-0.0840638	0.93347	0.999935	-4.95143	-0.000271616
10703	NM_198186	MYOM1	8736	-0.301455	9.8751	-2.08283	0.0444156	0.999825	-3.74785	-0.407707	-0.642581	9.8751	-3.24946	0.00250505	0.606781	-1.84102	-1.67147	0.0396709	9.8751	0.182506	0.856207	0.999935	-4.94454	0.00267465
10717	NM_032339	PAQR7	164091	0.143089	7.50904	2.77351	0.00872379	0.999825	-2.75835	0.294661	0.228306	7.50904	3.23889	0.00257788	0.606781	-1.86007	0.591025	0.0578709	7.50904	0.746896	0.459966	0.999935	-4.80834	0.0195183
10722	NM_181716	DIDO1	11083	-0.115647	7.69648	-1.86619	0.0701601	0.999825	-4.01778	-0.133446	-0.274075	7.69648	-3.23703	0.0025909	0.606781	-1.86342	-0.708908	0.0427817	7.69648	0.459682	0.648503	0.999935	-4.89799	0.00804674
10725	NM_004872	POLN	353497	-0.260814	7.42422	-2.50687	0.0168238	0.999825	-3.16099	-0.462703	-0.45907	7.42422	-3.22948	0.00264435	0.606781	-1.877	-1.18333	-0.0625577	7.42422	-0.400366	0.691248	0.999935	-4.9113	-0.0100321
10731	NM_001025778	MAP4K5	11183	0.129859	8.87502	1.95936	0.0578328	0.999825	-3.9044	0.160743	0.291223	8.87502	3.21602	0.00274227	0.606781	-1.90117	0.74608	-0.0315042	8.87502	-0.316508	0.753441	0.999935	-4.92702	-0.00387347
10746	NM_015914	ADAMTSL2	9719	0.244631	7.75071	1.69639	0.0984255	0.999825	-4.21335	0.246317	0.632547	7.75071	3.21041	0.00278412	0.606781	-1.91124	1.61635	-0.143286	7.75071	-0.661596	0.512434	0.999935	-4.83928	-0.0416047
10747	NM_004946	C16orf72	29035	-0.164696	8.67678	-3.38431	0.00173248	0.999825	-1.763	-0.45478	-0.212724	8.67678	-3.19933	0.00286859	0.606781	-1.93112	-0.540816	-0.116667	8.67678	-1.59629	0.119147	0.999935	-4.31697	-0.107791
10753	NM_001025593	MLLT11	10962	0.414914	7.31184	2.1311	0.0399646	0.999825	-3.68477	0.580184	0.849343	7.31184	3.19288	0.00291882	0.606781	-1.94266	2.15291	-0.0195154	7.31184	-0.066742	0.947156	0.999935	-4.95212	-0.000460147
10754	NM_024512	RBL2	5934	-0.13257	9.21426	-1.55899	0.12773	0.999825	-4.36053	-0.118479	-0.370963	9.21426	-3.19287	0.00291889	0.606781	-1.94267	-0.940312	0.105823	9.21426	0.828618	0.412769	0.999935	-4.77535	0.0406672
10768	NM_004737	SYN1	6853	0.204209	7.15398	2.22507	0.0324178	0.999825	-3.5591	0.304112	0.400153	7.15398	3.19115	0.00293244	0.606781	-1.94575	1.0135	0.00826568	7.15398	0.0599683	0.952512	0.999935	-4.95234	0.000174651
20021	NM_001018	SORCS1	114815	0.328778	7.34733	1.37544	0.177475	0.999825	-4.54076	0.246867	1.04123	7.34733	3.18815	0.00295619	0.606781	-1.95111	2.63355	-0.383673	7.34733	-1.06875	0.292281	0.999935	-4.65999	-0.204958
20022	NM_003131	KCNK12	56660	0.304323	7.19163	1.53923	0.132473	0.999825	-4.38084	0.267156	0.861111	7.19163	3.18774	0.00295949	0.606781	-1.95186	2.17756	-0.252466	7.19163	-0.850253	0.400792	0.999935	-4.76608	-0.100249
20040	NM_000447	WEE1	7465	-0.229457	7.76341	-3.36235	0.00184045	0.999825	-1.80016	-0.627581	-0.296613	7.76341	-3.18117	0.00301221	0.60889	-1.9636	-0.747797	-0.1623	7.76341	-1.58357	0.12202	0.999935	-4.32658	-0.148272
20050	NM_031482	SWSAP1	126074	-0.0409134	7.32477	-0.99634	0.325721	0.999825	-4.84922	-0.0199311	-0.177388	7.32477	-3.16169	0.00317387	0.632657	-1.99835	-0.443188	0.0955612	7.32477	1.54953	0.129984	0.999935	-4.35198	0.0846778
20056	NM_003295	MAGED2	10916	0.16364	7.91311	2.85401	0.00710969	0.999825	-2.63247	0.351524	0.246595	7.91311	3.14776	0.0032945	0.640646	-2.02315	0.6121	0.0806859	7.91311	0.936996	0.354991	0.999935	-4.72665	0.0362911
20091	NM_007285	MATN2	4147	0.188627	7.7414	1.68163	0.101279	0.999825	-4.22964	0.187587	0.479841	7.7414	3.13095	0.00344589	0.640646	-2.05302	1.1817	-0.102586	7.7414	-0.608961	0.546366	0.999935	-4.85657	-0.0269305
20110	NM_194071	SFMBT2	57713	-0.0328658	7.22291	-0.667492	0.508705	0.999825	-5.04174	-0.00964722	0.210367	7.22291	3.12704	0.00348206	0.640646	-2.05996	0.517117	-0.276099	7.22291	-3.73372	0.000649188	0.999935	-2.10215	-0.880101
20129	NM_001803	UCKL1	54963	-0.102229	9.71067	-1.92292	0.0624119	0.999825	-3.94925	-0.123159	-0.226904	9.71067	-3.12378	0.00351239	0.640646	-2.06573	-0.556912	0.0224458	9.71067	0.281123	0.780222	0.999935	-4.93255	0.00241924
20142	NM_005717	TUBB2B	347733	0.438945	7.91102	1.45369	0.154676	0.999825	-4.46628	0.355798	1.28461	7.91102	3.11377	0.00360734	0.640646	-2.08346	3.13807	-0.406721	7.91102	-0.89688	0.375729	0.999935	-4.74533	-0.172908
20148	NM_012294	SUZ12	23512	-0.178776	10.3189	-2.58676	0.0138673	0.999825	-3.0428	-0.332168	-0.293558	10.3189	-3.1088	0.0036554	0.640646	-2.09226	-0.71542	-0.0639947	10.3189	-0.616545	0.541406	0.999935	-4.85416	-0.0170531
20154	NM_152406	KPNB1	3837	0.00153382	10.8569	0.0334644	0.973489	0.999825	-5.20089	1.78983e-05	-0.194527	10.8569	-3.10628	0.00367997	0.640646	-2.09671	-0.473509	0.197595	10.8569	2.87051	0.00681539	0.999935	-3.1008	0.428091
20156	NM_017841	MIA	8190	0.201068	7.21916	1.45141	0.155307	0.999825	-4.46851	0.162625	0.587666	7.21916	3.10478	0.00369473	0.640646	-2.09937	1.42945	-0.185531	7.21916	-0.891738	0.378442	0.999935	-4.74767	-0.078294
20162	NM_032682	STOX2	56977	0.171641	8.32421	1.26894	0.212587	0.999825	-4.63634	0.115422	0.57251	8.32421	3.09783	0.00376357	0.640646	-2.11164	1.38799	-0.229228	8.32421	-1.12841	0.266597	0.999935	-4.6272	-0.13161
20164	NM_018982	MATN2	4147	0.18126	10.3531	1.26466	0.214103	0.999825	-4.64005	0.121331	0.605972	10.3531	3.0944	0.00379806	0.640646	-2.11771	1.46672	-0.243452	10.3531	-1.13099	0.265521	0.999935	-4.62574	-0.140204
20168	NR_015410	CRKL	1399	0.14016	9.66719	2.33992	0.0249377	0.999825	-3.40055	0.224696	0.253151	9.66719	3.09322	0.00380999	0.640646	-2.11979	0.612391	0.0271685	9.66719	0.302009	0.76438	0.999935	-4.92936	0.00317032
20170	NM_015481	RGMB	285704	0.181731	7.44935	2.44443	0.0195242	0.999825	-3.25179	0.310655	0.313531	7.44935	3.08662	0.00387729	0.640646	-2.13143	0.756071	0.0499301	7.44935	0.447185	0.657415	0.999935	-4.90095	0.00909529
20192	NM_021931	PPP1R14A	94274	-0.257482	9.8957	-2.15047	0.038293	0.999825	-3.65918	-0.364821	-0.503748	9.8957	-3.0793	0.00395324	0.640646	-2.14432	-1.21053	-0.011216	9.8957	-0.0623733	0.95061	0.999935	-4.95227	-0.000246726
20195	NM_003173	ATP1B2	482	0.150652	7.2287	2.62224	0.0127142	0.999825	-2.98962	0.285592	0.241443	7.2287	3.07586	0.00398949	0.640646	-2.15039	0.579242	0.0598603	7.2287	0.693765	0.492272	0.999935	-4.82803	0.0184247
20241	NM_003045	ANGEL1	23357	0.139102	8.01048	3.02886	0.00451628	0.999825	-2.35296	0.326225	0.192992	8.01048	3.07567	0.00399149	0.640646	-2.15072	0.462962	0.0852119	8.01048	1.23544	0.224651	0.999935	-4.56438	0.0552592
20243	NM_012406	ZNF160	90338	-0.11784	7.79404	-1.79745	0.0806389	0.999825	-4.09872	-0.128853	-0.275381	7.79404	-3.07433	0.00400564	0.640646	-2.15308	-0.660177	0.0397008	7.79404	0.403217	0.689169	0.999935	-4.9107	0.0064186
20288	NM_018243	SELE	6401	-0.247958	7.57363	-1.44853	0.156104	0.999825	-4.4713	-0.199999	-0.71899	7.57363	-3.07416	0.00400744	0.640646	-2.15337	-1.72351	0.223074	7.57363	0.867712	0.391287	0.999935	-4.75843	0.0909038
20292	NM_018298	UNC45A	55898	-0.190022	9.33722	-2.88257	0.00660743	0.999825	-2.58737	-0.414243	-0.2768	9.33722	-3.07322	0.00401743	0.640646	-2.15503	-0.663226	-0.103245	9.33722	-1.04285	0.303957	0.999935	-4.67373	-0.0533972
20301	NM_003298	TNFRSF19	55504	0.280557	7.78665	1.83346	0.0749956	0.999825	-4.05662	0.315616	0.640318	7.78665	3.06266	0.00413122	0.651553	-2.17359	1.52647	-0.0792048	7.78665	-0.344649	0.732359	0.999935	-4.92215	-0.0107145
20347	NM_003789	KCNMB4	27345	0.119304	7.43567	0.851565	0.400073	0.999825	-4.94289	0.0474665	0.584767	7.43567	3.0549	0.00421677	0.657815	-2.18721	1.38883	-0.346158	7.43567	-1.64517	0.10862	0.999935	-4.27949	-0.333727
20356	NR_003561	PEX1	5189	-0.116742	7.39717	-2.79583	0.00824507	0.999825	-2.72364	-0.243268	-0.173833	7.39717	-3.04697	0.00430593	0.664503	-2.20112	-0.411278	-0.059651	7.39717	-0.951208	0.347828	0.999935	-4.71985	-0.0273581
20358	NM_172315	EFNB2	1948	-0.338998	8.95985	-3.9162	0.000383773	0.999825	-0.841757	-1.15799	-0.35877	8.95985	-3.03345	0.0044621	0.681277	-2.22479	-0.843274	-0.319226	8.95985	-2.45551	0.0190178	0.999935	-3.54324	-0.549337
20382	NM_052916	AKAP1	8165	-0.0722593	8.16511	-0.989421	0.329047	0.999825	-4.85401	-0.0348826	-0.300967	8.16511	-3.01619	0.00466921	0.705395	-2.25493	-0.70148	0.156448	8.16511	1.42637	0.162358	0.999935	-4.44008	0.12352
20392	NM_018464	COBL	23242	0.45025	7.7616	1.97816	0.0555857	0.999825	-3.88101	0.56508	0.93634	7.7616	3.01089	0.00473459	0.707821	-2.26417	2.17673	-0.0358402	7.7616	-0.104847	0.917078	0.999935	-4.9504	-0.00134736
20403	NM_015602	ANGPTL7	10218	0.351765	7.41463	1.31797	0.19582	0.999825	-4.59318	0.2491	1.09455	7.41463	3.00153	0.00485228	0.708049	-2.28048	2.53284	-0.391019	7.41463	-0.975499	0.335809	0.999935	-4.708	-0.185307
20427	NM_203385	KNTC1	9735	-0.166994	7.76551	-2.75682	0.00909857	0.999825	-2.78421	-0.34084	-0.248226	7.76551	-2.99921	0.00488179	0.708049	-2.28451	-0.573755	-0.0857628	7.76551	-0.942716	0.352097	0.999935	-4.72392	-0.0388795
20431	NM_017865	AFAP1L2	84632	0.151581	7.49199	1.2189	0.230794	0.999825	-4.6789	0.096523	0.509016	7.49199	2.99575	0.00492618	0.708049	-2.29052	1.17455	-0.205854	7.49199	-1.10219	0.277678	0.999935	-4.64181	-0.114549
20440	NM_017614	TGFBI	7045	0.290828	11.2358	2.31332	0.0265163	0.999825	-3.43774	0.458487	0.513242	11.2358	2.98796	0.0050276	0.708049	-2.30406	1.17976	0.0684141	11.2358	0.362344	0.719209	0.999935	-4.91888	0.00979312
20446	NM_005194	SLC44A1	23446	0.0477677	8.134	0.790112	0.434625	0.999825	-4.97844	0.0172864	0.246764	8.134	2.98737	0.0050354	0.708049	-2.30509	0.567054	-0.151228	8.134	-1.66557	0.104461	0.999935	-4.26358	-0.148362
20452	NM_001113756	CPED1	79974	-0.247123	10.4767	-2.28768	0.0281227	0.999825	-3.47332	-0.383274	-0.440167	10.4767	-2.98231	0.00510244	0.708049	-2.31387	-1.00896	-0.0540792	10.4767	-0.33334	0.740807	0.999935	-4.92415	-0.00704625
20465	NM_032479	SLC35F1	222553	0.28867	7.34629	1.57723	0.123471	0.999825	-4.34158	0.262238	0.74463	7.34629	2.97775	0.00516349	0.708049	-2.32177	1.70301	-0.167291	7.34629	-0.608614	0.546593	0.999935	-4.85668	-0.0438863
20470	NM_181711	ZBTB3	79842	0.0419611	7.56383	0.927368	0.359899	0.999825	-4.89556	0.0186232	0.184009	7.56383	2.97643	0.00518129	0.708049	-2.32405	0.420563	-0.100086	7.56383	-1.47284	0.149466	0.999935	-4.40755	-0.0826171
20475	NM_018317	ARID5A	10865	-0.0550826	7.14527	-1.01562	0.316571	0.999825	-4.83571	-0.0275154	-0.219823	7.14527	-2.96651	0.00531712	0.708049	-2.34124	-0.499949	0.109658	7.14527	1.34628	0.186611	0.999935	-4.49408	0.0799476
20477	NM_001098202	ASTN2	23245	0.133941	7.30594	1.18819	0.242523	0.999825	-4.70425	0.0824067	0.455243	7.30594	2.95576	0.00546807	0.708049	-2.35982	1.02984	-0.187362	7.30594	-1.1067	0.27575	0.999935	-4.63932	-0.104826
20487	NM_183381	B4GALNT4	338707	0.108311	7.16132	1.78826	0.0821358	0.999825	-4.10936	0.117568	0.243977	7.16132	2.94822	0.00557627	0.708049	-2.37283	0.549841	-0.0273553	7.16132	-0.300728	0.765348	0.999935	-4.92957	-0.00317706
20491	NM_080678	MAATS1	89876	0.145814	7.37745	1.69421	0.0988419	0.999825	-4.21576	0.146551	0.34637	7.37745	2.94553	0.00561538	0.708049	-2.37747	0.779547	-0.0547424	7.37745	-0.423516	0.674433	0.999935	-4.90632	-0.00936429
20500	NM_018310	SCG5	6447	0.50658	7.43757	2.29097	0.0279121	0.999825	-3.46878	0.78733	0.887875	7.43757	2.93884	0.00571375	0.708049	-2.389	1.99157	0.125285	7.43757	0.377263	0.708189	0.999935	-4.91599	0.0187741
20521	NM_032844	IFI27L2	83982	0.184539	8.6755	1.89927	0.0655473	0.999825	-3.97801	0.218391	0.389198	8.6755	2.93172	0.00582012	0.708049	-2.40124	0.869883	-0.0201204	8.6755	-0.137883	0.8911	0.999935	-4.94829	-0.0010075
20544	NM_000819	NRIP3	56675	0.180856	7.6915	2.20526	0.0338937	0.999825	-3.5859	0.265837	0.328459	7.6915	2.9313	0.00582649	0.708049	-2.40197	0.733972	0.0332538	7.6915	0.269987	0.788708	0.999935	-4.93416	0.00342792
20553	NM_001010984	KHDRBS3	10656	0.246453	9.17309	1.83908	0.0741451	0.999825	-4.04999	0.278471	0.53566	9.17309	2.92556	0.0059137	0.708049	-2.41183	1.19353	-0.0427547	9.17309	-0.212435	0.832963	0.999935	-4.94144	-0.00339362
20593	NM_203416	PEAR1	375033	0.0246254	8.13456	0.357231	0.723	0.999825	-5.15533	0.00346877	0.275123	8.13456	2.9211	0.00598246	0.708049	-2.4195	0.611633	-0.225873	8.13456	-2.18175	0.0357233	0.999935	-3.81377	-0.326849
20601	NM_016252	SIPA1L2	57568	0.21612	8.50964	1.24253	0.222056	0.999825	-4.65899	0.141242	0.692202	8.50964	2.91272	0.0061134	0.708049	-2.43387	1.53234	-0.259963	8.50964	-0.995176	0.326279	0.999935	-4.69821	-0.126449
20603	NM_144566	PTGFR	5737	0.14573	7.59936	1.24634	0.220671	0.999825	-4.65575	0.0956364	0.465289	7.59936	2.91248	0.0061172	0.708049	-2.43428	1.02989	-0.173828	7.59936	-0.989881	0.328825	0.999935	-4.70086	-0.0839651
20609	NM_001532	MKX	283078	-0.305945	7.75161	-2.27032	0.0292596	0.999825	-3.49727	-0.469238	-0.536066	7.75161	-2.91148	0.00613308	0.708049	-2.436	-1.18595	-0.0758246	7.75161	-0.374652	0.710113	0.999935	-4.91651	-0.0112731
20647	NM_032208	PCYOX1	51449	-0.0877901	9.94121	-0.952409	0.347227	0.999825	-4.8791	-0.0403296	-0.366498	9.94121	-2.91006	0.00615555	0.708049	-2.43843	-0.810229	0.190918	9.94121	1.37911	0.176351	0.999935	-4.47227	0.14388
20653	NM_017420	HEYL	26508	0.187076	7.97214	1.65631	0.106333	0.999825	-4.25733	0.182087	0.448972	7.97214	2.90934	0.00616707	0.708049	-2.43967	0.992192	-0.0748191	7.97214	-0.441073	0.661793	0.999935	-4.90236	-0.0134134
20670	NM_024840	RGS4	5999	0.434177	7.43286	1.96004	0.0577499	0.999825	-3.90355	0.537706	0.879502	7.43286	2.90595	0.00622127	0.708049	-2.44547	1.94029	-0.0111477	7.43286	-0.0335087	0.973454	0.999935	-4.95299	-0.000130257
20671	NM_014614	TMEM258	746	0.0637032	11.6395	1.28455	0.207137	0.999825	-4.62276	0.0435567	0.196654	11.6395	2.90233	0.0062797	0.708049	-2.45168	0.433045	-0.0692478	11.6395	-0.929761	0.358675	0.999935	-4.73007	-0.030836
20673	NM_198590	EIF5A2	56648	0.0599885	7.71067	1.07689	0.28868	0.999825	-4.7912	0.0323688	0.220871	7.71067	2.90197	0.00628539	0.708049	-2.45228	0.486285	-0.100894	7.71067	-1.20599	0.235672	0.999935	-4.58217	-0.0633304
20692	NM_138571	SMAD3	4088	-0.056307	8.83957	-0.798646	0.429722	0.999825	-4.97365	-0.0206541	-0.279365	8.83957	-2.90013	0.00631538	0.708049	-2.45543	-0.614492	0.166751	8.83957	1.57484	0.124023	0.999935	-4.33313	0.151159
20706	NM_145859	CYP4F12	66002	0.108753	7.79312	1.28651	0.206458	0.999825	-4.62104	0.0745138	0.334675	7.79312	2.89768	0.00635532	0.708049	-2.45962	0.735235	-0.11717	7.79312	-0.922922	0.362179	0.999935	-4.73329	-0.0516807
20707	NM_014066	VWA1	64856	0.211018	7.85508	2.08505	0.0442012	0.999825	-3.74497	0.285837	0.400544	7.85508	2.89668	0.00637171	0.708049	-2.46133	0.879491	0.0214916	7.85508	0.141397	0.888343	0.999935	-4.94804	0.00110509
20717	NM_003214	GSTP1	2950	0.111276	11.6469	1.69497	0.0986971	0.999825	-4.21492	0.11191	0.259732	11.6469	2.8956	0.0063895	0.708049	-2.46318	0.569991	-0.0371799	11.6469	-0.377088	0.708317	0.999935	-4.91603	-0.00556852
20753	NM_001029874	ADH5	128	-0.173829	7.57979	-2.3513	0.0242883	0.999825	-3.38454	-0.280664	-0.291715	7.57979	-2.88801	0.00651557	0.708049	-2.47614	-0.637702	-0.0559423	7.57979	-0.503853	0.617428	0.999935	-4.88692	-0.0117151
50056	NM_014046	CASC15	401237	0.156138	7.32219	2.08334	0.0443659	0.999825	-3.74718	0.211247	0.295314	7.32219	2.88396	0.00658381	0.708049	-2.48305	0.644235	0.0169614	7.32219	0.150692	0.881058	0.999935	-4.94732	0.000932801
50070	NM_019046	SLC2A1	6513	0.275583	7.90442	1.43342	0.160347	0.999825	-4.48591	0.219072	0.756243	7.90442	2.87897	0.00666889	0.708049	-2.49156	1.64554	-0.205077	7.90442	-0.710256	0.482111	0.999935	-4.82207	-0.0649792
50086	NM_207037	SIK1	150094	0.324538	7.78396	2.75316	0.00918267	0.999825	-2.78987	0.661093	0.463034	7.78396	2.87497	0.00673781	0.708049	-2.49838	1.00547	0.186042	7.78396	1.05088	0.300303	0.999935	-4.66951	0.0971958
50088	NM_001002018	NR2F1	7025	0.0587716	9.01967	0.401358	0.690524	0.999825	-5.14331	0.00945172	0.575125	9.01967	2.87462	0.0067438	0.708049	-2.49897	1.24865	-0.457582	9.01967	-2.0807	0.0446214	0.999935	-3.90848	-0.617944
50114	NM_015190	AFAP1L2	84632	0.163756	8.23842	0.935583	0.355708	0.999825	-4.89021	0.073511	0.683737	8.23842	2.85908	0.00701789	0.708049	-2.52539	1.47263	-0.356224	8.23842	-1.35514	0.183798	0.999935	-4.48824	-0.26206
50128	NM_144988	ZC3H12A	80149	-0.11016	7.41447	-1.2388	0.22342	0.999825	-4.66216	-0.071701	-0.347372	7.41447	-2.85905	0.00701847	0.708049	-2.52544	-0.748155	0.127051	7.41447	0.951321	0.347771	0.999935	-4.71979	0.058279
50129	NM_013241	ATL1	51062	0.191471	7.89791	1.23589	0.224487	0.999825	-4.66462	0.124228	0.604324	7.89791	2.85496	0.00709246	0.708049	-2.53239	1.29881	-0.221382	7.89791	-0.951468	0.347698	0.999935	-4.71972	-0.10157
50170	NM_016038	SHISA3	152573	0.153511	7.3035	1.93829	0.060443	0.999825	-3.9304	0.187077	0.308836	7.3035	2.85404	0.00710904	0.708049	-2.53394	0.663439	-0.0018138	7.3035	-0.0152491	0.987917	0.999935	-4.95323	-9.57564e-06
50181	NM_005355	MYO3B	140469	-0.128033	9.55685	-1.55997	0.127498	0.999825	-4.35952	-0.114525	-0.320009	9.55685	-2.85371	0.00711517	0.708049	-2.53451	-0.687319	0.0639435	9.55685	0.518759	0.607096	0.999935	-4.88295	0.0138593
50192	NM_002036	LIAS	11019	-0.0702387	7.69709	-1.19232	0.24092	0.999825	-4.70087	-0.0434165	-0.229613	7.69709	-2.85276	0.00713241	0.708049	-2.53612	-0.492925	0.0891356	7.69709	1.00749	0.320407	0.999935	-4.69198	0.0440595
50193	NM_014345	ARHGEF4	50649	-0.10162	7.47309	-1.35888	0.182621	0.999825	-4.55607	-0.075041	-0.291188	7.47309	-2.8499	0.0071848	0.708049	-2.54097	-0.624186	0.0879488	7.47309	0.783084	0.438688	0.999935	-4.79414	0.0314719
50201	NM_032270	TM7SF2	7108	-0.307272	9.55928	-2.23516	0.0316879	0.999825	-3.54538	-0.460633	-0.534354	9.55928	-2.84492	0.00727693	0.708049	-2.54941	-1.14248	-0.0801893	9.55928	-0.388399	0.700003	0.999935	-4.91377	-0.0124213
50224	NM_004401	PLOD3	8985	0.108174	9.17606	1.65246	0.10712	0.999825	-4.26151	0.104943	0.253816	9.17606	2.83779	0.00741047	0.708049	-2.56147	0.540668	-0.037469	9.17606	-0.381115	0.705353	0.999935	-4.91523	-0.00568005
50240	NM_004542	ZNF700	90592	-0.185554	7.67038	-3.10057	0.00373628	0.999825	-2.23612	-0.450443	-0.232023	7.67038	-2.83763	0.00741352	0.708049	-2.56174	-0.494203	-0.139084	7.67038	-1.54748	0.130475	0.999935	-4.35349	-0.123016
50253	NM_003411	RNF122	79845	-0.0869304	7.63233	-0.980309	0.333462	0.999825	-4.86027	-0.0414618	-0.343659	7.63233	-2.83643	0.00743622	0.708049	-2.56377	-0.731529	0.169799	7.63233	1.27497	0.210469	0.999935	-4.53991	0.114922
50255	NM_003068	RHBDD2	57414	0.16597	9.44357	2.09782	0.0429888	0.999825	-3.72837	0.226822	0.306338	9.44357	2.83395	0.00748347	0.708049	-2.56796	0.651243	0.0256017	9.44357	0.215468	0.830616	0.999935	-4.9411	0.0020635
50274	NM_203462	MAP3K20	51776	-0.380997	10.5361	-2.34178	0.0248306	0.999825	-3.39794	-0.611505	-0.629083	10.5361	-2.82999	0.0075594	0.708049	-2.57465	-1.33461	-0.132911	10.5361	-0.543954	0.589819	0.999935	-4.876	-0.0304741
50278	NM_002288	PRKCZ	5590	0.0597812	7.40953	0.76026	0.452039	0.999825	-4.99479	0.020614	0.303955	7.40953	2.82918	0.00757511	0.708049	-2.57603	0.644571	-0.184393	7.40953	-1.56141	0.127158	0.999935	-4.34316	-0.165153
50286	NM_030636	SYT11	23208	0.295392	9.11299	1.44628	0.156732	0.999825	-4.47349	0.237744	0.789386	9.11299	2.82875	0.00758331	0.708049	-2.57674	1.67361	-0.198602	9.11299	-0.647459	0.521434	0.999935	-4.84406	-0.0561649
50301	NM_004280	TTC14	151613	-0.184396	8.69152	-2.75199	0.00920983	0.999825	-2.79168	-0.375385	-0.258566	8.69152	-2.82435	0.00766884	0.708049	-2.58418	-0.546937	-0.110227	8.69152	-1.09536	0.280617	0.999935	-4.64556	-0.0608329
50327	NM_016089	TMEM87A	25963	0.0888294	10.8586	1.52642	0.135626	0.999825	-4.39391	0.0770734	0.224464	10.8586	2.82303	0.00769466	0.708049	-2.5864	0.474474	-0.0468048	10.8586	-0.535528	0.595571	0.999935	-4.87836	-0.0105342
50332	NM_199072	ZNF839	55778	-0.067732	7.51298	-1.65812	0.105964	0.999825	-4.25536	-0.0660279	-0.157345	7.51298	-2.81921	0.00776973	0.708049	-2.59284	-0.331934	0.0218809	7.51298	0.356667	0.723418	0.999935	-4.91994	0.00307669
50341	NM_005697	DMXL2	23312	0.0862035	7.15954	2.44577	0.0194622	0.999825	-3.24986	0.147478	0.135716	7.15954	2.81823	0.00778919	0.708049	-2.59449	0.286159	0.0366905	7.15954	0.693137	0.492662	0.999935	-4.82826	0.0112805
50348	NM_001044385	FAM220A	84792	0.0438378	8.71337	0.961434	0.342734	0.999825	-4.87306	0.0203865	0.175499	8.71337	2.81707	0.00781222	0.708049	-2.59645	0.369815	-0.087823	8.71337	-1.28249	0.207849	0.999935	-4.53518	-0.0599173
50360	NM_170746	TRMT11	60487	-0.0942103	7.8479	-1.60816	0.116518	0.999825	-4.30904	-0.0879553	-0.225472	7.8479	-2.81692	0.00781514	0.708049	-2.5967	-0.475083	0.0370511	7.8479	0.42112	0.676166	0.999935	-4.90685	0.00629672
50368	NM_001920	UBE2E1	7324	0.144264	7.41048	1.93545	0.0608027	0.999825	-3.93389	0.175436	0.286853	7.41048	2.81668	0.00781997	0.708049	-2.5971	0.60434	0.00167455	7.41048	0.0149589	0.988147	0.999935	-4.95323	8.67128e-06
50370	NM_012416	IFI35	3430	0.116575	9.04101	1.46536	0.151483	0.999825	-4.45487	0.0955495	0.306102	9.04101	2.81616	0.00783034	0.708049	-2.59798	0.644717	-0.0729507	9.04101	-0.61058	0.545305	0.999935	-4.85606	-0.0192123
50397	NM_004766	NLGN4X	57502	0.226969	7.97976	1.37732	0.176898	0.999825	-4.53901	0.170743	0.633844	7.97976	2.81518	0.00784989	0.708049	-2.59963	1.33433	-0.179907	7.97976	-0.726932	0.471958	0.999935	-4.8159	-0.0586671
50402	NM_001975	CHCHD10	400916	-0.134623	10.8247	-1.06535	0.293795	0.999825	-4.79976	-0.0716135	-0.485865	10.8247	-2.81412	0.00787096	0.708049	-2.60141	-1.02225	0.216619	10.8247	1.14142	0.261214	0.999935	-4.61983	0.12629
50414	NM_022895	CAB39L	81617	0.156804	7.74874	1.69921	0.0978874	0.999825	-4.21021	0.158258	0.354249	7.74874	2.80965	0.00796096	0.708049	-2.60894	0.743581	-0.0406405	7.74874	-0.293241	0.771018	0.999935	-4.93073	-0.00458976
50427	NM_018374	C9orf66	157983	-0.00933195	7.31332	-0.204095	0.839426	0.999825	-5.18627	-0.000709391	-0.175487	7.31332	-2.80905	0.00797318	0.708049	-2.60996	-0.368237	0.156824	7.31332	2.28374	0.0283773	0.999935	-3.71526	0.242611
50435	NM_012062	RHBDD2	57414	0.130613	9.17591	1.75606	0.0875655	0.999825	-4.1463	0.138145	0.284961	9.17591	2.80408	0.00807428	0.708049	-2.6183	0.596394	-0.0237347	9.17591	-0.212477	0.832931	0.999935	-4.94144	-0.00188432
50440	NM_020861	NIPBL	25836	-0.168108	8.56575	-2.91045	0.00614948	0.999825	-2.54313	-0.371713	-0.221253	8.56575	-2.80359	0.00808439	0.708049	-2.61913	-0.46294	-0.114962	8.56575	-1.32526	0.193415	0.999935	-4.50781	-0.0820267
50446	NM_002193	STX11	8676	-0.211658	8.82554	-2.25421	0.030351	0.999825	-3.51938	-0.32126	-0.359309	8.82554	-2.80078	0.00814209	0.708049	-2.62384	-0.750691	-0.0640072	8.82554	-0.453903	0.652617	0.999935	-4.89937	-0.0118632
50450	NM_199337	MIGA2	84895	-0.122807	7.78848	-2.53065	0.0158885	0.999825	-3.12604	-0.22092	-0.185433	7.78848	-2.79672	0.00822651	0.708049	-2.63067	-0.386588	-0.0601812	7.78848	-0.825741	0.414378	0.999935	-4.77657	-0.0230255
50463	NM_015398	KIAA1551	55196	-0.110453	7.98023	-2.02194	0.0506462	0.999825	-3.82592	-0.143087	-0.208519	7.98023	-2.79375	0.00828846	0.708049	-2.63564	-0.434037	-0.0123879	7.98023	-0.150995	0.880821	0.999935	-4.9473	-0.000682724
50470	NM_001010853	NRN1	51299	0.0928312	7.44513	1.21362	0.23278	0.999825	-4.68329	0.0587672	0.291778	7.44513	2.79185	0.00832846	0.708049	-2.63883	0.606733	-0.106115	7.44513	-0.923721	0.361769	0.999935	-4.73291	-0.0468572
50475	NM_006425	SOX7	83595	-0.201645	7.45984	-2.36635	0.0234535	0.999825	-3.36332	-0.32864	-0.324838	7.45984	-2.79005	0.00836669	0.708049	-2.64186	-0.674834	-0.0784525	7.45984	-0.613018	0.54371	0.999935	-4.85528	-0.0207611
50487	NM_032725	MCPH1	79648	-0.0555456	7.41839	-1.16625	0.251165	0.999825	-4.722	-0.0333296	-0.18144	7.41839	-2.78823	0.00840518	0.708049	-2.6449	-0.376571	0.0703491	7.41839	0.983503	0.33191	0.999935	-4.70404	0.0336958
50521	NM_031231	REL	5966	-0.0456527	7.35996	-0.737347	0.46568	0.999825	-5.00693	-0.0151527	-0.235632	7.35996	-2.78543	0.00846498	0.708049	-2.64959	-0.488317	0.144326	7.35996	1.55212	0.129362	0.999935	-4.35006	0.128189
50537	NM_078629	NRCAM	4897	0.290473	7.26128	2.00745	0.0522377	0.999825	-3.84426	0.372391	0.550582	7.26128	2.78493	0.00847571	0.708049	-2.65043	1.14071	0.0303628	7.26128	0.139719	0.889659	0.999935	-4.94816	0.00154172
50544	NM_017794	SLBP	7884	-0.134839	8.0736	-1.96605	0.0570248	0.999825	-3.8961	-0.167731	-0.260776	8.0736	-2.78291	0.00851907	0.708049	-2.65381	-0.539705	-0.0089018	8.0736	-0.0864234	0.931608	0.999935	-4.95133	-0.000273881
50553	NM_005866	FCRL2	79368	-0.153504	7.28855	-1.6391	0.109884	0.999825	-4.27595	-0.14722	-0.356089	7.28855	-2.7829	0.00851928	0.708049	-2.65383	-0.73696	0.0490803	7.28855	0.348955	0.729152	0.999935	-4.92137	0.00673293
50592	NM_007075	ZNF583	147949	0.154235	7.45413	2.89267	0.00643791	0.999825	-2.57136	0.337968	0.2026	7.45413	2.78105	0.00855921	0.708049	-2.65692	0.418889	0.10587	7.45413	1.3221	0.194456	0.999935	-4.50986	0.0752924
50601	NM_005859	PNISR	25957	-0.0739927	9.03614	-1.08326	0.28588	0.999825	-4.78643	-0.0402385	-0.259318	9.03614	-2.77862	0.00861195	0.708049	-2.66099	-0.535465	0.111332	9.03614	1.08528	0.284998	0.999935	-4.65107	0.0606938
50671	NM_015214	DNM3	26052	0.0833317	7.37185	1.17606	0.247272	0.999825	-4.71409	0.0505678	0.268394	7.37185	2.77234	0.00874952	0.708049	-2.67148	0.552359	-0.101731	7.37185	-0.95598	0.345445	0.999935	-4.71754	-0.0469611
50672	NM_000561	TMOD2	29767	0.301312	8.01222	1.47173	0.149764	0.999825	-4.44861	0.24846	0.775401	8.01222	2.77198	0.00875748	0.708049	-2.67208	1.59548	-0.172776	8.01222	-0.561914	0.577649	0.999935	-4.87084	-0.0411788
50681	NM_022764	PFKFB3	5209	-0.190713	9.25848	-1.55772	0.128029	0.999825	-4.36184	-0.170248	-0.463608	9.25848	-2.77149	0.00876831	0.708049	-2.6729	-0.95368	0.082182	9.25848	0.446953	0.65758	0.999935	-4.901	0.0149613
50682	NM_199121	UHRF1BP1	54887	-0.164428	7.90995	-2.67933	0.0110431	0.999825	-2.90319	-0.32177	-0.231833	7.90995	-2.76489	0.00891547	0.708049	-2.68391	-0.475224	-0.0970227	7.90995	-1.05269	0.299484	0.999935	-4.66855	-0.0508036
50689	NM_198097	RGS16	6004	-0.0720826	7.2198	-0.857491	0.396834	0.999825	-4.93932	-0.0289333	-0.317552	7.2198	-2.76482	0.00891715	0.708049	-2.68404	-0.650909	0.173387	7.2198	1.37338	0.17811	0.999935	-4.47611	0.12992
50735	NM_001114	OLFML2A	169611	0.198417	8.94013	1.37256	0.178362	0.999825	-4.54344	0.148554	0.545798	8.94013	2.76336	0.00895001	0.708049	-2.68647	1.11789	-0.148964	8.94013	-0.686133	0.497015	0.999935	-4.83075	-0.0452299
50739	NM_001007267	KIAA0408	9729	-0.00426346	8.73872	-0.062525	0.95049	0.999825	-5.19988	-9.40199e-05	-0.257198	8.73872	-2.76066	0.00901107	0.708049	-2.69097	-0.526028	0.248671	8.73872	2.42825	0.0202856	0.999935	-3.57102	0.420954
50746	NM_005525	ST3GAL1	6482	-0.0849696	9.30098	-1.12813	0.266712	0.999825	-4.75213	-0.0487689	-0.283245	9.30098	-2.75239	0.00920055	0.708049	-2.70474	-0.576739	0.113305	9.30098	1.00166	0.323178	0.999935	-4.69494	0.0555829
50754	NM_016630	FAF2	23197	0.0966741	9.41873	2.13418	0.0396942	0.999825	-3.68071	0.135467	0.170148	9.41873	2.74917	0.00927525	0.708049	-2.71008	0.345856	0.0232	9.41873	0.341025	0.735063	0.999935	-4.9228	0.00310128
60014	NM_174911	USP3	9960	-0.033244	8.8969	-0.615335	0.542196	0.999825	-5.06554	-0.0088377	-0.202738	8.8969	-2.74655	0.00933671	0.708049	-2.71445	-0.411519	0.13625	8.8969	1.67923	0.101749	0.999935	-4.25284	0.135224
60022	NM_032806	MRAP2	112609	0.0558447	7.19879	0.639416	0.526592	0.999825	-5.05478	0.0155542	0.3271	7.19879	2.74116	0.00946373	0.708049	-2.72339	0.66203	-0.215411	7.19879	-1.64227	0.109224	0.999935	-4.28174	-0.207156
60037	NM_181836	TMOD2	29767	0.192356	7.61176	1.54944	0.130003	0.999825	-4.37037	0.170436	0.464924	7.61176	2.74098	0.00946808	0.708049	-2.72369	0.940884	-0.0802124	7.61176	-0.430218	0.669596	0.999935	-4.90483	-0.013972
60053	NM_000975	CHCHD3	54927	-0.0942721	8.07033	-1.75586	0.0875991	0.999825	-4.14653	-0.0996928	-0.200943	8.07033	-2.73926	0.009509	0.708049	-2.72655	-0.40628	0.0123988	8.07033	0.153766	0.878651	0.999935	-4.94708	0.000696606
60079	NM_006145	SERP2	387923	0.0528593	7.2879	0.819339	0.417973	0.999825	-4.96185	0.0200258	0.241406	7.2879	2.73869	0.00952266	0.708049	-2.7275	0.487939	-0.135687	7.2879	-1.40041	0.169932	0.999935	-4.45787	-0.104442
60092	NM_001002019	KHDC4	22889	-0.115606	8.98328	-1.47787	0.148119	0.999825	-4.44255	-0.0958824	-0.292601	8.98328	-2.7377	0.00954637	0.708049	-2.72914	-0.591102	0.0613891	8.98328	0.522544	0.604486	0.999935	-4.88193	0.0134205
60093	NM_032041	TRAK2	66008	-0.10089	9.49387	-1.75259	0.0881676	0.999825	-4.15025	-0.106408	-0.215185	9.49387	-2.73589	0.00958973	0.708049	-2.73214	-0.434285	0.0134055	9.49387	0.155057	0.877641	0.999935	-4.94697	0.000759864
60095	NM_020739	OLFM4	10562	0.217349	7.05289	2.34802	0.0244738	0.999825	-3.38916	0.350213	0.345723	7.05289	2.73355	0.00964618	0.708049	-2.73602	0.696854	0.0889742	7.05289	0.640008	0.526211	0.999935	-4.84654	0.0248096
60102	NM_001006618	ACYP1	97	-0.109081	8.28865	-1.90387	0.0649275	0.999825	-3.97244	-0.129542	-0.213972	8.28865	-2.73336	0.00965087	0.708049	-2.73634	-0.431246	-0.00419064	8.28865	-0.0487015	0.961426	0.999935	-4.95267	-7.15939e-05
60121	NM_001908	ACAT1	38	-0.213983	10.7942	-3.20489	0.00282588	0.999825	-2.06407	-0.545408	-0.249239	10.7942	-2.73215	0.00968015	0.708049	-2.73834	-0.501997	-0.178726	10.7942	-1.78237	0.0831065	0.999935	-4.16959	-0.193089
60128	NM_014754	ERBB3	2065	0.273099	7.33442	1.1089	0.274812	0.999825	-4.76699	0.153199	0.919068	7.33442	2.73131	0.00970038	0.708049	-2.73972	1.85028	-0.372869	7.33442	-1.0081	0.320121	0.999935	-4.69168	-0.184453
60132	NM_080927	STK11IP	114790	0.10717	7.48136	2.11112	0.0417566	0.999825	-3.711	0.147817	0.189438	7.48136	2.73125	0.00970202	0.708049	-2.73983	0.381364	0.0249016	7.48136	0.326621	0.745842	0.999935	-4.92531	0.00317131
60136	NM_031311	AGK	55750	-0.0551863	7.98374	-1.12897	0.26636	0.999825	-4.75147	-0.0317063	-0.182399	7.98374	-2.73104	0.00970704	0.708049	-2.74018	-0.367154	0.0720264	7.98374	0.981114	0.33307	0.999935	-4.70523	0.03439
60138	NM_153742	ZNF691	51058	0.0460111	7.09725	1.10554	0.276244	0.999825	-4.76956	0.0257068	0.15529	7.09725	2.73091	0.00971017	0.708049	-2.74039	0.312563	-0.0632675	7.09725	-1.0122	0.318181	0.999935	-4.68959	-0.0314645
60148	NM_001031827	NEMF	9147	-0.0823207	7.84795	-1.6443	0.108801	0.999825	-4.27034	-0.0793051	-0.186711	7.84795	-2.72958	0.00974268	0.708049	-2.7426	-0.375535	0.0220694	7.84795	0.293521	0.770806	0.999935	-4.93069	0.00249505
60154	NM_025267	ETFA	2108	-0.140393	10.183	-1.68995	0.0996627	0.999825	-4.22047	-0.140599	-0.30967	10.183	-2.72823	0.00977567	0.708049	-2.74483	-0.622391	0.0288845	10.183	0.231509	0.818227	0.999935	-4.93922	0.00251659
60167	NM_052948	RNF146	81847	-0.121913	7.30935	-2.33791	0.025054	0.999825	-3.40337	-0.195198	-0.194098	7.30935	-2.72427	0.00987295	0.708049	-2.75138	-0.389273	-0.0497287	7.30935	-0.634979	0.529449	0.999935	-4.84819	-0.0137339
60184	NM_002487	PIGM	93183	-0.0435362	8.85772	-0.789225	0.435137	0.999825	-4.97893	-0.0157329	-0.205132	8.85772	-2.72167	0.00993734	0.708049	-2.75568	-0.410823	0.118059	8.85772	1.42503	0.162741	0.999935	-4.441	0.0930899
60196	NM_004483	NDRG2	57447	0.194542	8.07628	2.05668	0.0470037	0.999825	-3.78158	0.258327	0.351546	8.07628	2.72012	0.00997609	0.708049	-2.75825	0.703456	0.037539	8.07628	0.264248	0.793093	0.999935	-4.93496	0.00377928
60202	NM_018127	COL7A1	1294	0.136267	7.35642	1.90235	0.0651312	0.999825	-3.97427	0.161642	0.266084	7.35642	2.71876	0.0100099	0.708049	-2.76049	0.532054	0.00645051	7.35642	0.0599609	0.952518	0.999935	-4.95234	0.00013628
60220	NM_182563	FAM136A	84908	-0.0315619	8.26699	-0.639466	0.526559	0.999825	-5.05476	-0.00879166	-0.183188	8.26699	-2.71647	0.0100675	0.708049	-2.76428	-0.365841	0.120064	8.26699	1.61973	0.114	0.999935	-4.29911	0.113232
60221	NM_134440	MAOA	4128	-0.27417	11.741	-2.58808	0.0138227	0.999825	-3.04083	-0.509793	-0.393166	11.741	-2.71635	0.0100704	0.708049	-2.76447	-0.785134	-0.155174	11.741	-0.975332	0.33589	0.999935	-4.70808	-0.073522
60255	NM_018153	SLC22A17	51310	0.323995	8.61638	1.94588	0.0594916	0.999825	-3.92106	0.39707	0.61757	8.61638	2.71467	0.0101128	0.708049	-2.76725	1.23213	0.0304194	8.61638	0.121648	0.903853	0.999935	-4.9494	0.00133548
60273	NM_004982	SEM1	7979	0.064104	11.011	0.959052	0.343916	0.999825	-4.87466	0.0297152	0.247914	11.011	2.71464	0.0101136	0.708049	-2.7673	0.494612	-0.119706	11.011	-1.19248	0.240859	0.999935	-4.5902	-0.074007
60280	NM_005763	RAP1GAP	5909	0.223687	7.23371	1.57174	0.12474	0.999825	-4.3473	0.202212	0.527568	7.23371	2.71314	0.0101515	0.708049	-2.76977	1.05169	-0.080194	7.23371	-0.375196	0.709712	0.999935	-4.9164	-0.0119423
60307	NM_015962	ZNF112	7771	0.00584538	7.42933	0.130343	0.897019	0.999825	-5.19516	0.000275892	0.166095	7.42933	2.71071	0.0102133	0.708049	-2.77378	0.330667	-0.154404	7.42933	-2.29249	0.0278147	0.999935	-3.70667	-0.24021
60309	NM_145863	SLC25A25	114789	-0.086339	7.40226	-0.88716	0.380869	0.999825	-4.92114	-0.0361955	-0.360074	7.40226	-2.70795	0.010284	0.708049	-2.77834	-0.715769	0.187396	7.40226	1.28213	0.207976	0.999935	-4.53541	0.127802
60324	NM_000276	SAFB2	9667	-0.0896726	9.43766	-1.22821	0.22732	0.999825	-4.67109	-0.057692	-0.27004	9.43766	-2.70704	0.0103073	0.708049	-2.77984	-0.536529	0.0906944	9.43766	0.827122	0.413605	0.999935	-4.77599	0.0347735
60326	NM_017994	MAGEH1	28986	0.146906	8.29281	2.31483	0.0264242	0.999825	-3.43563	0.231817	0.234547	8.29281	2.70499	0.0103601	0.708049	-2.78321	0.465491	0.0592637	8.29281	0.621793	0.537988	0.999935	-4.85248	0.0159554
60328	NM_152456	NUP54	53371	-0.114299	8.95878	-1.80806	0.078939	0.999825	-4.08638	-0.126038	-0.233511	8.95878	-2.70355	0.0103974	0.708049	-2.78559	-0.463071	0.00491427	8.95878	0.0517616	0.959004	0.999935	-4.95259	8.9339e-05
60360	NM_002809	MPZ	4359	0.215778	7.15102	1.39721	0.170884	0.999825	-4.5204	0.165566	0.570361	7.15102	2.70308	0.0104096	0.708049	-2.78636	1.13078	-0.138805	7.15102	-0.598463	0.55327	0.999935	-4.85985	-0.0356817
60369	NM_001071775	ZNF624	57547	0.0707337	7.10028	1.69412	0.09886	0.999825	-4.21586	0.0710859	0.154041	7.10028	2.70027	0.0104826	0.70965	-2.79098	0.30493	-0.0125738	7.10028	-0.200521	0.842199	0.999935	-4.94273	-0.000937822
60370	NM_017520	SLC30A5	64924	-0.0896107	7.11219	-2.14804	0.0384994	0.999825	-3.6624	-0.126759	-0.153733	7.11219	-2.69713	0.0105651	0.711879	-2.79616	-0.303795	-0.0254886	7.11219	-0.406821	0.686543	0.999935	-4.90994	-0.00416312
60390	NM_030914	SDCCAG3	10807	-0.0347764	8.51946	-0.622357	0.537621	0.999825	-5.06244	-0.00937308	-0.205575	8.51946	-2.69264	0.0106837	0.715821	-2.80353	-0.405245	0.136022	8.51946	1.62084	0.113761	0.999935	-4.29826	0.128406
60400	NM_002887	ZNF827	152485	-0.0894669	8.48985	-1.27035	0.212091	0.999825	-4.63512	-0.060254	-0.258955	8.48985	-2.69115	0.0107233	0.715821	-2.80598	-0.510055	0.0800207	8.48985	0.756552	0.454231	0.999935	-4.80461	0.027425
60403	NM_138802	ABHD4	63874	0.0325478	7.54946	0.64211	0.524861	0.999825	-5.05355	0.00911195	0.186168	7.54946	2.68811	0.0108048	0.717921	-2.81098	0.366078	-0.121073	7.54946	-1.59041	0.120468	0.999935	-4.32142	-0.111281
60408	NM_006165	TXN	7295	0.0584682	10.8862	0.676901	0.502786	0.999825	-5.03724	0.0174596	0.316924	10.8862	2.68543	0.010877	0.719385	-2.81537	0.622277	-0.199988	10.8862	-1.54164	0.131887	0.999935	-4.3578	-0.175949
60427	NM_005013	NLGN4X	57502	0.0917954	7.18252	0.966047	0.340452	0.999825	-4.86996	0.0429551	0.348131	7.18252	2.68147	0.0109844	0.72144	-2.82186	0.682068	-0.16454	7.18252	-1.15299	0.256497	0.999935	-4.61322	-0.0972299
60437	NM_000302	DCP1B	196513	0.0887006	7.11802	1.97855	0.0555408	0.999825	-3.88053	0.111354	0.164118	7.11802	2.67934	0.0110426	0.72144	-2.82535	0.321166	0.0132836	7.11802	0.197293	0.844706	0.999935	-4.94307	0.000973615
60463	NM_017602	ZNF274	10782	-0.138049	8.44406	-2.00173	0.0528771	0.999825	-3.85147	-0.176252	-0.25241	8.44406	-2.67875	0.0110589	0.72144	-2.82632	-0.493787	-0.0236879	8.44406	-0.228704	0.82039	0.999935	-4.93956	-0.00203667
60470	NM_003764	GSTA4	2941	0.0892926	8.51599	1.33926	0.188863	0.999825	-4.57399	0.0646348	0.243783	8.51599	2.67612	0.0111312	0.72204	-2.83063	0.47622	-0.0651977	8.51599	-0.651114	0.519099	0.999935	-4.84283	-0.0185651
60500	NM_031480	MYOT	9499	0.219759	7.35057	1.17762	0.246658	0.999825	-4.71283	0.133593	0.681147	7.35057	2.67148	0.0112599	0.72204	-2.83822	1.32719	-0.241628	7.35057	-0.862147	0.394301	0.999935	-4.76088	-0.0976594
60504	NM_004388	FOXP1	27086	-0.0886545	7.77613	-1.47639	0.148516	0.999825	-4.44402	-0.073426	-0.218981	7.77613	-2.66907	0.0113275	0.72204	-2.84217	-0.426108	0.0416724	7.77613	0.462087	0.646794	0.999935	-4.89742	0.00788584
60537	NM_020378	RIOX1	79697	0.106483	7.82358	1.88673	0.0672652	0.999825	-3.99316	0.12482	0.205787	7.82358	2.66871	0.0113376	0.72204	-2.84275	0.400355	0.00717817	7.82358	0.0846875	0.932978	0.999935	-4.9514	0.000216268
60553	NM_030571	PPP2R5D	5528	-0.00690561	7.26994	-0.149425	0.88205	0.999825	-5.19324	-0.000376402	-0.168436	7.26994	-2.66754	0.0113705	0.72204	-2.84467	-0.327477	0.154625	7.26994	2.2278	0.0322186	0.999935	-3.76963	0.230684
60575	NM_138367	IFI27L2	83982	0.0986159	9.00688	0.996001	0.325884	0.999825	-4.84946	0.0480198	0.360831	9.00688	2.66728	0.0113777	0.72204	-2.84509	0.701434	-0.163599	9.00688	-1.10019	0.278536	0.999935	-4.64291	-0.0908166
60594	NM_001031723	XKR4	114786	0.348133	7.29585	1.43221	0.16069	0.999825	-4.48708	0.276421	0.885141	7.29585	2.66519	0.0114367	0.72204	-2.8485	1.71868	-0.188875	7.29585	-0.517385	0.608045	0.999935	-4.88332	-0.0408092
60600	NM_003382	AOC3	8639	-0.315363	10.1061	-2.55732	0.0148963	0.999825	-3.08661	-0.576142	-0.448856	10.1061	-2.664	0.0114705	0.72204	-2.85045	-0.870967	-0.181869	10.1061	-0.981994	0.332642	0.999935	-4.70479	-0.0869376
60603	NM_000824	PTPN12	5782	0.0667623	9.30172	1.12034	0.26997	0.999825	-4.75817	0.0379667	0.216418	9.30172	2.65807	0.01164	0.72869	-2.86012	0.418563	-0.0828935	9.30172	-0.926223	0.360485	0.999935	-4.73174	-0.0367312
60619	NM_016523	DEDD2	162989	0.147953	8.96967	2.15114	0.0382357	0.999825	-3.65829	0.209728	0.24948	8.96967	2.65482	0.0117338	0.72869	-2.86542	0.481636	0.0464254	8.96967	0.449446	0.655799	0.999935	-4.90042	0.00850651
60630	NM_000169	LMO3	55885	-0.304996	9.76328	-2.13417	0.0396958	0.999825	-3.68073	-0.427378	-0.518351	9.76328	-2.65467	0.0117382	0.72869	-2.86567	-1.00063	-0.0916414	9.76328	-0.426973	0.671936	0.999935	-4.90556	-0.0158239
60634	NM_016078	FOXD1	2297	0.148087	7.15114	1.04013	0.305199	0.999825	-4.81819	0.0763265	0.516125	7.15114	2.65326	0.0117793	0.72869	-2.86797	0.995543	-0.219951	7.15114	-1.02866	0.310487	0.999935	-4.68113	-0.111725
60647	NM_201397	MFSD6	54842	-0.00417944	8.0571	-0.0586423	0.953561	0.999825	-5.20005	-8.63125e-05	0.258174	8.0571	2.6513	0.0118363	0.729074	-2.87116	0.497446	-0.266533	8.0571	-2.49012	0.0175126	0.999935	-3.50772	-0.468205
60661	NM_001085430	ENDOD1	23052	0.17215	8.09674	1.63139	0.111508	0.999825	-4.28424	0.164006	0.38196	8.09674	2.64925	0.0118964	0.729191	-2.8745	0.735114	-0.0376604	8.09674	-0.237636	0.813508	0.999935	-4.93847	-0.00337581
60670	NM_020169	FAM122B	159090	-0.125106	8.13847	-2.24058	0.0313026	0.999825	-3.53801	-0.188213	-0.201998	8.13847	-2.64777	0.0119398	0.729191	-2.8769	-0.388443	-0.0482147	8.13847	-0.574956	0.568889	0.999935	-4.867	-0.0118113
60672	NM_006526	GIT1	28964	0.137005	7.92285	3.0253	0.00455877	0.999825	-2.35873	0.32075	0.163678	7.92285	2.64531	0.0120126	0.730526	-2.88091	0.314322	0.110332	7.92285	1.62222	0.113465	0.999935	-4.2972	0.104279
60681	NM_021939	SIK1	150094	0.216794	7.35297	2.43994	0.0197326	0.999825	-3.25826	0.369594	0.319893	7.35297	2.63506	0.0123198	0.74605	-2.89757	0.610803	0.113695	7.35297	0.852019	0.399824	0.999935	-4.76531	0.0452655
60689	NM_015665	GPAM	57678	-0.397491	11.4559	-2.43604	0.0199158	0.999825	-3.26389	-0.676053	-0.586715	11.4559	-2.6317	0.0124219	0.749072	-2.90301	-1.11817	-0.208266	11.4559	-0.849867	0.401004	0.999935	-4.76625	-0.0826508
60706	NM_001039708	TMCC3	57458	0.122695	7.42004	2.11102	0.0417662	0.999825	-3.71114	0.169218	0.208697	7.42004	2.62805	0.0125339	0.752661	-2.90892	0.396923	0.0366928	7.42004	0.420361	0.676715	0.999935	-4.90702	0.00622288
60707	NM_130434	SCCPDH	51097	0.111234	8.09544	1.30142	0.201365	0.999825	-4.60791	0.0774206	0.306382	8.09544	2.6236	0.0126719	0.755596	-2.91614	0.581256	-0.0839147	8.09544	-0.653723	0.517436	0.999935	-4.84195	-0.0240116
60719	NM_000891	FAM241B	219738	0.129183	7.25131	2.28003	0.0286183	0.999825	-3.48388	0.199376	0.202795	7.25131	2.61966	0.0127951	0.755596	-2.92252	0.383881	0.0555722	7.25131	0.653082	0.517844	0.999935	-4.84217	0.0158826
60722	NR_003504	SF3B3	23450	-0.109737	8.14173	-1.95543	0.0583115	0.999825	-3.90926	-0.135442	-0.200767	8.14173	-2.61839	0.0128348	0.755596	-2.92456	-0.379772	-0.0187074	8.14173	-0.221963	0.825595	0.999935	-4.94035	-0.00155708
60746	NM_012287	RYR1	6261	0.172598	7.25409	2.17984	0.0358753	0.999825	-3.62006	0.249439	0.283263	7.25409	2.61838	0.0128352	0.755596	-2.92458	0.53582	0.0619326	7.25409	0.520816	0.605677	0.999935	-4.8824	0.0134864
60768	NM_017703	KIAA0513	9764	0.0670026	7.40991	1.23562	0.224586	0.999825	-4.66485	0.043459	0.193968	7.40991	2.61804	0.012846	0.755596	-2.92513	0.366839	-0.0599628	7.40991	-0.736292	0.466314	0.999935	-4.81238	-0.0198669
70008	NM_000433	ATL1	51062	0.169672	7.337	1.50476	0.141092	0.999825	-4.41578	0.144306	0.403038	7.337	2.6161	0.0129072	0.756098	-2.92827	0.761407	-0.0636933	7.337	-0.376118	0.709032	0.999935	-4.91622	-0.00951158
70019	NM_014884	CYB561	1534	0.288604	8.08801	1.89456	0.0661884	0.999825	-3.98371	0.340327	0.542933	8.08801	2.60858	0.0131471	0.766169	-2.9404	1.02135	0.034275	8.08801	0.149816	0.881744	0.999935	-4.94739	0.00187338
70026	NM_004711	SULT1A1	6817	0.135314	9.41802	1.27053	0.212029	0.999825	-4.63497	0.0911484	0.379306	9.41802	2.60665	0.0132096	0.766169	-2.94353	0.712757	-0.108677	9.41802	-0.67944	0.501195	0.999935	-4.83311	-0.0326023
70037	NM_015041	GAS7	8522	0.341147	8.66227	1.7113	0.0956112	0.999825	-4.19676	0.347797	0.709157	8.66227	2.60364	0.0133073	0.766169	-2.94838	1.33031	-0.026862	8.66227	-0.0897221	0.929004	0.999935	-4.95117	-0.000859109
70041	NM_023011	EPHX2	2053	-0.0189563	8.7926	-0.324873	0.747153	0.999825	-5.16327	-0.00239968	-0.207272	8.7926	-2.59989	0.0134298	0.766169	-2.95441	-0.387999	0.16936	8.7926	1.93262	0.0611633	0.999935	-4.0417	0.205519
70044	NM_006694	SCD5	79966	0.185159	7.19497	2.31888	0.0261791	0.999825	-3.42999	0.29293	0.283615	7.19497	2.59966	0.0134374	0.766169	-2.95479	0.530837	0.0867029	7.19497	0.723008	0.474336	0.999935	-4.81737	0.0280842
70048	NM_018125	KRTCAP2	200185	0.044414	10.6429	0.697672	0.489855	0.999825	-5.02711	0.0137653	0.226108	10.6429	2.59957	0.0134404	0.766169	-2.95493	0.423181	-0.13728	10.6429	-1.43587	0.159654	0.999935	-4.4335	-0.109388
70050	NM_001013635	PCBP4	57060	0.177824	7.85571	2.3036	0.0271151	0.999825	-3.45125	0.278613	0.274037	7.85571	2.59824	0.0134841	0.766169	-2.95708	0.512497	0.0816117	7.85571	0.703955	0.48598	0.999935	-4.82437	0.0255756
70068	NM_024722	YBX2	51087	-0.0449409	7.62163	-0.835045	0.409188	0.999825	-4.95269	-0.0174405	-0.190927	7.62163	-2.5965	0.0135414	0.766169	-2.95987	-0.356716	0.101045	7.62163	1.25014	0.219296	0.999935	-4.55535	0.0665857
70070	NM_000837	HOXA4	3201	-0.202337	7.6272	-2.18044	0.0358272	0.999825	-3.61925	-0.292536	-0.329131	7.6272	-2.59592	0.0135608	0.766169	-2.96081	-0.614722	-0.0755439	7.6272	-0.542056	0.591113	0.999935	-4.87653	-0.0172489
70088	NM_000337	PLXNB3	5365	0.160196	7.15465	2.06441	0.0462255	0.999825	-3.77165	0.213881	0.275063	7.15465	2.59434	0.013613	0.766169	-2.96334	0.51328	0.0453299	7.15465	0.388958	0.699594	0.999935	-4.91365	0.00703311
70102	NM_001182	TTC31	64427	-0.0464795	8.32182	-0.977433	0.334864	0.999825	-4.86223	-0.0220839	-0.168378	8.32182	-2.59157	0.0137053	0.768135	-2.96779	-0.313706	0.0754188	8.32182	1.05604	0.29797	0.999935	-4.66677	0.0396573
70114	NM_001001872	DENND2C	163259	0.099402	7.56533	1.83528	0.0747191	0.999825	-4.05447	0.111983	0.191671	7.56533	2.59009	0.0137549	0.768135	-2.97017	0.356803	0.00713336	7.56533	0.0876953	0.930604	0.999935	-4.95127	0.000222812
70139	NM_005044	CYTH2	9266	-0.0849018	7.41773	-1.22494	0.228536	0.999825	-4.67384	-0.054426	-0.245026	7.41773	-2.58739	0.0138459	0.76949	-2.97451	-0.455424	0.075222	7.41773	0.722633	0.474564	0.999935	-4.81751	0.0243498
70161	NM_000297	FZD2	2535	0.166072	7.53353	1.32653	0.193001	0.999825	-4.5855	0.118649	0.442367	7.53353	2.58616	0.0138877	0.76949	-2.97649	0.821638	-0.110222	7.53353	-0.586222	0.561376	0.999935	-4.86361	-0.0276376
70162	NM_003211	MANBA	4126	-0.0591334	8.42133	-0.930463	0.358316	0.999825	-4.89355	-0.0263577	-0.224311	8.42133	-2.58328	0.0139855	0.76949	-2.98111	-0.415946	0.106045	8.42133	1.11104	0.2739	0.999935	-4.63691	0.0596404
70167	NM_015364	ST6GALNAC2	10610	0.219731	7.69649	1.10665	0.275771	0.999825	-4.76871	0.122929	0.700743	7.69649	2.58304	0.0139937	0.76949	-2.98149	1.29923	-0.261282	7.69649	-0.8762	0.386718	0.999935	-4.75466	-0.107806
70168	NM_017592	TC2N	123036	-0.136082	7.35451	-2.22315	0.032558	0.999825	-3.5617	-0.202401	-0.2158	7.35451	-2.58032	0.0140866	0.771644	-2.98585	-0.399488	-0.0563639	7.35451	-0.61312	0.543643	0.999935	-4.85525	-0.0149188
70181	NM_005969	ATP2B4	493	-0.0773177	7.52425	-1.48747	0.14558	0.999825	-4.43304	-0.064707	-0.182907	7.52425	-2.57544	0.014255	0.772508	-2.99367	-0.337652	0.0282713	7.52425	0.362151	0.719352	0.999935	-4.91891	0.00404445
70196	NM_005202	SERPINA5	5104	0.0979951	7.32091	1.1317	0.265226	0.999825	-4.74935	0.0564828	0.304461	7.32091	2.57343	0.0143247	0.772508	-2.99688	0.5614	-0.108471	7.32091	-0.834096	0.409716	0.999935	-4.77303	-0.0420342
70239	NM_018046	PNRC2	55629	-0.164417	10.1896	-2.38655	0.0223735	0.999825	-3.33468	-0.271331	-0.242224	10.1896	-2.57333	0.0143284	0.772508	-2.99705	-0.446613	-0.0866098	10.1896	-0.83708	0.408059	0.999935	-4.77175	-0.0337152
70243	NM_001080543	FGFRL1	53834	-0.061327	7.59305	-0.961264	0.342818	0.999825	-4.87318	-0.0285131	-0.224286	7.59305	-2.57304	0.0143385	0.772508	-2.99751	-0.41347	0.101632	7.59305	1.06071	0.295872	0.999935	-4.66429	0.0537528
70270	NM_194324	SCAMP1	9522	-0.096268	7.09453	-2.1451	0.0387499	0.999825	-3.66629	-0.135904	-0.15771	7.09453	-2.57204	0.0143734	0.772508	-2.99911	-0.290571	-0.0348263	7.09453	-0.516712	0.608511	0.999935	-4.8835	-0.00751314
70300	NM_006330	LYZ	4069	0.145231	7.3054	1.86963	0.0696688	0.999825	-4.01368	0.168027	0.272712	7.3054	2.56952	0.0144616	0.772508	-3.00314	0.501732	0.0177506	7.3054	0.152154	0.879913	0.999935	-4.94721	0.000986226
70338	NM_198098	SOX8	30812	0.27425	7.78674	1.03663	0.306806	0.999825	-4.82072	0.140728	0.928619	7.78674	2.56902	0.0144791	0.772508	-3.00394	1.70797	-0.380118	7.78674	-0.956689	0.345091	0.999935	-4.7172	-0.17564
70343	NM_005479	C14orf2	9556	0.224687	8.15524	3.68882	0.00073789	0.999825	-1.23985	0.70372	0.213481	8.15524	2.56521	0.0146137	0.776801	-3.01002	0.391789	0.235892	8.15524	2.57868	0.0141429	0.999935	-3.41558	0.436273
70364	NM_012097	SRGN	5552	0.246977	10.7637	2.41122	0.0211157	0.999825	-3.2995	0.413785	0.358514	10.7637	2.56177	0.0147364	0.777127	-3.01552	0.656657	0.135441	10.7637	0.880451	0.384443	0.999935	-4.75276	0.0562307
70403	NM_025057	GGT5	2687	0.0403734	7.31022	0.807927	0.424428	0.999825	-4.96839	0.0150268	0.17481	7.31022	2.56032	0.0147882	0.777127	-3.01783	0.319916	-0.0940627	7.31022	-1.25334	0.218144	0.999935	-4.55338	-0.0621996
70433	NM_000543	MAL	4118	0.26493	7.40216	1.31543	0.196663	0.999825	-4.59545	0.187114	0.704502	7.40216	2.56019	0.0147927	0.777127	-3.01803	1.28921	-0.174642	7.40216	-0.577378	0.56727	0.999935	-4.86627	-0.0429986
70441	NM_024407	VAT1L	57687	0.244629	7.26203	1.57938	0.122978	0.999825	-4.33933	0.222655	0.541355	7.26203	2.55808	0.0148689	0.777127	-3.02141	0.989445	-0.0520961	7.26203	-0.223954	0.824057	0.999935	-4.94012	-0.00437831
70451	NM_000377	SMIM29	221491	0.10426	7.35715	1.90534	0.0647301	0.999825	-3.97065	0.123954	0.191207	7.35715	2.55747	0.0148906	0.777127	-3.02237	0.349353	0.017313	7.35715	0.21067	0.83433	0.999935	-4.94164	0.00136188
70458	NM_006995	COPS7A	50813	0.0854506	10.0571	1.58067	0.122682	0.999825	-4.33798	0.0778644	0.188535	10.0571	2.55254	0.0150699	0.778347	-3.03024	0.34349	-0.0176338	10.0571	-0.217194	0.829281	0.999935	-4.9409	-0.0014336
70463	NM_003946	NME2	4831	-0.0588691	8.46672	-0.838461	0.407293	0.999825	-4.95068	-0.0229644	-0.244773	8.46672	-2.5516	0.0151041	0.778347	-3.03173	-0.445709	0.127035	8.46672	1.20474	0.236146	0.999935	-4.58291	0.079628
70465	NM_194312	PROS1	5627	0.111737	10.1092	0.880217	0.384568	0.999825	-4.92545	0.046374	0.442027	10.1092	2.54855	0.0152159	0.778347	-3.03658	0.803474	-0.218553	10.1092	-1.14636	0.259191	0.999935	-4.61701	-0.128155
70484	NM_012067	METRN	79006	0.136096	7.39907	1.51171	0.139318	0.999825	-4.40878	0.116497	0.313451	7.39907	2.54828	0.0152261	0.778347	-3.03702	0.56967	-0.0412594	7.39907	-0.305156	0.762001	0.999935	-4.92886	-0.00487043
70504	NM_013372	C1S	716	0.199475	11.0226	1.74819	0.0889371	0.999825	-4.15525	0.209632	0.397263	11.0226	2.54818	0.0152295	0.778347	-3.03716	0.721952	0.00168785	11.0226	0.00984935	0.992196	0.999935	-4.95326	5.74313e-06
70541	NM_005132	COL16A1	1307	0.178032	8.64885	1.1882	0.242516	0.999825	-4.70423	0.109536	0.521601	8.64885	2.54792	0.0152394	0.778347	-3.03759	0.947767	-0.165537	8.64885	-0.735639	0.466706	0.999935	-4.81263	-0.0547857
70551	NM_032263	AK4	205	-0.145712	8.17163	-1.78509	0.0826571	0.999825	-4.11302	-0.157765	-0.283733	8.17163	-2.54406	0.0153821	0.782853	-3.04372	-0.514403	-0.00769095	8.17163	-0.0627364	0.950323	0.999935	-4.95226	-0.000170192
70553	NM_173540	ARHGEF37	389337	0.0273144	7.66259	0.353739	0.725594	0.999825	-5.15623	0.00380507	0.267874	7.66259	2.53907	0.0155688	0.78483	-3.05164	0.484248	-0.213245	7.66259	-1.83885	0.0741802	0.999935	-4.12241	-0.240906
70592	NM_014000	NUP155	9631	-0.135733	7.80868	-2.62059	0.0127659	0.999825	-2.99211	-0.25707	-0.179585	7.80868	-2.53768	0.015621	0.78483	-3.05385	-0.324383	-0.0918801	7.80868	-1.18117	0.245265	0.999935	-4.59686	-0.0560804
70593	NM_198887	CEP135	9662	-0.0988255	7.71128	-2.02867	0.0499218	0.999825	-3.81737	-0.128642	-0.168836	7.71128	-2.53665	0.01566	0.78483	-3.05548	-0.304784	-0.0288152	7.71128	-0.393858	0.696004	0.999935	-4.91265	-0.00453517
70601	NM_003592	PMP2	5375	0.343269	7.61798	0.883531	0.382799	0.999825	-4.92339	0.143153	1.34645	7.61798	2.53648	0.0156664	0.78483	-3.05575	2.43039	-0.659914	7.61798	-1.13097	0.265531	0.999935	-4.62575	-0.380035
70603	NM_174908	DACT1	51339	0.118906	7.2622	1.35665	0.183321	0.999825	-4.55812	0.0876083	0.303591	7.2622	2.53516	0.0157163	0.78483	-3.05784	0.547572	-0.0657791	7.2622	-0.499721	0.620306	0.999935	-4.88799	-0.0136422
70605	NM_002156	CNIH4	29097	0.193171	9.79295	2.56761	0.0145287	0.999825	-3.07132	0.355005	0.260342	9.79295	2.53271	0.0158097	0.78483	-3.06174	0.468896	0.126	9.79295	1.11515	0.272159	0.999935	-4.63462	0.0712124
70608	NM_172177	CCR7	1236	-0.402937	7.73701	-2.06066	0.0466015	0.999825	-3.77647	-0.536551	-0.676612	7.73701	-2.53257	0.0158149	0.78483	-3.06195	-1.21853	-0.129262	7.73701	-0.440166	0.662443	0.999935	-4.90257	-0.0231187
70630	NM_182757	MRPS23	51649	0.0808193	7.8736	1.42075	0.163976	0.999825	-4.49807	0.063461	0.19673	7.8736	2.5312	0.0158675	0.78483	-3.06413	0.354014	-0.0350914	7.8736	-0.41075	0.683685	0.999935	-4.9091	-0.00579513
70634	NM_006423	EIF4G2	1982	-0.163437	12.3066	-3.75645	0.000608317	0.999825	-1.12199	-0.525594	-0.150398	12.3066	-2.53	0.0159132	0.78483	-3.06602	-0.270452	-0.176477	12.3066	-2.70078	0.0104695	0.999935	-3.28585	-0.349438
70646	NM_001748	ARFRP1	10139	0.0634432	7.09607	1.27305	0.211142	0.999825	-4.63278	0.0428512	0.172021	7.09607	2.52637	0.0160532	0.789027	-3.07178	0.308682	-0.0451349	7.09607	-0.603044	0.550252	0.999935	-4.85842	-0.0117097
70661	NM_015933	GLG1	2734	0.0721002	10.4584	1.04818	0.301529	0.999825	-4.81236	0.0375405	0.237093	10.4584	2.52272	0.0161947	0.791724	-3.07754	0.424545	-0.0928925	10.4584	-0.899195	0.374511	0.999935	-4.74427	-0.0396219
70672	NM_006053	FIZ1	84922	0.0726846	7.54557	1.64615	0.108418	0.999825	-4.26834	0.0701334	0.152154	7.54557	2.52212	0.0162184	0.791724	-3.0785	0.272355	-0.00678511	7.54557	-0.10232	0.919069	0.999935	-4.95054	-0.000248686
70674	NM_014742	AK4	205	-0.261731	8.79838	-2.32697	0.0256954	0.999825	-3.41869	-0.416191	-0.387349	8.79838	-2.52052	0.0162808	0.792073	-3.08102	-0.692705	-0.136114	8.79838	-0.805773	0.425653	0.999935	-4.7849	-0.0504906
70678	NM_021639	RAB6B	51560	0.104303	7.73971	1.35229	0.184698	0.999825	-4.56211	0.0765102	0.264969	7.73971	2.51434	0.0165248	0.797108	-3.09079	0.472139	-0.0563635	7.73971	-0.486573	0.629504	0.999935	-4.89137	-0.0113291
70681	NM_002591	RAE1	8480	-0.0473637	8.49366	-1.02474	0.31231	0.999825	-4.82924	-0.0239383	-0.158772	8.49366	-2.51417	0.0165315	0.797108	-3.09106	-0.282882	0.0640446	8.49366	0.922624	0.362333	0.999935	-4.73343	0.0282368
70689	NM_014342	TGFBR2	7048	0.00431055	11.6499	0.0475806	0.962313	0.999825	-5.20048	7.19158e-05	0.310625	11.6499	2.5095	0.016718	0.797108	-3.09842	0.551924	-0.302004	11.6499	-2.21965	0.0328156	0.999935	-3.77749	-0.44815
70707	NM_018031	QPCT	25797	0.242071	7.66125	2.82465	0.00766298	0.999825	-2.6786	0.512127	0.293762	7.66125	2.50882	0.0167451	0.797108	-3.09948	0.521753	0.190381	7.66125	1.47918	0.147772	0.999935	-4.40304	0.158094
70730	NM_000820	SSR4	6748	0.114103	11.0728	1.49013	0.144883	0.999825	-4.4304	0.0957303	0.26235	11.0728	2.50762	0.0167934	0.797108	-3.10137	0.465636	-0.034145	11.0728	-0.296914	0.768235	0.999935	-4.93016	-0.0039098
70753	NM_033428	POLR3H	171568	0.122652	7.79675	2.22688	0.0322858	0.999825	-3.55664	0.182872	0.188656	7.79675	2.50696	0.0168202	0.797108	-3.10242	0.334708	0.0566475	7.79675	0.684825	0.497831	0.999935	-4.83121	0.0171596
70767	NM_006340	C1orf131	128061	-0.038684	8.39913	-0.80536	0.425888	0.999825	-4.96985	-0.0143403	-0.164432	8.39913	-2.50553	0.0168779	0.797108	-3.10467	-0.291486	0.0870643	8.39913	1.20691	0.235321	0.999935	-4.58161	0.054706
110010	NM_004580	PLEKHA4	57664	0.237732	8.57967	1.14065	0.261532	0.999825	-4.74234	0.138473	0.713027	8.57967	2.50393	0.0169427	0.797108	-3.10718	1.26278	-0.237562	8.57967	-0.758954	0.45281	0.999935	-4.80368	-0.0817412
110059	NM_024818	KBTBD8	84541	-0.183027	7.32262	-1.95781	0.0580212	0.999825	-3.90632	-0.226297	-0.319716	7.32262	-2.50307	0.0169776	0.797108	-3.10853	-0.565937	-0.0463376	7.32262	-0.330039	0.743279	0.999935	-4.92473	-0.0059705
110064	NM_021133	TRMT112	51504	0.123588	10.9003	1.57218	0.12464	0.999825	-4.34685	0.111766	0.268834	10.9003	2.503	0.0169807	0.797108	-3.10865	0.475848	-0.021657	10.9003	-0.183441	0.855479	0.999935	-4.94445	-0.00146814
110075	NM_015049	COQ10B	80219	-0.0727814	9.33275	-1.12251	0.269062	0.999825	-4.7565	-0.0414962	-0.221705	9.33275	-2.50264	0.0169952	0.797108	-3.10921	-0.392346	0.0761427	9.33275	0.781939	0.439352	0.999935	-4.79459	0.0271972
110092	NM_177533	AMOTL2	51421	-3.40959e-05	7.60489	-0.000568848	0.999549	0.999901	-5.2013	-6.67594e-09	-0.204642	7.60489	-2.49886	0.0171501	0.801357	-3.11516	-0.361343	0.204574	7.60489	2.27258	0.0291092	0.999935	-3.72617	0.314219
110095	NM_178439	ABCF3	55324	0.0985425	7.30237	2.00116	0.0529412	0.999825	-3.85218	0.125761	0.168047	7.30237	2.4977	0.0171975	0.801357	-3.11697	0.296524	0.0290384	7.30237	0.392651	0.696888	0.999935	-4.9129	0.00455431
110100	NM_032866	ST6GALNAC6	30815	-0.0570268	9.57327	-0.863839	0.393383	0.999825	-4.93548	-0.0231064	-0.224978	9.57327	-2.49429	0.0173387	0.805231	-3.12234	-0.396182	0.110924	9.57327	1.11881	0.270617	0.999935	-4.63258	0.0629656
110110	NM_002157	PLA2G15	23659	0.218477	8.08044	2.62475	0.0126359	0.999825	-2.98583	0.414755	0.283343	8.08044	2.49144	0.0174574	0.805231	-3.12681	0.498123	0.15361	8.08044	1.22879	0.227105	0.999935	-4.56842	0.09889
110121	NM_013319	RGL1	23179	0.161011	10.6003	1.69808	0.0981041	0.999825	-4.21148	0.162349	0.32252	10.6003	2.4895	0.0175385	0.805231	-3.12985	0.566347	-0.00049842	10.6003	-0.00350004	0.997227	0.999935	-4.95329	-6.01153e-07
110132	NM_001029885	RAB40B	10966	0.0922741	8.89309	0.952986	0.346939	0.999825	-4.87871	0.0424228	0.328726	8.89309	2.48481	0.0177359	0.805231	-3.13719	0.575648	-0.144178	8.89309	-0.991472	0.328058	0.999935	-4.70006	-0.0697891
110136	NM_172349	NECAB3	63941	-0.0909498	7.53594	-1.53718	0.132973	0.999825	-4.38294	-0.0796934	-0.20057	7.53594	-2.48109	0.0178942	0.805231	-3.14302	-0.350454	0.0186705	7.53594	0.210114	0.834761	0.999935	-4.9417	0.00146447
110139	NM_019063	ABCF2	10061	0.104831	7.32941	1.92549	0.0620782	0.999825	-3.9461	0.126538	0.184541	7.32941	2.48082	0.0179058	0.805231	-3.14344	0.322394	0.0251222	7.32941	0.307244	0.760425	0.999935	-4.92853	0.00298813
110154	NM_007225	IL4R	3566	-0.207778	8.40558	-2.16681	0.036931	0.999825	-3.63747	-0.297665	-0.324969	8.40558	-2.48036	0.0179256	0.805231	-3.14416	-0.567567	-0.0905875	8.40558	-0.629019	0.5333	0.999935	-4.85014	-0.024733
110161	NM_015137	PLP1	5354	0.2863	7.91031	0.908073	0.369866	0.999825	-4.90797	0.123669	1.06827	7.91031	2.4799	0.0179453	0.805231	-3.14489	1.86525	-0.49567	7.91031	-1.04681	0.30215	0.999935	-4.67165	-0.257638
110167	NM_014294	HOXB6	3216	-0.09282	7.44168	-1.81528	0.0778002	0.999825	-4.07795	-0.102939	-0.173094	7.44168	-2.47764	0.0180424	0.805231	-3.14842	-0.301825	-0.0125461	7.44168	-0.163376	0.871134	0.999935	-4.94628	-0.000751703
110180	NM_001080157	FOXS1	2307	0.101845	7.25324	1.07458	0.289697	0.999825	-4.79292	0.0547984	0.319813	7.25324	2.46972	0.018386	0.805231	-3.16079	0.555039	-0.116123	7.25324	-0.815813	0.419961	0.999935	-4.78074	-0.043754
110196	NM_018279	DYM	54808	0.0113071	8.7388	0.238707	0.812684	0.999825	-5.18075	0.00101853	-0.159584	8.7388	-2.46578	0.0185593	0.805231	-3.16693	-0.27631	0.182198	8.7388	2.56113	0.0147593	0.999935	-3.43398	0.333593
110240	NM_001009894	AGTRAP	57085	0.146742	7.62329	2.20851	0.033648	0.999825	-3.58153	0.216157	0.223721	7.62329	2.46436	0.018622	0.805231	-3.16914	0.387031	0.0697627	7.62329	0.699106	0.488968	0.999935	-4.82612	0.0216766
110246	NM_001029851	POLDIP3	84271	0.0860703	9.08315	1.76127	0.0866673	0.999825	-4.14036	0.0914191	0.164486	9.08315	2.46351	0.0186598	0.805231	-3.17047	0.284412	0.00765449	9.08315	0.104295	0.917513	0.999935	-4.95043	0.000286185
110259	NM_032510	GAS2L3	283431	0.119546	7.28678	0.736346	0.466282	0.999825	-5.00745	0.0396119	0.546282	7.28678	2.46272	0.0186947	0.805231	-3.1717	0.944129	-0.307189	7.28678	-1.25987	0.215804	0.999935	-4.54933	-0.20457
110270	NM_003906	SYBU	55638	0.104704	8.57074	1.01379	0.317434	0.999825	-4.837	0.0521789	0.347416	8.57074	2.462	0.0187268	0.805231	-3.17282	0.600175	-0.138008	8.57074	-0.889745	0.379497	0.999935	-4.74857	-0.0580727
110279	NM_001037442	IGSF1	3547	0.267004	7.25689	1.87339	0.0691329	0.999825	-4.00917	0.309809	0.479344	7.25689	2.46157	0.0187461	0.805231	-3.17349	0.82787	0.0546642	7.25689	0.255381	0.799879	0.999935	-4.93617	0.0053011
110280	NM_033503	FEZ1	9638	0.218007	9.03186	1.44892	0.155998	0.999825	-4.47093	0.175906	0.505756	9.03186	2.46018	0.018808	0.805231	-3.17565	0.872762	-0.069742	9.03186	-0.308633	0.759376	0.999935	-4.9283	-0.00833717
110307	NM_014890	MEGF9	1955	0.152723	7.75358	1.52875	0.135048	0.999825	-4.39154	0.132794	0.335797	7.75358	2.46015	0.0188095	0.805231	-3.1757	0.579459	-0.0303508	7.75358	-0.202291	0.840826	0.999935	-4.94254	-0.00228524
110326	NM_002905	PPP2R5A	5525	-0.0961129	9.53587	-1.15168	0.257026	0.999825	-4.73362	-0.0567088	-0.280512	9.53587	-2.46012	0.0188107	0.805231	-3.17574	-0.48405	0.0882863	9.53587	0.704402	0.485705	0.999935	-4.8242	0.027689
110327	NM_003262	CADM1	23705	0.0745668	7.79754	0.494498	0.623952	0.999825	-5.11341	0.0152749	0.506416	7.79754	2.45799	0.0189062	0.805231	-3.17906	0.872756	-0.357283	7.79754	-1.57764	0.123379	0.999935	-4.33104	-0.324684
110328	NM_144578	MDK	4192	0.122986	8.58608	0.890965	0.378851	0.999825	-4.91876	0.0518426	0.463491	8.58608	2.45753	0.0189269	0.805231	-3.17978	0.798559	-0.217519	8.58608	-1.04924	0.301045	0.999935	-4.67037	-0.113407
110347	NM_005391	TMEM192	201931	-0.0595792	7.44741	-1.16548	0.251472	0.999825	-4.72261	-0.0357183	-0.171494	7.44741	-2.45534	0.0190255	0.805231	-3.18318	-0.295083	0.0523352	7.44741	0.681679	0.499795	0.999935	-4.83232	0.0157638
110349	NM_004819	ABCA2	20	0.0926794	7.82114	0.984148	0.331597	0.999825	-4.85764	0.0444295	0.315812	7.82114	2.45447	0.0190646	0.805231	-3.18453	0.543124	-0.130453	7.82114	-0.922372	0.362462	0.999935	-4.73354	-0.0574955
110382	NM_002872	DGLUCY	80017	-0.16119	9.24965	-2.82109	0.00773278	0.999825	-2.68418	-0.34038	-0.191582	9.24965	-2.45406	0.0190834	0.805231	-3.18517	-0.329395	-0.130799	9.24965	-1.52425	0.136165	0.999935	-4.37055	-0.113263
110390	NM_207348	C21orf59	56683	0.0987248	8.36136	1.99344	0.0538164	0.999825	-3.86189	0.12529	0.166031	8.36136	2.45369	0.0191	0.805231	-3.18574	0.285403	0.0314182	8.36136	0.42241	0.675233	0.999935	-4.90657	0.00535827
110424	NM_000168	ITPKC	80271	-0.135688	7.49385	-1.01244	0.318071	0.999825	-4.83796	-0.0675015	-0.449226	7.49385	-2.45327	0.019119	0.805231	-3.18639	-0.772011	0.177851	7.49385	0.883606	0.382759	0.999935	-4.75134	0.074177
110427	NM_201437	ANK3	288	0.144694	7.1368	1.56829	0.125545	0.999825	-4.35089	0.130399	0.309012	7.1368	2.45133	0.0192075	0.805231	-3.18942	0.530427	-0.0196228	7.1368	-0.141615	0.888172	0.999935	-4.94802	-0.00101063
110433	NM_000050	ISL1	3670	0.522363	7.77346	2.8184	0.00778581	0.999825	-2.68838	1.10151	0.620173	7.77346	2.44904	0.0193119	0.805231	-3.19296	1.06308	0.424554	7.77346	1.52524	0.135919	0.999935	-4.36983	0.367969
110437	NM_017489	OXNAD1	92106	-0.0545121	7.26003	-0.993139	0.327257	0.999825	-4.85144	-0.0264444	-0.183647	7.26003	-2.4488	0.0193228	0.805231	-3.19333	-0.314758	0.0746228	7.26003	0.90524	0.371344	0.999935	-4.7415	0.0321045
110440	NM_033668	GCHFR	2644	-0.130084	8.39257	-1.41872	0.164562	0.999825	-4.50001	-0.101943	-0.305816	8.39257	-2.4411	0.0196786	0.805231	-3.20528	-0.521724	0.0456476	8.39257	0.331486	0.742195	0.999935	-4.92448	0.00591053
110441	NM_000017	FYCO1	79443	-0.00773041	9.32273	-0.125786	0.9006	0.999825	-5.19559	-0.000351487	-0.204854	9.32273	-2.43965	0.0197463	0.805231	-3.20752	-0.349177	0.189394	9.32273	2.05196	0.0474844	0.999935	-3.93486	0.250653
110445	NM_001005744	JOSD2	126119	0.0721296	7.67648	1.3333	0.190791	0.999825	-4.57939	0.051893	0.180207	7.67648	2.43803	0.0198221	0.805231	-3.21003	0.306866	-0.0359479	7.67648	-0.442448	0.660806	0.999935	-4.90205	-0.00646796
110450	NM_020246	SLCO4A1	28231	-0.0781279	7.44319	-1.09966	0.278766	0.999825	-4.77404	-0.0433423	-0.236624	7.44319	-2.4376	0.0198424	0.805231	-3.2107	-0.402829	0.0803677	7.44319	0.753196	0.45622	0.999935	-4.80591	0.0273914
110451	NM_003144	CDC40	51362	0.00159013	8.69947	0.0360805	0.971417	0.999825	-5.20083	2.00265e-05	-0.146768	8.69947	-2.43739	0.019852	0.805231	-3.21102	-0.249827	0.149948	8.69947	2.26547	0.0295844	0.999935	-3.73311	0.229261
110468	NM_080388	ATL1	51062	0.130477	7.56975	1.15731	0.25475	0.999825	-4.72914	0.0774888	0.37536	7.56975	2.43678	0.0198808	0.805231	-3.21196	0.638699	-0.114405	7.56975	-0.675671	0.503558	0.999935	-4.83442	-0.034087
110474	NM_000178	NF1	4763	0.0976041	7.14091	2.55176	0.0150981	0.999825	-3.09484	0.177744	0.127332	7.14091	2.43648	0.0198949	0.805231	-3.21243	0.216624	0.0678762	7.14091	1.18159	0.2451	0.999935	-4.59662	0.041449
110504	NM_014548	CHD1	1105	-0.191731	8.79573	-2.08238	0.0444587	0.999825	-3.74843	-0.259228	-0.306362	8.79573	-2.43532	0.0199495	0.805231	-3.21422	-0.520836	-0.0770995	8.79573	-0.557565	0.580585	0.999935	-4.87211	-0.0182058
110521	NM_006982	ARFGAP2	84364	-0.00217385	8.15919	-0.0392155	0.968935	0.999825	-5.20074	-2.97936e-05	0.184373	8.15919	2.43433	0.0199965	0.805231	-3.21576	0.313259	-0.188721	8.15919	-2.26685	0.0294912	0.999935	-3.73176	-0.288801
110561	NM_003635	PFKFB3	5209	-0.306804	11.9408	-2.30106	0.0272741	0.999825	-3.45479	-0.479917	-0.443348	11.9408	-2.43369	0.0200266	0.805231	-3.21674	-0.75298	-0.170259	11.9408	-0.850259	0.400789	0.999935	-4.76608	-0.0676071
110575	NM_014859	CCDC9B	388115	0.184191	8.33707	1.22176	0.229722	0.999825	-4.6765	0.117661	0.501094	8.33707	2.43271	0.0200729	0.805231	-3.21825	0.850552	-0.132713	8.33707	-0.586145	0.561427	0.999935	-4.86363	-0.0332719
110592	NM_019601	VWA1	64856	0.18628	7.63708	1.82895	0.0756824	0.999825	-4.06192	0.208821	0.338464	7.63708	2.43221	0.0200967	0.805231	-3.21903	0.574331	0.0340967	7.63708	0.222907	0.824865	0.999935	-4.94024	0.00285107
110615	NM_018163	HK2	3099	-0.246559	9.09639	-1.80669	0.0791572	0.999825	-4.08798	-0.271587	-0.453361	9.09639	-2.43143	0.0201339	0.805231	-3.22024	-0.768933	-0.0397561	9.09639	-0.193974	0.847284	0.999935	-4.94341	-0.00286128
110653	NM_030769	HBP1	26959	-0.0865479	9.11832	-1.64259	0.109158	0.999825	-4.27219	-0.0832544	-0.174867	9.11832	-2.42903	0.0202483	0.805231	-3.22394	-0.296156	0.00177101	9.11832	0.0223805	0.982268	0.999935	-4.95316	1.3761e-05
110661	NM_001025235	FOS	2353	1.04049	9.90359	2.30461	0.0270525	0.999825	-3.44986	1.63126	1.49742	9.90359	2.4275	0.0203214	0.805231	-3.2263	2.53371	0.583548	9.90359	0.860623	0.395129	0.999935	-4.76155	0.235322
110669	NM_003715	BNIP2	663	-0.0689075	9.29212	-1.1005	0.278404	0.999825	-4.7734	-0.0382661	-0.207657	9.29212	-2.4273	0.020331	0.805231	-3.22661	-0.351323	0.0698422	9.29212	0.742705	0.462469	0.999935	-4.80995	0.0233914
110678	NM_001080398	HNRNPA2B1	3181	-0.0670793	8.8241	-0.947781	0.349546	0.999825	-4.88217	-0.0306214	-0.234589	8.8241	-2.42594	0.0203963	0.805231	-3.22871	-0.39656	0.10043	8.8241	0.944842	0.351025	0.999935	-4.7229	0.0456619
110682	NM_005620	RFC4	5984	-0.102269	7.96332	-1.97962	0.0554149	0.999825	-3.87919	-0.128489	-0.171061	7.96332	-2.42348	0.0205149	0.805231	-3.2325	-0.288739	-0.033478	7.96332	-0.43149	0.66868	0.999935	-4.90454	-0.00585135
110685	NM_003177	SEC14L5	9717	0.114987	7.20287	1.49222	0.144336	0.999825	-4.42832	0.0966606	0.255079	7.20287	2.42277	0.0205494	0.805231	-3.2336	0.430369	-0.0251056	7.20287	-0.216936	0.829481	0.999935	-4.94093	-0.00203842
110706	NM_032459	NACA	4666	-0.0659631	13.3047	-1.46116	0.152627	0.999825	-4.45899	-0.0538502	-0.149388	13.3047	-2.42195	0.0205893	0.805231	-3.23486	-0.251922	0.0174616	13.3047	0.257546	0.79822	0.999935	-4.93588	0.00170909
110707	NM_144708	SCYL2	55681	-0.129175	8.58362	-1.81562	0.0777482	0.999825	-4.07756	-0.143296	-0.235379	8.58362	-2.42139	0.0206161	0.805231	-3.23571	-0.396801	-0.0229715	8.58362	-0.214985	0.83099	0.999935	-4.94115	-0.00184701
110711	NM_078473	MYO16	23026	-0.131551	7.51128	-1.62991	0.111823	0.999825	-4.28584	-0.125167	-0.266974	7.51128	-2.42098	0.0206362	0.805231	-3.23635	-0.449951	0.00387262	7.51128	0.0319484	0.974689	0.999935	-4.95302	4.3117e-05
110719	NM_004207	DERL1	79139	-0.0659454	9.65859	-1.07319	0.290313	0.999825	-4.79395	-0.0354214	-0.203255	9.65859	-2.42094	0.020638	0.805231	-3.23641	-0.342552	0.071364	9.65859	0.773295	0.444385	0.999935	-4.79804	0.0251373
110739	NM_032164	GPM6B	2824	0.249509	7.77342	0.740382	0.46386	0.999825	-5.00534	0.0832397	1.11439	7.77342	2.42025	0.0206719	0.805231	-3.23748	1.87733	-0.615374	7.77342	-1.21586	0.231935	0.999935	-4.57625	-0.390537
110743	NM_080597	BRMS1	25855	0.138468	7.33494	3.07532	0.00399514	0.999825	-2.2774	0.332112	0.148881	7.33494	2.42009	0.0206798	0.805231	-3.23773	0.250782	0.128056	7.33494	1.89372	0.0663025	0.999935	-4.07553	0.150911
130008	NM_001042669	SCNM1	79005	0.0437193	7.88199	0.837838	0.407638	0.999825	-4.95105	0.0170385	0.172537	7.88199	2.42004	0.020682	0.805231	-3.2378	0.290623	-0.0850985	7.88199	-1.08589	0.284732	0.999935	-4.65074	-0.0464267
130020	NM_024952	IFI27L1	122509	-0.0717348	7.40456	-1.50732	0.140435	0.999825	-4.4132	-0.0611557	-0.15731	7.40456	-2.41928	0.0207189	0.805231	-3.23896	-0.264853	0.0138407	7.40456	0.193646	0.847539	0.999935	-4.94344	0.000994318
130021	NM_000417	RPN2	6185	0.112139	8.98314	1.39873	0.170433	0.999825	-4.51897	0.0861731	0.264938	8.98314	2.41865	0.02075	0.805231	-3.23995	0.445885	-0.0406591	8.98314	-0.337683	0.737559	0.999935	-4.92339	-0.00537526
130037	NM_032758	FIGNL2	401720	0.0832128	7.49962	1.02053	0.31427	0.999825	-4.83223	0.0418308	0.269358	7.49962	2.4178	0.0207915	0.805231	-3.24125	0.453091	-0.102932	7.49962	-0.840551	0.406136	0.999935	-4.77027	-0.0402803
130044	NM_000201	SPINT2	10653	0.133835	7.8943	1.48551	0.146095	0.999825	-4.43498	0.111801	0.29749	7.8943	2.41675	0.0208429	0.805231	-3.24287	0.500093	-0.0298203	7.8943	-0.22039	0.82681	0.999935	-4.94054	-0.00246299
130064	NM_000027	ERP27	121506	-0.108815	7.23554	-1.62943	0.111925	0.999825	-4.28635	-0.103491	-0.220382	7.23554	-2.41533	0.0209128	0.805231	-3.24505	-0.370151	0.00275253	7.23554	0.0274445	0.978256	0.999935	-4.95309	2.62792e-05
130070	NM_015662	PPP3CB	5532	-0.0451311	10.064	-0.81957	0.417843	0.999825	-4.96171	-0.0171041	-0.181634	10.064	-2.41413	0.0209717	0.805231	-3.24689	-0.304849	0.0913721	10.064	1.10484	0.276543	0.999935	-4.64035	0.0510073
130075	NM_003581	ARHGAP15	55843	0.135826	9.15245	0.784023	0.438144	0.999825	-4.98182	0.0486777	0.571407	9.15245	2.41404	0.0209761	0.805231	-3.24703	0.958978	-0.299755	9.15245	-1.15209	0.25686	0.999935	-4.61373	-0.176947
130086	NM_001915	UPF3A	65110	-0.116476	8.80593	-1.52653	0.135597	0.999825	-4.39379	-0.101072	-0.251367	8.80593	-2.41119	0.0211174	0.805231	-3.25141	-0.42113	0.0184149	8.80593	0.1607	0.873226	0.999935	-4.94651	0.00108414
130093	NM_005951	H2AFZ	3015	-0.0781721	10.886	-1.17116	0.249213	0.999825	-4.71805	-0.0471714	-0.219871	10.886	-2.41093	0.0211301	0.805231	-3.25181	-0.368305	0.0635269	10.886	0.63372	0.530261	0.999935	-4.84861	0.0175023
130121	NM_004506	CAPNS1	826	0.178054	10.2797	2.31948	0.0261433	0.999825	-3.42916	0.281795	0.252749	10.2797	2.4098	0.0211867	0.805231	-3.25356	0.423085	0.103359	10.2797	0.896525	0.375916	0.999935	-4.74549	0.0439183
130128	NM_001002919	MYOZ3	91977	0.0272997	7.17648	0.343117	0.733502	0.999825	-5.15889	0.00367452	0.261948	7.17648	2.40964	0.0211945	0.805231	-3.2538	0.438443	-0.207349	7.17648	-1.73524	0.0912339	0.999935	-4.2081	-0.21561
130138	NM_153360	STARD13	90627	0.171714	8.3569	1.25427	0.217809	0.999825	-4.64897	0.113662	0.450306	8.3569	2.40739	0.0213067	0.805231	-3.25725	0.75268	-0.106878	8.3569	-0.519816	0.606367	0.999935	-4.88267	-0.0232208
130148	NM_198516	SLC25A20	788	-0.0980111	8.40305	-1.3904	0.172924	0.999825	-4.5268	-0.0746985	-0.231742	8.40305	-2.40616	0.0213688	0.805231	-3.25915	-0.38706	0.0357197	8.40305	0.337403	0.737768	0.999935	-4.92344	0.00471785
130156	NM_000924	ECM2	1842	-0.294217	10.5807	-2.86264	0.0069542	0.999825	-2.61886	-0.634847	-0.337721	10.5807	-2.40498	0.0214279	0.805231	-3.26095	-0.563664	-0.250712	10.5807	-1.62424	0.11303	0.999935	-4.29565	-0.237376
130164	NM_003971	EFS	10278	0.172682	7.8768	2.24781	0.030794	0.999825	-3.52813	0.261015	0.252259	7.8768	2.40333	0.0215112	0.805231	-3.26349	0.4206	0.0931052	7.8768	0.80698	0.424966	0.999935	-4.7844	0.0346022
130187	NM_005443	CCL3L3	414062	0.439454	8.07032	2.40668	0.0213427	0.999825	-3.306	0.734218	0.599508	8.07032	2.40299	0.0215279	0.805231	-3.26399	0.999379	0.279399	8.07032	1.01884	0.315064	0.999935	-4.68619	0.140147
130192	NM_001040432	MACROD1	28992	-0.04553	7.58865	-0.898146	0.375063	0.999825	-4.91426	-0.019391	-0.166347	7.58865	-2.40169	0.021594	0.805231	-3.266	-0.277078	0.0752867	7.58865	0.988878	0.329309	0.999935	-4.70136	0.036318
130193	NM_001608	HSPA1A	3303	0.188798	10.8287	0.777305	0.442046	0.999825	-4.98553	0.0669351	0.796418	10.8287	2.39987	0.0216863	0.805231	-3.26878	1.32509	-0.418821	10.8287	-1.14815	0.258464	0.999935	-4.61599	-0.2461
130215	NM_004354	SEMA4B	10509	0.173506	7.82231	2.78535	0.00846672	0.999825	-2.73996	0.359555	0.204155	7.82231	2.3987	0.0217457	0.805231	-3.27057	0.339433	0.142858	7.82231	1.52702	0.135477	0.999935	-4.36853	0.12402
130220	NM_016183	MED13L	23389	-0.0957328	7.88918	-1.60796	0.116562	0.999825	-4.30924	-0.0893613	-0.195115	7.88918	-2.39861	0.0217508	0.805231	-3.27072	-0.324384	0.00364969	7.88918	0.0408174	0.967667	0.999935	-4.95285	5.20967e-05
130228	NM_012080	HSBP1	3281	0.0585924	9.90671	0.910867	0.368412	0.999825	-4.90619	0.0254096	0.210804	9.90671	2.39854	0.0217542	0.805231	-3.27082	0.350453	-0.0936196	9.90671	-0.969072	0.338961	0.999935	-4.71116	-0.0439872
130241	NM_001007468	PLCL2	23228	-0.124513	8.86502	-1.70515	0.0967635	0.999825	-4.20362	-0.126292	-0.239161	8.86502	-2.39714	0.0218257	0.805231	-3.27297	-0.397254	-0.00986454	8.86502	-0.0899501	0.928824	0.999935	-4.95116	-0.00031632
130255	NM_001895	SLK	9748	-0.108216	8.75425	-1.75036	0.0885568	0.999825	-4.15278	-0.113928	-0.202302	8.75425	-2.39491	0.02194	0.805231	-3.27637	-0.335572	-0.0141303	8.75425	-0.152181	0.879892	0.999935	-4.94721	-0.000785228
130270	NM_012318	MAPT	4137	0.13415	8.04778	1.62691	0.112459	0.999825	-4.28904	0.127309	0.269803	8.04778	2.39483	0.0219443	0.805231	-3.2765	0.447517	-0.00150307	8.04778	-0.0121375	0.990383	0.999935	-4.95325	-6.30828e-06
130280	NM_198562	ACSL3	2181	-0.0614596	8.66989	-1.3138	0.197206	0.999825	-4.59691	-0.0433339	-0.152997	8.66989	-2.39374	0.0220001	0.805231	-3.27816	-0.253605	0.0300781	8.66989	0.428121	0.671108	0.999935	-4.9053	0.00520976
130300	NM_001032292	KHDRBS3	10656	0.187479	7.83948	2.0865	0.0440617	0.999825	-3.74308	0.25421	0.293793	7.83948	2.39311	0.0220329	0.805231	-3.27913	0.486794	0.0811644	7.83948	0.601462	0.551293	0.999935	-4.85892	0.0209905
130301	NM_001080394	ABCA3	21	0.083308	7.81929	1.30655	0.199634	0.999825	-4.60337	0.058296	0.208385	7.81929	2.39198	0.022091	0.805231	-3.28085	0.345041	-0.0417689	7.81929	-0.436181	0.665304	0.999935	-4.90348	-0.00739224
130309	NM_004064	HCAR1	27198	-0.216889	8.69201	-1.75601	0.0875732	0.999825	-4.14635	-0.229388	-0.403397	8.69201	-2.39043	0.0221715	0.805231	-3.28323	-0.667301	-0.0303816	8.69201	-0.163785	0.870814	0.999935	-4.94624	-0.00182516
130326	NM_018983	ST6GALNAC4	27090	-0.0965541	7.92558	-1.89338	0.0663497	0.999825	-3.98513	-0.113756	-0.166521	7.92558	-2.38995	0.0221962	0.805231	-3.28396	-0.27538	-0.0265869	7.92558	-0.347144	0.7305	0.999935	-4.9217	-0.00362592
130338	NM_000331	ACSS2	55902	-0.181693	11.1254	-2.39738	0.0218135	0.999825	-3.31927	-0.301842	-0.247368	11.1254	-2.38888	0.022252	0.805231	-3.28559	-0.408808	-0.116018	11.1254	-1.0193	0.31485	0.999935	-4.68595	-0.0582292
130347	NM_017668	LPAR1	1902	0.15171	9.44893	0.894415	0.377028	0.999825	-4.9166	0.0642685	0.553259	9.44893	2.38729	0.0223348	0.805231	-3.28802	0.913441	-0.249838	9.44893	-0.98075	0.333247	0.999935	-4.70541	-0.119231
130360	NM_000202	ZBTB44	29068	-0.00183571	7.60784	-0.0315753	0.974985	0.999825	-5.20094	-2.01968e-05	0.189552	7.60784	2.3863	0.0223868	0.805231	-3.28954	0.312763	-0.193224	7.60784	-2.21298	0.0333114	0.999935	-3.7839	-0.28547
130364	NM_032947	CX3CR1	1524	0.246702	8.02729	1.35345	0.18433	0.999825	-4.56105	0.181179	0.593989	8.02729	2.38508	0.0224506	0.805231	-3.29139	0.979353	-0.100586	8.02729	-0.367438	0.715439	0.999935	-4.9179	-0.014628
130368	NM_212472	SLC22A3	6581	0.154076	7.6084	1.13872	0.262323	0.999825	-4.74385	0.0895435	0.440596	7.6084	2.38329	0.0225449	0.805231	-3.29413	0.72564	-0.132443	7.6084	-0.651761	0.518686	0.999935	-4.84262	-0.037759
130369	NM_004660	ZNF491	126069	0.062608	7.17802	1.25607	0.217164	0.999825	-4.64743	0.0415224	0.162302	7.17802	2.38321	0.022549	0.805231	-3.29424	0.267292	-0.0370865	7.17802	-0.495422	0.623307	0.999935	-4.88911	-0.00761378
130370	NM_006044	TSC22D4	81628	0.241366	7.83526	2.5827	0.0140051	0.999825	-3.04886	0.447424	0.304304	7.83526	2.38319	0.0225503	0.805231	-3.29428	0.501142	0.178429	7.83526	1.27127	0.211768	0.999935	-4.54223	0.120286
130382	NM_018957	PSMD4	5710	0.145042	8.90101	1.56446	0.12644	0.999825	-4.35486	0.130264	0.301794	8.90101	2.38251	0.0225857	0.805231	-3.29531	0.496803	-0.0117106	8.90101	-0.0841056	0.933437	0.999935	-4.95143	-0.000350319
130390	NM_198474	COMMD1	150684	0.102418	9.71962	1.61571	0.11487	0.999825	-4.30101	0.0962522	0.206305	9.71962	2.38203	0.0226114	0.805231	-3.29605	0.33951	-0.00146776	9.71962	-0.0154175	0.987784	0.999935	-4.95323	-7.83486e-06
130392	NM_001033056	TCL1B	9623	-0.116924	7.35971	-2.05489	0.0471851	0.999825	-3.78388	-0.155064	-0.185034	7.35971	-2.38007	0.0227149	0.805231	-3.29903	-0.304139	-0.0488142	7.35971	-0.571224	0.571389	0.999935	-4.86811	-0.0118652
130403	NM_153341	RIMS3	9783	0.164425	7.40625	1.45109	0.155394	0.999825	-4.46881	0.132949	0.368459	7.40625	2.37995	0.0227212	0.805231	-3.29921	0.605588	-0.0396083	7.40625	-0.232749	0.817272	0.999935	-4.93907	-0.00347101
130408	NM_014458	TMEM208	29100	0.209229	8.11033	3.92368	0.000375531	0.999825	-0.828584	0.716684	0.173369	8.11033	2.37956	0.0227419	0.805231	-3.2998	0.284876	0.245089	8.11033	3.06034	0.00415661	0.999935	-2.88824	0.58362
130433	NM_005231	AADAT	51166	0.120304	7.5135	1.86379	0.0705051	0.999825	-4.02065	0.138564	0.209781	7.5135	2.37868	0.022789	0.805231	-3.30115	0.344518	0.0308278	7.5135	0.318005	0.752314	0.999935	-4.92677	0.00381034
130445	NM_031207	ANXA2	302	0.0538703	12.6759	0.756552	0.454231	0.999825	-4.99678	0.0184626	0.231413	12.6759	2.37864	0.0227909	0.805231	-3.30121	0.380035	-0.123672	12.6759	-1.15647	0.255089	0.999935	-4.61121	-0.0733757
130446	NM_152244	RUFY3	22902	0.125855	7.78739	1.19525	0.239788	0.999825	-4.69847	0.078052	0.341895	7.78739	2.37647	0.0229069	0.805231	-3.30452	0.560718	-0.0901839	7.78739	-0.570284	0.57202	0.999935	-4.86838	-0.0218776
130519	NM_005419	DST	667	0.114856	7.19706	1.47983	0.147597	0.999825	-4.44061	0.0954366	0.251944	7.19706	2.37583	0.0229411	0.805231	-3.30549	0.413033	-0.0222311	7.19706	-0.19072	0.849814	0.999935	-4.94374	-0.00157121
130551	NM_002744	ARHGAP30	257106	0.00679312	8.18571	0.0755104	0.940226	0.999825	-5.19924	0.000181837	-0.292014	8.18571	-2.37571	0.0229473	0.805231	-3.30567	-0.478689	0.3056	8.18571	2.26186	0.0298278	0.999935	-3.73662	0.466155
130561	NM_001512	GLTP	51228	0.0575902	10.0882	1.08061	0.287043	0.999825	-4.78842	0.031217	0.17286	10.0882	2.37392	0.0230434	0.80588	-3.30839	0.283049	-0.0576792	10.0882	-0.720633	0.475779	0.999935	-4.81825	-0.018607
130576	NM_170744	RUBCNL	80183	-0.142281	7.37479	-1.81853	0.0772928	0.999825	-4.07415	-0.158197	-0.253682	7.37479	-2.3731	0.0230874	0.80588	-3.30964	-0.415182	-0.0308799	7.37479	-0.2628	0.7942	0.999935	-4.93516	-0.00309016
130603	NM_014183	EBF3	253738	0.190758	9.07362	2.26861	0.0293733	0.999825	-3.49962	0.29225	0.272538	9.07362	2.37223	0.0231342	0.80588	-3.31096	0.445802	0.108978	9.07362	0.862962	0.393859	0.999935	-4.76053	0.0440989
130605	NM_024787	ALCAM	214	0.117307	8.39328	0.673978	0.504621	0.999825	-5.03865	0.0348444	0.563836	8.39328	2.37097	0.0232023	0.806295	-3.31288	0.921572	-0.329221	8.39328	-1.25946	0.215952	0.999935	-4.54959	-0.219144
130608	NM_003626	TCEAL7	56849	0.154639	7.44318	1.51937	0.137386	0.999825	-4.40105	0.133308	0.329521	7.44318	2.36962	0.0232756	0.806887	-3.31493	0.538141	-0.0202423	7.44318	-0.132427	0.895382	0.999935	-4.94868	-0.000971456
130609	NM_003890	JMJD1C	221037	-0.113576	9.113	-1.83111	0.0753533	0.999825	-4.05939	-0.127534	-0.200599	9.113	-2.36705	0.0234151	0.807062	-3.31883	-0.327077	-0.0265533	9.113	-0.28505	0.777236	0.999935	-4.93197	-0.00290619
130619	NM_001039091	FGR	2268	0.202738	8.70097	1.50553	0.140895	0.999825	-4.415	0.172551	0.435423	8.70097	2.36657	0.0234418	0.807062	-3.31957	0.709744	-0.0299477	8.70097	-0.148079	0.883105	0.999935	-4.94753	-0.00161681
130639	NM_022457	PPP1R3F	89801	0.0865847	7.24863	1.73762	0.0908093	0.999825	-4.16722	0.09021	0.161093	7.24863	2.36615	0.0234646	0.807062	-3.3202	0.262515	0.0120766	7.24863	0.161374	0.872699	0.999935	-4.94645	0.000714155
130647	NM_000466	MAL	4118	0.191314	8.26672	0.694558	0.491781	0.999825	-5.02865	0.0589683	0.890202	8.26672	2.3654	0.0235056	0.807062	-3.32134	1.44999	-0.507575	8.26672	-1.22698	0.227777	0.999935	-4.56952	-0.326112
130669	NM_004873	MRPS35	60488	-0.022687	8.24867	-0.360854	0.720313	0.999825	-5.1544	-0.00323241	-0.202857	8.24867	-2.36155	0.023717	0.811853	-3.32718	-0.329631	0.157483	8.24867	1.66787	0.103999	0.999935	-4.26178	0.154801
130670	NM_015457	SOCS3	9021	-0.167395	7.21352	-1.63844	0.110024	0.999825	-4.27667	-0.16045	-0.329489	7.21352	-2.36037	0.0237824	0.811853	-3.32897	-0.535005	-0.00530208	7.21352	-0.0345547	0.972625	0.999935	-4.95298	-6.39136e-05
130672	NM_004264	PNPLA2	57104	-0.214367	11.1184	-1.73537	0.0912104	0.999825	-4.16975	-0.222932	-0.397883	11.1184	-2.35746	0.0239438	0.811853	-3.33338	-0.644891	-0.0308509	11.1184	-0.166295	0.868854	0.999935	-4.94603	-0.00188355
130673	NM_017838	ZNF577	84765	-0.102942	10.6054	-1.26573	0.213723	0.999825	-4.63912	-0.0689865	-0.261921	10.6054	-2.35707	0.0239655	0.811853	-3.33397	-0.42442	0.0560367	10.6054	0.458772	0.64915	0.999935	-4.89821	0.0105156
130681	NM_005615	RPGR	6103	-0.0904499	7.10316	-2.49124	0.0174654	0.999825	-3.18384	-0.158995	-0.116833	7.10316	-2.3552	0.0240698	0.811853	-3.3368	-0.189098	-0.0640667	7.10316	-1.17494	0.247715	0.999935	-4.60051	-0.0388275
130685	NM_018184	PHACTR1	221692	-0.0386539	7.19913	-0.818996	0.418166	0.999825	-4.96204	-0.0146363	-0.151821	7.19913	-2.35436	0.0241165	0.811853	-3.33806	-0.245599	0.0745133	7.19913	1.05123	0.300144	0.999935	-4.66932	0.0389458
130703	NM_012142	NLGN4X	57502	0.141896	7.42295	1.25194	0.218648	0.999825	-4.65097	0.0936873	0.364315	7.42295	2.35258	0.0242164	0.811853	-3.34075	0.588693	-0.0805237	7.42295	-0.473058	0.639022	0.999935	-4.89475	-0.0156606
130709	NM_013399	C1QTNF7	114905	-0.114164	7.37094	-1.7991	0.080373	0.999825	-4.09681	-0.124997	-0.203901	7.37094	-2.35178	0.0242617	0.811853	-3.34197	-0.329316	-0.0244277	7.37094	-0.25632	0.79916	0.999935	-4.93605	-0.00237843
130717	NM_005720	MDH2	4191	-0.0345263	11.9371	-0.701668	0.487388	0.999825	-5.02513	-0.0107765	-0.158092	11.9371	-2.3515	0.0242772	0.811853	-3.34239	-0.255287	0.0890395	11.9371	1.20487	0.236098	0.999935	-4.58283	0.0558196
130731	NM_152409	CCNC	892	-0.031385	8.32598	-0.49083	0.626519	0.999825	-5.1147	-0.00637322	-0.205322	8.32598	-2.35016	0.0243531	0.811853	-3.34442	-0.331276	0.142552	8.32598	1.48442	0.146383	0.999935	-4.39931	0.118961
130746	NR_002770	DPY19L1	23333	-0.036774	8.62956	-0.680954	0.500248	0.999825	-5.03529	-0.0110621	-0.173082	8.62956	-2.34575	0.0246032	0.811853	-3.35107	-0.27849	0.0995339	8.62956	1.22722	0.227687	0.999935	-4.56938	0.0639667
130750	NM_031477	WAPL	23063	-0.0634003	7.72972	-1.25261	0.218406	0.999825	-4.65039	-0.0418908	-0.162211	7.72972	-2.34563	0.0246099	0.811853	-3.35125	-0.26098	0.0354109	7.72972	0.465841	0.644129	0.999935	-4.89651	0.00676445
150019	NM_001040153	CS	1431	-0.051251	11.0836	-0.653569	0.517534	0.999825	-5.04827	-0.0146609	-0.251291	11.0836	-2.34541	0.0246227	0.811853	-3.35159	-0.404242	0.148789	11.0836	1.26338	0.214556	0.999935	-4.54715	0.0994592
150020	NM_138774	ITGB4	3691	0.221259	8.00595	1.53475	0.133569	0.999825	-4.38542	0.193446	0.461864	8.00595	2.34479	0.0246579	0.811853	-3.35252	0.742698	-0.0193454	8.00595	-0.0893492	0.929299	0.999935	-4.95119	-0.00061605
150021	NM_001007468	BCLAF1	9774	-0.181266	9.94924	-3.17113	0.00309457	0.999825	-2.12002	-0.454868	-0.18311	9.94924	-2.34457	0.0246705	0.811853	-3.35285	-0.294409	-0.179421	9.94924	-2.09	0.0437275	0.999935	-3.89988	-0.243877
150022	NM_080611	DDB1	1642	0.0389813	11.1305	0.78793	0.435884	0.999825	-4.97965	0.0140578	0.158411	11.1305	2.34353	0.0247301	0.811853	-3.35442	0.254531	-0.0804487	11.1305	-1.08274	0.286106	0.999935	-4.65245	-0.0437216
150035	NM_007168	ZNF823	55552	0.0882637	8.06159	1.31935	0.195365	0.999825	-4.59195	0.0625926	0.214204	8.06159	2.34347	0.0247337	0.811853	-3.35452	0.344164	-0.0376768	8.06159	-0.374996	0.709859	0.999935	-4.91644	-0.00560737
150039	NM_152903	GPC1	2817	0.124312	7.45498	1.49769	0.142913	0.999825	-4.42285	0.105035	0.265595	7.45498	2.34196	0.0248201	0.811853	-3.35679	0.426331	-0.0169696	7.45498	-0.13613	0.892475	0.999935	-4.94842	-0.000838359
150041	NM_018050	HAGHL	84264	0.0389431	7.15723	0.996592	0.3256	0.999825	-4.84904	0.0189776	0.124853	7.15723	2.33852	0.0250188	0.811853	-3.36198	0.199982	-0.0469672	7.15723	-0.800308	0.428771	0.999935	-4.78715	-0.0172733
150047	NM_006263	MGAT3	4248	0.151892	8.25214	1.21096	0.233784	0.999825	-4.6855	0.0958718	0.400762	8.25214	2.33848	0.0250207	0.811853	-3.36203	0.6419	-0.096978	8.25214	-0.514807	0.609828	0.999935	-4.88401	-0.0208302
150048	NM_001042734	USP11	8237	0.150577	7.98995	2.06724	0.0459424	0.999825	-3.76799	0.201439	0.232573	7.98995	2.33694	0.0251102	0.811853	-3.36435	0.372152	0.0685798	7.98995	0.626911	0.534665	0.999935	-4.85083	0.0186481
150050	NM_020865	SENP5	205564	-0.070866	7.82746	-1.68733	0.100168	0.999825	-4.22336	-0.0708143	-0.134099	7.82746	-2.3369	0.0251125	0.811853	-3.36441	-0.214573	-0.00763337	7.82746	-0.121019	0.904347	0.999935	-4.94944	-0.000333309
150064	NM_032750	PARVA	55742	-0.0632238	8.34655	-0.930528	0.358283	0.999825	-4.89351	-0.0281836	-0.216726	8.34655	-2.3346	0.0252462	0.811853	-3.36787	-0.346286	0.0902785	8.34655	0.884726	0.382163	0.999935	-4.75084	0.037714
150070	NM_001006623	XRCC1	7515	0.0530218	7.68732	0.962292	0.342309	0.999825	-4.87249	0.024686	0.175708	7.68732	2.33398	0.0252826	0.811853	-3.36881	0.280637	-0.0696646	7.68732	-0.841859	0.405413	0.999935	-4.7697	-0.0273156
150072	NM_002163	AGL	178	-0.124314	7.64878	-1.96958	0.0566022	0.999825	-3.89171	-0.155041	-0.201254	7.64878	-2.33373	0.0252974	0.811853	-3.36919	-0.321388	-0.0473742	7.64878	-0.499769	0.620272	0.999935	-4.88798	-0.00982626
150082	NM_033280	ZBTB45	84878	0.119907	7.64803	2.41417	0.0209696	0.999825	-3.29528	0.201252	0.158341	7.64803	2.3333	0.0253225	0.811853	-3.36983	0.25279	0.0814729	7.64803	1.09223	0.281973	0.999935	-4.64728	0.0447932
150095	NM_001031685	LRRC75B	388886	0.144496	7.53408	2.27774	0.0287687	0.999825	-3.48705	0.222679	0.202238	7.53408	2.33327	0.0253243	0.811853	-3.36988	0.322865	0.0867533	7.53408	0.910563	0.368569	0.999935	-4.73904	0.0376059
150100	NM_002960	ZMYM5	9205	-0.0824329	7.21851	-2.10421	0.0423926	0.999825	-3.72003	-0.113156	-0.124804	7.21851	-2.33169	0.0254167	0.811853	-3.37225	-0.199048	-0.0400615	7.21851	-0.680914	0.500273	0.999935	-4.83259	-0.0120502
150131	NM_004182	CAV2	858	-0.217326	10.4379	-2.13534	0.0395931	0.999825	-3.67918	-0.304773	-0.324195	10.4379	-2.3314	0.0254341	0.811853	-3.37269	-0.516956	-0.110456	10.4379	-0.722641	0.474559	0.999935	-4.8175	-0.0357557
150148	NM_018174	CELF2	10659	-0.142046	8.74885	-1.56835	0.125529	0.999825	-4.35082	-0.12802	-0.288287	8.74885	-2.32966	0.0255366	0.811853	-3.37531	-0.459194	0.00419387	8.74885	0.0308322	0.975573	0.999935	-4.95304	4.50426e-05
150162	NM_022823	AKAP12	9590	-0.0674634	7.35966	-0.998821	0.324534	0.999825	-4.84749	-0.032972	-0.214943	7.35966	-2.32914	0.0255667	0.811853	-3.37608	-0.34226	0.0800165	7.35966	0.788814	0.435374	0.999935	-4.79183	0.028897
150176	NM_017807	ZNF133	7692	0.109272	7.80146	2.29725	0.0275133	0.999825	-3.46007	0.170514	0.151273	7.80146	2.32764	0.0256555	0.811853	-3.37833	0.240648	0.0672698	7.80146	0.941665	0.352627	0.999935	-4.72442	0.030452
150202	NM_144765	GPHN	10243	-0.105517	7.67584	-1.78143	0.0832633	0.999825	-4.11725	-0.113911	-0.188282	7.67584	-2.32652	0.0257223	0.811853	-3.38002	-0.29931	-0.0227525	7.67584	-0.25577	0.799581	0.999935	-4.93612	-0.00221012
150241	NM_006715	FLOT1	10211	0.102126	9.04107	1.52616	0.13569	0.999825	-4.39417	0.0885897	0.212646	9.04107	2.32581	0.0257645	0.811853	-3.38109	0.33789	-0.00839352	9.04107	-0.0835185	0.933901	0.999935	-4.95146	-0.00024928
150274	NM_020147	SUMO3	6612	0.0274816	10.5674	0.465537	0.644345	0.999825	-5.12336	0.00524574	0.18748	10.5674	2.32445	0.0258455	0.811853	-3.38313	0.297646	-0.132517	10.5674	-1.49471	0.143686	0.999935	-4.39194	-0.111656
150280	NM_024602	PPP1CB	5500	-0.13527	9.72418	-1.62211	0.113488	0.999825	-4.29418	-0.127837	-0.264804	9.72418	-2.3241	0.0258659	0.811853	-3.38364	-0.420316	-0.0057364	9.72418	-0.0458028	0.96372	0.999935	-4.95274	-9.20642e-05
150288	NM_003334	SEMA3B	7869	0.201939	8.27569	1.0174	0.315739	0.999825	-4.83445	0.101105	0.630105	8.27569	2.32347	0.0259038	0.811853	-3.3846	0.999747	-0.226227	8.27569	-0.758909	0.452837	0.999935	-4.8037	-0.0778351
150291	NM_178523	PRKAG2	51422	-0.182487	8.09986	-1.98942	0.0542776	0.999825	-3.86693	-0.230916	-0.291144	8.09986	-2.32303	0.0259301	0.811853	-3.38526	-0.461811	-0.0738304	8.09986	-0.535925	0.595299	0.999935	-4.87825	-0.0166314
150300	NM_177531	DEXI	28955	0.0699009	9.55113	1.19827	0.238623	0.999825	-4.69598	0.0434985	0.18497	9.55113	2.32074	0.026067	0.811853	-3.38868	0.292975	-0.0451679	9.55113	-0.515559	0.609307	0.999935	-4.88381	-0.00971849
150309	NM_020689	ARL6IP5	10550	0.022204	11.6986	0.360009	0.72094	0.999825	-5.15462	0.00315522	0.195558	11.6986	2.32065	0.0260728	0.811853	-3.38883	0.309726	-0.15115	11.6986	-1.63179	0.111424	0.999935	-4.28984	-0.144049
150315	NM_020152	NPTX2	4885	0.216582	7.30017	1.31621	0.196404	0.999825	-4.59475	0.153091	0.521503	7.30017	2.3196	0.0261357	0.811853	-3.39039	0.825417	-0.0883381	7.30017	-0.35746	0.72283	0.999935	-4.9198	-0.0124525
150349	NM_000293	ACSL5	51703	-0.106621	7.68218	-1.73229	0.0917655	0.999825	-4.17324	-0.1106	-0.19499	7.68218	-2.31869	0.0261908	0.811853	-3.39176	-0.308445	-0.0182519	7.68218	-0.197452	0.844582	0.999935	-4.94305	-0.00133893
150373	NM_001442	SNX24	28966	0.089723	7.10384	1.83228	0.0751746	0.999825	-4.05801	0.100842	0.155054	7.10384	2.31753	0.0262607	0.811853	-3.39349	0.245094	0.0243915	7.10384	0.331667	0.74206	0.999935	-4.92444	0.0031602
150397	NM_001571	RBBP6	5930	-0.09786	8.43143	-1.32742	0.192709	0.999825	-4.5847	-0.0699794	-0.233427	8.43143	-2.31743	0.0262668	0.811853	-3.39364	-0.368952	0.0377067	8.43143	0.340562	0.735408	0.999935	-4.92288	0.00503276
150400	NM_014831	GCNA	93953	0.0895974	7.10182	2.40831	0.021261	0.999825	-3.30367	0.149844	0.117788	7.10182	2.31724	0.0262781	0.811853	-3.39392	0.186153	0.0614066	7.10182	1.09902	0.279038	0.999935	-4.64355	0.0340399
150435	NM_020812	IFIT1	3434	0.230443	9.35588	1.65026	0.107571	0.999825	-4.2639	0.22314	0.441993	9.35588	2.31663	0.0263152	0.811853	-3.39484	0.698257	0.0188935	9.35588	0.0900901	0.928714	0.999935	-4.95116	0.000606823
150438	NM_021242	SMARCAD1	56916	-0.0834553	7.71748	-1.4868	0.145755	0.999825	-4.4337	-0.0698001	-0.177586	7.71748	-2.31559	0.0263782	0.811853	-3.39639	-0.280365	0.0106756	7.71748	0.126638	0.89993	0.999935	-4.94908	0.000488849
150465	NM_002439	COX7A1	1346	-0.199392	11.5166	-1.88412	0.0676275	0.999825	-3.9963	-0.233264	-0.334799	11.5166	-2.31546	0.0263861	0.811853	-3.39659	-0.528522	-0.0639846	11.5166	-0.402579	0.689634	0.999935	-4.91084	-0.0103259
150474	NM_001218	ERLIN2	11160	0.0685037	8.02664	1.28984	0.205315	0.999825	-4.61813	0.0471017	0.167928	8.02664	2.31418	0.0264643	0.811853	-3.39851	0.264879	-0.0309205	8.02664	-0.387652	0.700551	0.999935	-4.91392	-0.00477908
150475	NM_018078	ZFAND1	79752	-0.0537328	7.91306	-0.82044	0.417354	0.999825	-4.96121	-0.0203914	-0.207039	7.91306	-2.31373	0.0264911	0.811853	-3.39917	-0.32648	0.0995739	7.91306	1.01234	0.318115	0.999935	-4.68951	0.0495296
150494	NM_004822	RUNDC3B	154661	0.146446	7.79845	1.4581	0.153464	0.999825	-4.46198	0.119206	0.317417	7.79845	2.3131	0.02653	0.811853	-3.40013	0.500332	-0.0245256	7.79845	-0.162594	0.871745	0.999935	-4.94635	-0.00146198
150528	NM_005882	GPM6B	2824	0.289127	7.59279	0.908994	0.369386	0.999825	-4.90738	0.125053	1.00393	7.59279	2.3101	0.0267135	0.815729	-3.40461	1.57946	-0.425679	7.59279	-0.891109	0.378775	0.999935	-4.74795	-0.179474
150544	NM_006503	PLK4	10733	-0.0536829	7.10674	-1.33706	0.189573	0.999825	-4.57599	-0.0387711	-0.126673	7.10674	-2.30915	0.0267721	0.815783	-3.40603	-0.19917	0.0193069	7.10674	0.320187	0.750674	0.999935	-4.9264	0.00240465
150551	NM_198900	KCND2	3751	-0.0606216	7.2298	-1.07153	0.291046	0.999825	-4.79518	-0.0324956	-0.178254	7.2298	-2.30606	0.0269626	0.819746	-3.41064	-0.279723	0.0570108	7.2298	0.670981	0.506506	0.999935	-4.83605	0.0168419
150553	NM_139173	RBPMS	11030	-0.148868	8.1489	-1.39211	0.172411	0.999825	-4.52519	-0.113651	-0.336695	8.1489	-2.30443	0.0270638	0.819746	-3.41307	-0.527807	0.0389594	8.1489	0.242583	0.809702	0.999935	-4.93784	0.0035716
150577	NM_198244	FCMR	9214	-0.413563	8.31734	-1.96622	0.0570036	0.999825	-3.89588	-0.514513	-0.661966	8.31734	-2.30346	0.0271243	0.819746	-3.41452	-1.03706	-0.16516	8.31734	-0.522842	0.60428	0.999935	-4.88185	-0.0361306
150605	NM_022828	LZTS1	11178	0.127666	7.14038	2.00012	0.0530579	0.999825	-3.85349	0.162806	0.200876	7.14038	2.30335	0.0271307	0.819746	-3.41467	0.314679	0.0544571	7.14038	0.568082	0.573498	0.999935	-4.86903	0.0131496
150612	NM_019055	PRKCB	5579	-0.161946	7.97546	-1.77699	0.0840021	0.999825	-4.12235	-0.174207	-0.286356	7.97546	-2.29971	0.0273584	0.824889	-3.4201	-0.447548	-0.037537	7.97546	-0.274251	0.785456	0.999935	-4.93355	-0.00393681
150630	NM_003342	CREBBP	1387	0.0262981	9.15793	0.427823	0.671323	0.999825	-5.13544	0.00455136	-0.192823	9.15793	-2.2959	0.0275986	0.828019	-3.42578	-0.300633	0.245419	9.15793	2.65842	0.0116299	0.999935	-3.33119	0.474745
150669	NM_020245	UBA52	7311	-0.0680978	13.5246	-1.62561	0.112737	0.999825	-4.29044	-0.0645522	-0.131405	13.5246	-2.29587	0.0276001	0.828019	-3.42581	-0.204872	-0.00479091	13.5246	-0.0761512	0.93972	0.999935	-4.95177	-0.000129363
150672	NM_001031710	IFI16	3428	-0.0681568	9.45687	-1.05414	0.298828	0.999825	-4.80801	-0.0357536	-0.202734	9.45687	-2.29493	0.0276601	0.828019	-3.42722	-0.315889	0.0664206	9.45687	0.684017	0.498335	0.999935	-4.8315	0.0200908
150678	NM_001083913	LBH	81606	-0.22182	8.73441	-2.40904	0.0212244	0.999825	-3.30262	-0.371141	-0.288585	8.73441	-2.29388	0.0277266	0.828019	-3.42878	-0.449356	-0.155055	8.73441	-1.12126	0.269587	0.999935	-4.63121	-0.0882729
150681	NM_017953	CBS	875	0.190494	7.46612	1.36598	0.180401	0.999825	-4.54953	0.141682	0.436915	7.46612	2.29305	0.0277793	0.828019	-3.43001	0.679962	-0.0559275	7.46612	-0.267032	0.790965	0.999935	-4.93458	-0.00569582
150692	NM_134426	HSPB6	126393	-0.24847	11.4017	-1.58278	0.1222	0.999825	-4.33578	-0.226836	-0.491462	11.4017	-2.29134	0.0278883	0.828019	-3.43255	-0.764016	-0.00547838	11.4017	-0.0232366	0.98159	0.999935	-4.95315	-4.42109e-05
150706	NM_006759	DYNC1I1	1780	0.181606	7.32347	2.03816	0.0489165	0.999825	-3.8053	0.238002	0.278655	7.32347	2.28891	0.0280437	0.828019	-3.43616	0.432519	0.0845558	7.32347	0.631869	0.531457	0.999935	-4.84921	0.0232133
150747	NM_001033032	CFD	1675	-0.233591	13.2773	-1.69566	0.0985646	0.999825	-4.21415	-0.235058	-0.4308	13.2773	-2.28882	0.0280492	0.828019	-3.43629	-0.668636	-0.0363818	13.2773	-0.17585	0.861395	0.999935	-4.94517	-0.00235745
150753	NM_002041	SCARB2	950	0.015193	11.4408	0.336978	0.738086	0.999825	-5.16039	0.00200385	0.140991	11.4408	2.28877	0.0280527	0.828019	-3.43637	0.218821	-0.110605	11.4408	-1.63346	0.111071	0.999935	-4.28855	-0.105561
150762	NM_130771	ZNF638	27332	0.0781967	7.76517	1.55363	0.129001	0.999825	-4.36606	0.0695486	0.157362	7.76517	2.2883	0.0280827	0.828019	-3.43706	0.244157	-0.000968542	7.76517	-0.0128131	0.989847	0.999935	-4.95325	-4.2923e-06
150767	NM_003860	PCCB	5096	-0.154247	9.01874	-2.11352	0.0415381	0.999825	-3.70787	-0.2131	-0.228139	9.01874	-2.28793	0.0281069	0.828019	-3.43762	-0.353886	-0.0803547	9.01874	-0.733123	0.46822	0.999935	-4.81358	-0.0264809
160019	NM_002959	IRAK4	51135	-0.0196799	7.28113	-0.430157	0.66964	0.999825	-5.13472	-0.00342742	-0.142928	7.28113	-2.28652	0.028197	0.828019	-3.4397	-0.22151	0.103569	7.28113	1.50733	0.140434	0.999935	-4.38284	0.0882951
160026	NM_004685	SLC41A1	254428	-0.0608748	7.77537	-0.795805	0.431351	0.999825	-4.97525	-0.0222296	-0.238951	7.77537	-2.28629	0.0282122	0.828019	-3.44005	-0.37027	0.117202	7.77537	1.02018	0.314435	0.999935	-4.6855	0.0588902
160068	NM_015621	ACAP1	9744	-0.25624	7.58012	-2.28077	0.0285705	0.999825	-3.48287	-0.395656	-0.350557	7.58012	-2.28373	0.0283776	0.831175	-3.44384	-0.542319	-0.161924	7.58012	-0.959664	0.343612	0.999935	-4.71575	-0.0751215
160070	NM_024600	PER2	8864	-0.179479	9.60382	-1.78779	0.0822123	0.999825	-4.1099	-0.194746	-0.312853	9.60382	-2.28084	0.0285654	0.832359	-3.44812	-0.483095	-0.0461055	9.60382	-0.305796	0.761518	0.999935	-4.92876	-0.0054552
160092	NM_002155	UHRF2	115426	-0.0278454	7.59493	-0.517849	0.607725	0.999825	-5.10495	-0.00602276	-0.167566	7.59493	-2.28081	0.0285675	0.832359	-3.44817	-0.258744	0.111875	7.59493	1.38535	0.174451	0.999935	-4.46807	0.0848382
160114	NM_021940	C3orf14	57415	0.0998576	7.7301	1.06128	0.295614	0.999825	-4.80276	0.0528521	0.293078	7.7301	2.27974	0.0286372	0.832359	-3.44975	0.452239	-0.0933625	7.7301	-0.660691	0.513008	0.999935	-4.83959	-0.0270636
160121	NM_015180	TANC2	26115	0.0239073	7.3974	0.498649	0.621053	0.999825	-5.11193	0.00494573	0.149325	7.3974	2.27955	0.0286501	0.832359	-3.45004	0.230389	-0.10151	7.3974	-1.40977	0.16717	0.999935	-4.45149	-0.0788572
160132	NM_080598	PRRG1	5638	0.0869782	7.90535	1.33297	0.190898	0.999825	-4.57969	0.0625546	0.203128	7.90535	2.27842	0.028724	0.832821	-3.45171	0.313174	-0.0291717	7.90535	-0.297679	0.767656	0.999935	-4.93004	-0.00334989
160142	NM_016334	SLF1	84250	-0.0815727	7.24798	-1.34836	0.185946	0.999825	-4.5657	-0.059598	-0.188167	7.24798	-2.27645	0.0288532	0.83488	-3.45462	-0.28974	0.0250215	7.24798	0.275392	0.784587	0.999935	-4.93339	0.00263624
160148	NM_013410	PFKFB4	5210	0.100376	7.48528	1.27653	0.209926	0.999825	-4.62976	0.0680481	0.244431	7.48528	2.27515	0.0289388	0.835674	-3.45654	0.376062	-0.0436797	7.48528	-0.369876	0.713637	0.999935	-4.91743	-0.00640006
160154	NM_006174	ZCCHC24	219654	0.0793902	10.0419	0.953197	0.346833	0.999825	-4.87857	0.0365099	0.258588	10.0419	2.27236	0.0291238	0.838487	-3.46067	0.397126	-0.0998071	10.0419	-0.797908	0.430145	0.999935	-4.78813	-0.0365679
160170	NM_182471	NDUFB11	54539	-0.129637	10.3671	-1.85749	0.0714184	0.999825	-4.02816	-0.148588	-0.216388	10.3671	-2.26926	0.0293298	0.838487	-3.46524	-0.331656	-0.0428858	10.3671	-0.409155	0.684845	0.999935	-4.90944	-0.00705076
160181	NM_024955	PTGFR	5737	0.212799	7.63488	1.67473	0.102636	0.999825	-4.23722	0.210395	0.393725	7.63488	2.26788	0.0294221	0.838487	-3.46728	0.602921	0.0318735	7.63488	0.167024	0.868284	0.999935	-4.94596	0.00195507
160204	NM_006638	TMED4	222068	0.0871744	9.30256	1.09893	0.279078	0.999825	-4.7746	0.0483186	0.245708	9.30256	2.26701	0.0294806	0.838487	-3.46857	0.376046	-0.0713588	9.30256	-0.598969	0.552936	0.999935	-4.85969	-0.0183624
160209	NM_024089	S100A16	140576	0.18964	8.59257	2.16652	0.0369547	0.999825	-3.63785	0.271627	0.271053	8.59257	2.26641	0.0295209	0.838487	-3.46945	0.414675	0.108228	8.59257	0.823276	0.41576	0.999935	-4.77761	0.0412518
160220	NM_016238	ZNF785	146540	-0.0837415	7.63972	-1.12765	0.26691	0.999825	-4.7525	-0.048037	-0.229815	7.63972	-2.26499	0.0296163	0.838487	-3.47154	-0.351265	0.0623322	7.63972	0.558885	0.579693	0.999935	-4.87172	0.0147604
160224	NM_015226	STK26	51765	-0.0961136	7.43925	-1.25062	0.219124	0.999825	-4.6521	-0.0633686	-0.237817	7.43925	-2.26483	0.0296269	0.838487	-3.47177	-0.363459	0.0455901	7.43925	0.39499	0.695176	0.999935	-4.91242	0.00719893
160242	NM_014059	PSMD4	5710	0.224554	9.91803	2.65796	0.0116432	0.999825	-2.93566	0.434272	0.261343	9.91803	2.26408	0.0296779	0.838487	-3.47289	0.399219	0.187765	9.91803	1.47985	0.147593	0.999935	-4.40256	0.156021
160253	NM_207295	MAGED1	9500	0.0996803	10.3955	1.21664	0.23164	0.999825	-4.68078	0.0633155	0.253328	10.3955	2.26302	0.0297492	0.838487	-3.47445	0.386711	-0.053967	10.3955	-0.438588	0.663576	0.999935	-4.90293	-0.00961203
160255	NM_032881	GAREM1	64762	0.0899742	7.23563	2.01002	0.0519525	0.999825	-3.84102	0.115562	0.138362	7.23563	2.2623	0.0297984	0.838487	-3.47551	0.211113	0.041587	7.23563	0.618605	0.540063	0.999935	-4.8535	0.0111268
160270	NM_022003	CCDC71	64925	0.152147	7.67963	3.07941	0.00395212	0.999825	-2.27073	0.365634	0.152696	7.67963	2.26196	0.0298212	0.838487	-3.47601	0.232933	0.151598	7.67963	2.04302	0.0484079	0.999935	-3.94302	0.199364
160279	NM_145648	PLLP	51090	0.197672	7.68088	1.04578	0.30262	0.999825	-4.8141	0.102612	0.584023	7.68088	2.2614	0.0298593	0.838487	-3.47684	0.890589	-0.188679	7.68088	-0.66465	0.5105	0.999935	-4.83823	-0.055095
160286	NM_079834	PUF60	22827	0.110885	10.0515	1.49603	0.143342	0.999825	-4.42451	0.0935453	0.228921	10.0515	2.26052	0.0299187	0.838487	-3.47812	0.348889	-0.00715185	10.0515	-0.0642485	0.949127	0.999935	-4.9522	-0.000162173
160291	NM_017458	MORN4	118812	0.0273642	7.11246	0.633579	0.530352	0.999825	-5.05742	0.00753707	0.133377	7.11246	2.26024	0.0299382	0.838487	-3.47855	0.203237	-0.0786491	7.11246	-1.21252	0.233195	0.999935	-4.57825	-0.0497283
160307	NM_032823	HYOU1	10525	0.157262	7.42846	2.6343	0.0123428	0.999825	-2.97145	0.300148	0.184287	7.42846	2.25938	0.0299967	0.838487	-3.47981	0.280656	0.130237	7.42846	1.45262	0.154973	0.999935	-4.42181	0.105459
160309	NM_005706	CAMK2B	816	0.270853	7.20025	1.73265	0.0916997	0.999825	-4.17283	0.281046	0.482437	7.20025	2.25876	0.0300388	0.838487	-3.48072	0.734422	0.0592702	7.20025	0.252458	0.80212	0.999935	-4.93656	0.00567575
160333	NM_052831	INTS6	26512	-0.187309	8.73152	-1.96897	0.0566751	0.999825	-3.89247	-0.233501	-0.293376	8.73152	-2.25714	0.0301496	0.838487	-3.48311	-0.446143	-0.0812414	8.73152	-0.568634	0.573128	0.999935	-4.86887	-0.01964
160343	NM_003748	STX1A	6804	0.0412878	7.19803	0.788831	0.435364	0.999825	-4.97915	0.014911	0.161148	7.19803	2.25341	0.0304056	0.838487	-3.48858	0.244469	-0.0785726	7.19803	-0.999559	0.324181	0.999935	-4.696	-0.0384387
160358	NM_001040162	HIST2H4B	554313	-0.152923	7.33467	-2.0491	0.0477787	0.999825	-3.79131	-0.201976	-0.229733	7.33467	-2.25302	0.0304324	0.838487	-3.48915	-0.348428	-0.0761132	7.33467	-0.679086	0.501417	0.999935	-4.83323	-0.0228188
160364	NM_003575	CYB561	1534	0.199638	7.87436	1.57502	0.123982	0.999825	-4.34389	0.181	0.390109	7.87436	2.25258	0.0304629	0.838487	-3.4898	0.591494	0.00916773	7.87436	0.0481592	0.961855	0.999935	-4.95268	0.000154847
160368	NM_032108	ANKRD28	23243	0.0545094	7.8999	0.746378	0.460275	0.999825	-5.00219	0.0183687	0.224758	7.8999	2.25245	0.0304721	0.838487	-3.48999	0.340755	-0.115739	7.8999	-1.05522	0.298341	0.999935	-4.66721	-0.0607962
160370	NM_213674	HSPA12A	259217	0.160872	9.87876	0.877607	0.385964	0.999825	-4.92706	0.0665129	0.563997	9.87876	2.25191	0.0305095	0.838487	-3.49079	0.854774	-0.242254	9.87876	-0.879968	0.384701	0.999935	-4.75297	-0.100506
160376	NM_152490	MEGF6	1953	-0.1963	7.85913	-2.34219	0.0248072	0.999825	-3.39736	-0.315144	-0.257852	7.85913	-2.25178	0.0305185	0.838487	-3.49098	-0.390758	-0.134747	7.85913	-1.07053	0.291492	0.999935	-4.65904	-0.07214
160390	NM_001014839	ITGB4	3691	0.0784967	7.29998	0.743366	0.462074	0.999825	-5.00378	0.026319	0.324864	7.29998	2.25168	0.0305255	0.838487	-3.49113	0.492279	-0.167871	7.29998	-1.05853	0.296851	0.999935	-4.66545	-0.0885454
160403	NM_024537	ATF7IP2	80063	-0.0816086	7.35307	-1.65683	0.106226	0.999825	-4.25676	-0.0794678	-0.151474	7.35307	-2.25079	0.0305871	0.838487	-3.49243	-0.229402	-0.0117429	7.35307	-0.158742	0.874757	0.999935	-4.94667	-0.000682408
160408	NM_173627	C2orf88	84281	0.0468506	7.49454	0.30815	0.759741	0.999825	-5.16708	0.0055909	0.467327	7.49454	2.24968	0.0306642	0.838487	-3.49406	0.707237	-0.373626	7.49454	-1.63628	0.110476	0.999935	-4.28637	-0.35746
160411	NM_147223	KIF21A	55605	0.117794	8.13054	0.871117	0.38945	0.999825	-4.93104	0.0482425	0.415353	8.13054	2.24813	0.0307719	0.838487	-3.49633	0.627949	-0.179764	8.13054	-0.885174	0.381924	0.999935	-4.75064	-0.0751453
160437	NM_080626	OMA1	115209	-0.0542357	8.19583	-0.71493	0.479254	0.999825	-5.01846	-0.0173248	-0.232826	8.19583	-2.24627	0.0309018	0.838487	-3.49906	-0.351571	0.124354	8.19583	1.09148	0.282299	0.999935	-4.64769	0.0683067
160441	NM_004736	MRPL48	51642	0.0906586	7.52117	1.55856	0.127831	0.999825	-4.36098	0.0809911	0.178475	7.52117	2.24566	0.0309446	0.838487	-3.49996	0.269393	0.00284233	7.52117	0.0325359	0.974224	0.999935	-4.95301	3.22353e-05
160445	NM_003617	PDE9A	5152	0.0402571	7.93528	0.485434	0.630303	0.999825	-5.11659	0.00806955	0.254417	7.93528	2.24537	0.0309651	0.838487	-3.50038	0.383948	-0.173903	7.93528	-1.39627	0.171165	0.999935	-4.46068	-0.133311
160446	NM_024567	PKIG	11142	-0.091515	7.54426	-1.21673	0.231608	0.999825	-4.6807	-0.0581345	-0.230735	7.54426	-2.24526	0.0309727	0.838487	-3.50054	-0.348183	0.0477047	7.54426	0.422315	0.675301	0.999935	-4.90659	0.00813376
160474	NM_001006684	STAU1	6780	-0.0727962	9.1184	-0.983367	0.331976	0.999825	-4.85817	-0.0348616	-0.22704	9.1184	-2.24472	0.0310107	0.838487	-3.50133	-0.342487	0.0814472	9.1184	0.732586	0.468544	0.999935	-4.81378	0.0268165
160494	NM_020980	TIFA	92610	-0.0343065	7.07183	-0.905694	0.371107	0.999825	-4.90948	-0.014769	-0.116165	7.07183	-2.24456	0.0310216	0.838487	-3.50156	-0.175215	0.0475516	7.07183	0.835882	0.408723	0.999935	-4.77227	0.0184772
160537	NM_002035	CAPZB	832	-0.0765238	9.55686	-1.02057	0.314254	0.999825	-4.83221	-0.03847	-0.229814	9.55686	-2.24324	0.0311146	0.838487	-3.5035	-0.346338	0.0767666	9.55686	0.681701	0.499781	0.999935	-4.83231	0.0231236
160541	NM_152834	MGST1	4257	-0.234225	11.7841	-1.65713	0.106167	0.999825	-4.25644	-0.228138	-0.433017	11.7841	-2.24223	0.0311858	0.838487	-3.50498	-0.652142	-0.035433	11.7841	-0.166919	0.868366	0.999935	-4.94597	-0.00217195
160544	NM_024584	PTGDS	5730	0.398863	10.5259	2.00623	0.0523736	0.999825	-3.8458	0.510899	0.609068	10.5259	2.2422	0.0311877	0.838487	-3.50502	0.917267	0.188658	10.5259	0.63184	0.531475	0.999935	-4.84922	0.0517899
160561	NM_018054	SMG1	23049	-0.11546	8.70545	-1.98001	0.0553689	0.999825	-3.8787	-0.145102	-0.178631	8.70545	-2.24206	0.0311979	0.838487	-3.50523	-0.268996	-0.0522887	8.70545	-0.597064	0.554194	0.999935	-4.86028	-0.0134036
160593	NM_018944	UBA5	79876	-0.112247	7.48701	-2.60133	0.0133824	0.999825	-3.021	-0.210291	-0.132113	7.48701	-2.24088	0.0312811	0.838769	-3.50695	-0.198792	-0.0923816	7.48701	-1.42555	0.162594	0.999935	-4.44065	-0.0728793
160598	NM_006644	THRSP	7069	-0.293051	10.6379	-1.94307	0.0598417	0.999825	-3.92452	-0.3584	-0.461383	10.6379	-2.23904	0.0314116	0.838769	-3.50965	-0.693417	-0.124718	10.6379	-0.550619	0.585289	0.999935	-4.8741	-0.0290131
160605	NM_007368	PMP22	5376	0.160143	11.8278	0.996482	0.325653	0.999825	-4.84912	0.0780287	0.491545	11.8278	2.23861	0.0314419	0.838769	-3.51027	0.738542	-0.17126	11.8278	-0.709567	0.482534	0.999935	-4.82232	-0.054199
160608	NM_005859	NFATC1	4772	-0.124933	7.79059	-1.14618	0.259265	0.999825	-4.73797	-0.0732428	-0.333362	7.79059	-2.23844	0.0314542	0.838769	-3.51052	-0.500817	0.0834958	7.79059	0.510054	0.61312	0.999935	-4.88528	0.0177391
160612	NM_007283	YIPF1	54432	-0.0285335	8.15871	-0.46334	0.645904	0.999825	-5.1241	-0.00541658	-0.188288	8.15871	-2.23779	0.0315006	0.838769	-3.51148	-0.282748	0.131221	8.15871	1.4188	0.164539	0.999935	-4.4453	0.102842
160615	NM_003878	ITFG2	55846	0.112146	8.82891	2.1581	0.0376512	0.999825	-3.64905	0.15972	0.158744	8.82891	2.23583	0.0316402	0.839187	-3.51434	0.238078	0.0655475	8.82891	0.839887	0.406504	0.999935	-4.77055	0.0256249
160630	NM_001084	DESI2	51029	-0.108344	8.92603	-1.66289	0.104999	0.999825	-4.25017	-0.106049	-0.198925	8.92603	-2.2346	0.0317281	0.839187	-3.51613	-0.2981	-0.0177634	8.92603	-0.181535	0.856964	0.999935	-4.94463	-0.00119082
160639	NM_198120	ALDH6A1	4329	-0.139229	8.80601	-1.52759	0.135335	0.999825	-4.39271	-0.120933	-0.278078	8.80601	-2.23304	0.0318402	0.839187	-3.51841	-0.416289	-0.000380306	8.80601	-0.00277834	0.997799	0.999935	-4.95329	-3.64009e-07
160669	NM_198398	PTH1R	5745	-0.122752	8.85959	-1.29383	0.203946	0.999825	-4.61461	-0.0847586	-0.289465	8.85959	-2.23304	0.0318402	0.839187	-3.51841	-0.433337	0.0439605	8.85959	0.308521	0.75946	0.999935	-4.92832	0.00525305
160682	NM_000685	SLC1A4	6509	0.0806079	7.11149	1.43123	0.16097	0.999825	-4.48802	0.0639426	0.171764	7.11149	2.23212	0.0319061	0.839187	-3.51975	0.256981	-0.0105487	7.11149	-0.124711	0.901444	0.999935	-4.9492	-0.000475336
160692	NM_003803	DIABLO	56616	0.0536673	7.09541	1.36617	0.18034	0.999825	-4.54935	0.0399235	0.119786	7.09541	2.2318	0.0319299	0.839187	-3.52023	0.179176	-0.0124512	7.09541	-0.211048	0.834037	0.999935	-4.94159	-0.000981335
160711	NM_002837	MITD1	129531	-0.0962728	8.60751	-2.02044	0.0508087	0.999825	-3.82782	-0.124583	-0.14527	8.60751	-2.23137	0.0319606	0.839187	-3.52085	-0.217234	-0.0472759	8.60751	-0.660631	0.513046	0.999935	-4.83961	-0.0137026
160731	NM_016479	UBR3	130507	-0.0739002	8.12661	-1.12073	0.269807	0.999825	-4.75787	-0.0420453	-0.201001	8.12661	-2.23104	0.0319841	0.839187	-3.52133	-0.30051	0.0532008	8.12661	0.537217	0.594416	0.999935	-4.87789	0.0120186
160736	NM_032285	TMEM97	27346	-0.10087	8.55745	-1.77964	0.0835598	0.999825	-4.1193	-0.108738	-0.172564	8.55745	-2.2283	0.0321829	0.841227	-3.52533	-0.25753	-0.0291765	8.55745	-0.34275	0.733775	0.999935	-4.92249	-0.00392239
160746	NM_000485	HOXB7	3217	0.188006	8.80645	1.69393	0.0988959	0.999825	-4.21607	0.188913	0.337792	8.80645	2.22754	0.0322376	0.841227	-3.52643	0.503863	0.0382206	8.80645	0.229296	0.819934	0.999935	-4.93949	0.00329543
160754	NM_001400	CPT1B	1375	-0.217159	7.48696	-2.06437	0.0462291	0.999825	-3.77169	-0.289925	-0.320026	7.48696	-2.22663	0.0323039	0.841227	-3.52776	-0.477077	-0.114292	7.48696	-0.723436	0.474077	0.999935	-4.81721	-0.0370478
240008	NM_001023563	CRCP	27297	-0.102021	7.40439	-1.92375	0.0623041	0.999825	-3.94823	-0.122984	-0.161264	7.40439	-2.22562	0.0323779	0.841227	-3.52924	-0.240244	-0.0427774	7.40439	-0.537092	0.594501	0.999935	-4.87792	-0.00966116
240019	NM_022771	KCNE5	23630	-0.113936	7.18455	-2.51315	0.016572	0.999825	-3.15178	-0.202876	-0.137842	7.18455	-2.22533	0.0323987	0.841227	-3.52965	-0.205313	-0.0900286	7.18455	-1.32225	0.194406	0.999935	-4.50976	-0.0640366
240025	NM_006586	ITGB1BP1	9270	-0.16634	10.5517	-1.45582	0.15409	0.999825	-4.46421	-0.135105	-0.347254	10.5517	-2.22439	0.0324674	0.841227	-3.53102	-0.516905	0.014574	10.5517	0.0849309	0.932786	0.999935	-4.95139	0.000440399
240035	NM_138290	MON1B	22879	-0.0797972	7.57426	-1.37533	0.177511	0.999825	-4.54087	-0.0599097	-0.176331	7.57426	-2.22433	0.0324721	0.841227	-3.53112	-0.262466	0.0167362	7.57426	0.192066	0.848768	0.999935	-4.9436	0.00119181
240053	NM_001024071	IP6K2	51447	0.0730125	7.14246	1.42222	0.163552	0.999825	-4.49667	0.0574129	0.155875	7.14246	2.22227	0.032623	0.843613	-3.53411	0.231704	-0.0098495	7.14246	-0.127749	0.899057	0.999935	-4.949	-0.000455172
240064	NM_001987	ZC3HAV1	56829	-0.120869	7.31285	-1.83586	0.0746308	0.999825	-4.05378	-0.13623	-0.19979	7.31285	-2.22101	0.0327157	0.844207	-3.53594	-0.296736	-0.041949	7.31285	-0.424249	0.673903	0.999935	-4.90616	-0.00719016
240086	NM_006623	POLR2G	5436	0.0431208	10.3828	0.994639	0.326537	0.999825	-4.8504	0.0209596	0.13152	10.3828	2.22036	0.0327636	0.844207	-3.53689	0.195255	-0.0452782	10.3828	-0.695414	0.491251	0.999935	-4.82744	-0.0139772
240097	NM_018294	RUBCNL	80183	-0.142417	7.53124	-1.69408	0.0988676	0.999825	-4.2159	-0.143121	-0.254733	7.53124	-2.21774	0.0329571	0.846681	-3.54069	-0.377527	-0.0301008	7.53124	-0.238411	0.812911	0.999935	-4.93837	-0.00270778
240110	NM_001083585	CCR6	1235	-0.196464	7.49754	-1.30806	0.199126	0.999825	-4.60202	-0.137696	-0.454573	7.49754	-2.21514	0.0331504	0.846681	-3.54447	-0.672546	0.0616447	7.49754	0.273285	0.786193	0.999935	-4.93369	0.00644008
240132	NM_145295	PRMT1	3276	0.141332	8.20906	2.52631	0.0160555	0.999825	-3.13243	0.253603	0.169267	8.20906	2.21447	0.0332005	0.846681	-3.54545	0.250321	0.113398	8.20906	1.34966	0.185532	0.999935	-4.49185	0.0829597
240136	NM_198513	TLE2	7089	0.0486058	8.15746	0.516697	0.608521	0.999825	-5.10538	0.0104855	0.284538	8.15746	2.21381	0.0332494	0.846681	-3.5464	0.420608	-0.187326	8.15746	-1.32593	0.193196	0.999935	-4.50738	-0.133751
240154	NM_003683	ADCY7	113	-0.0664702	7.68483	-1.04991	0.300743	0.999825	-4.8111	-0.0346844	-0.191445	7.68483	-2.2132	0.0332953	0.846681	-3.54729	-0.282882	0.0585043	7.68483	0.6153	0.542219	0.999935	-4.85456	0.0155519
240156	NM_015358	PTPRA	5786	0.169283	8.1982	3.53729	0.00113222	0.999825	-1.50186	0.49872	0.14471	8.1982	2.21314	0.0332997	0.846681	-3.54737	0.213818	0.193856	8.1982	2.69719	0.0105635	0.999935	-3.28971	0.383097
240162	NM_018448	SLC7A2	6542	0.236334	8.693	1.8471	0.0729463	0.999825	-4.0405	0.26871	0.38654	8.693	2.21113	0.0334505	0.846681	-3.55029	0.570378	0.0861267	8.693	0.448207	0.656684	0.999935	-4.90071	0.0157305
240187	NM_004068	IRF9	10379	0.0791249	10.3432	0.887949	0.38045	0.999825	-4.92065	0.0332089	0.269057	10.3432	2.2099	0.0335429	0.846681	-3.55207	0.396697	-0.110807	10.3432	-0.827977	0.413127	0.999935	-4.77563	-0.0425407
240195	NM_004048	CSNK2A2	1459	-0.00102032	8.97806	-0.0139262	0.988966	0.999825	-5.20123	-4.91671e-06	-0.22121	8.97806	-2.20981	0.0335496	0.846681	-3.5522	-0.326132	0.219169	8.97806	1.99183	0.0540006	0.999935	-3.98925	0.277819
240220	NM_174941	AKR1B1	231	0.226515	9.7729	3.26633	0.00239294	0.999825	-1.96167	0.593712	0.209224	9.7729	2.20814	0.0336759	0.846681	-3.55463	0.30812	0.243807	9.7729	2.34091	0.0248808	0.999935	-3.65883	0.3911
240228	NM_145015	IFRD2	7866	-0.00672649	7.68432	-0.112417	0.911116	0.999825	-5.19673	-0.000271927	-0.180509	7.68432	-2.20797	0.0336884	0.846681	-3.55486	-0.265803	0.167056	7.68432	1.859	0.0711994	0.999935	-4.10531	0.191701
240239	NM_015898	TUBA1C	84790	0.142711	11.0591	1.07742	0.288444	0.999825	-4.7908	0.0770551	0.399537	11.0591	2.20769	0.0337094	0.846681	-3.55527	0.588217	-0.114115	11.0591	-0.573651	0.569763	0.999935	-4.86739	-0.027879
240242	NM_014444	SEC11C	90701	0.102084	9.59068	1.02398	0.312664	0.999825	-4.82978	0.0515445	0.300517	9.59068	2.20624	0.0338191	0.846681	-3.55736	0.442012	-0.096349	9.59068	-0.643507	0.523965	0.999935	-4.84538	-0.027045
240274	NM_000877	NSUN5	55695	-0.0435505	7.40423	-0.830927	0.41148	0.999825	-4.95511	-0.0167953	-0.157911	7.40423	-2.20513	0.0339037	0.846681	-3.55898	-0.23209	0.0708097	7.40423	0.899576	0.374311	0.999935	-4.7441	0.0302192
240288	NM_199482	HGSNAT	138050	0.0614659	7.10506	1.35276	0.184549	0.999825	-4.56168	0.0451091	0.136856	7.10506	2.20446	0.0339544	0.846681	-3.55994	0.201055	-0.0139239	7.10506	-0.204043	0.839467	0.999935	-4.94236	-0.00105817
240309	NM_147780	IREB2	3658	-0.0452845	7.26679	-0.788909	0.435319	0.999825	-4.97911	-0.0163564	-0.17276	7.26679	-2.20279	0.0340823	0.846681	-3.56237	-0.25352	0.0821906	7.26679	0.953399	0.346733	0.999935	-4.71879	0.0378081
240326	NM_001099684	HACD3	51495	0.127933	10.166	1.46676	0.151104	0.999825	-4.45349	0.104998	0.262382	10.166	2.20173	0.0341633	0.846681	-3.5639	0.384767	-0.00651509	10.166	-0.0497362	0.960607	0.999935	-4.95264	-0.000113716
240333	NM_005238	ADAR	103	0.0371163	10.4002	0.39555	0.694766	0.999825	-5.14497	0.00587035	0.282271	10.4002	2.20169	0.0341663	0.846681	-3.56396	0.413922	-0.208038	10.4002	-1.47623	0.148557	0.999935	-4.40514	-0.172278
240348	NM_014634	CEPT1	10390	-0.109858	9.27875	-1.23101	0.226283	0.999825	-4.66873	-0.0708965	-0.268062	9.27875	-2.19847	0.0344136	0.846681	-3.56861	-0.392247	0.0483463	9.27875	0.36072	0.720412	0.999935	-4.91918	0.00688542
240358	NM_018130	SLC25A25	114789	-0.0754714	9.28965	-0.480965	0.633445	0.999825	-5.11813	-0.0149653	-0.471218	9.28965	-2.19789	0.0344581	0.846681	-3.56944	-0.689254	0.320275	9.28965	1.35903	0.182572	0.999935	-4.48566	0.236544
240364	NM_003925	MRE11	4361	-0.0890415	7.49272	-1.81823	0.077339	0.999825	-4.0745	-0.0989787	-0.147059	7.49272	-2.19787	0.0344595	0.846681	-3.56947	-0.215102	-0.0310238	7.49272	-0.421821	0.675659	0.999935	-4.9067	-0.00528251
240373	NM_002617	PCK2	5106	-0.188979	9.00035	-1.52263	0.136569	0.999825	-4.39775	-0.1634	-0.372586	9.00035	-2.19715	0.0345149	0.846681	-3.57051	-0.544719	-0.00537199	9.00035	-0.0288198	0.977167	0.999935	-4.95307	-5.38872e-05
240400	NM_199169	RPL32	6161	-0.0630846	7.5242	-1.46966	0.150322	0.999825	-4.45065	-0.0519172	-0.128846	7.5242	-2.19693	0.0345325	0.846681	-3.57083	-0.188343	0.0026765	7.5242	0.0415179	0.967112	0.999935	-4.95284	3.88716e-05
240424	NM_012295	C3orf58	205428	-0.0944575	7.84234	-1.4704	0.150121	0.999825	-4.44992	-0.0777913	-0.192711	7.84234	-2.19564	0.0346323	0.846681	-3.5727	-0.281459	0.00379644	7.84234	0.0393506	0.968828	0.999935	-4.95288	5.22141e-05
240445	NM_032233	IDH1	3417	-0.213083	10.2018	-1.96304	0.0573866	0.999825	-3.89983	-0.264477	-0.325389	10.2018	-2.194	0.0347596	0.846681	-3.57506	-0.474718	-0.100778	10.2018	-0.618188	0.540335	0.999935	-4.85364	-0.0269417
240468	NM_005924	ERBB2	2064	0.1384	8.48247	0.838104	0.407491	0.999825	-4.95089	0.0539596	0.494977	8.48247	2.19381	0.0347737	0.846681	-3.57532	0.722047	-0.218177	8.48247	-0.879724	0.384831	0.999935	-4.75308	-0.0904845
240484	NM_001007088	SOWAHC	65124	0.0967725	9.03571	1.26347	0.214525	0.999825	-4.64107	0.0646945	0.229507	9.03571	2.19311	0.0348282	0.846681	-3.57633	0.334637	-0.035962	9.03571	-0.312631	0.756361	0.999935	-4.92765	-0.00436114
240487	NM_030645	PER1	5187	0.194954	7.33799	2.58892	0.0137945	0.999825	-3.03958	0.362671	0.225548	7.33799	2.19219	0.0349001	0.846681	-3.57766	0.328663	0.16436	7.33799	1.4533	0.154783	0.999935	-4.42133	0.133177
240524	NM_024947	RER1	11079	0.0387915	8.13027	0.564586	0.575849	0.999825	-5.08688	0.00929798	-0.205792	8.13027	-2.19217	0.0349015	0.846681	-3.57769	-0.299871	0.283375	8.13027	2.74619	0.00934512	0.999935	-3.23685	0.575086
240541	NM_000384	GCN1	10985	0.104648	9.76236	1.6045	0.117323	0.999825	-4.31291	0.0973875	0.195319	9.76236	2.19182	0.0349294	0.846681	-3.5782	0.284542	0.0139782	9.76236	0.142703	0.887319	0.999935	-4.94794	0.000725751
240546	NM_033630	ZC3H15	55854	-0.0605766	8.64671	-1.09601	0.280339	0.999825	-4.77682	-0.0334574	-0.165491	8.64671	-2.19147	0.0349566	0.846681	-3.57871	-0.241033	0.0443377	8.64671	0.534142	0.59652	0.999935	-4.87874	0.00994829
240576	NM_022483	SGCG	6445	-0.102186	7.308	-1.78882	0.0820439	0.999825	-4.10872	-0.110969	-0.17099	7.308	-2.19078	0.0350101	0.846681	-3.57969	-0.248928	-0.0333814	7.308	-0.389095	0.699493	0.999935	-4.91362	-0.00518135
240577	NM_173470	MTMR6	9107	0.0281991	7.94683	0.447412	0.657252	0.999825	-5.12929	0.00513978	0.188604	7.94683	2.19017	0.035058	0.846681	-3.58057	0.27446	-0.132206	7.94683	-1.39669	0.17104	0.999935	-4.4604	-0.101389
240594	NM_005139	CHPF	79586	0.195539	7.75484	2.22294	0.0325737	0.999825	-3.56199	0.290793	0.262819	7.75484	2.18677	0.0353254	0.846681	-3.58547	0.38159	0.12826	7.75484	0.970868	0.338078	0.999935	-4.71028	0.0604083
240608	NM_006034	37104	26523	0.110276	7.80905	1.88167	0.0679683	0.999825	-3.99924	0.128768	0.175064	7.80905	2.18632	0.035361	0.846681	-3.58612	0.254101	0.0454876	7.80905	0.516811	0.608442	0.999935	-4.88348	0.00981537
240615	NM_032832	TNFSF12-TNFSF13	407977	-0.107346	7.11254	-2.30228	0.0271979	0.999825	-3.4531	-0.168047	-0.139217	7.11254	-2.18532	0.0354399	0.846681	-3.58756	-0.201935	-0.0754759	7.11254	-1.07784	0.28826	0.999935	-4.6551	-0.0407732
240646	NM_020865	PQLC3	130814	-0.100335	9.94878	-1.34636	0.186587	0.999825	-4.56754	-0.0731563	-0.222285	9.94878	-2.18308	0.035617	0.846681	-3.59077	-0.321945	0.021615	9.94878	0.193124	0.847945	0.999935	-4.94349	0.00154833
240653	NM_023003	GSTM1	2944	0.13892	11.246	0.919705	0.363836	0.999825	-4.90052	0.0609991	0.450412	11.246	2.18246	0.0356665	0.846681	-3.59166	0.652079	-0.172572	11.246	-0.760726	0.451764	0.999935	-4.80299	-0.0595524
240661	NM_031206	SERPINA1	5265	0.311994	8.16148	1.86446	0.0704098	0.999825	-4.01986	0.359532	0.498892	8.16148	2.18205	0.0356989	0.846681	-3.59225	0.72207	0.125096	8.16148	0.497765	0.62167	0.999935	-4.8885	0.0258248
240682	NM_181726	RNF114	55905	-0.0323138	8.89693	-0.571916	0.570925	0.999825	-5.08391	-0.00786585	-0.168421	8.89693	-2.1817	0.0357273	0.846681	-3.59276	-0.243706	0.103794	8.89693	1.22318	0.229191	0.999935	-4.57183	0.0664074
240725	NM_001033112	ANKRD9	122416	-0.199687	8.92775	-2.61428	0.012965	0.999825	-3.00159	-0.376856	-0.227641	8.92775	-2.18125	0.0357632	0.846681	-3.59341	-0.329298	-0.171734	8.92775	-1.49703	0.143083	0.999935	-4.39027	-0.145014
240731	NM_003021	PHYH	5264	-0.128582	10.2106	-1.71773	0.0944192	0.999825	-4.18958	-0.131789	-0.223036	10.2106	-2.18073	0.0358044	0.846681	-3.59415	-0.322524	-0.0341285	10.2106	-0.303576	0.763195	0.999935	-4.92911	-0.00400548
240736	NM_003270	MYL12B	103910	0.0490972	11.7743	0.910025	0.368849	0.999825	-4.90673	0.0212665	0.160668	11.7743	2.17961	0.035894	0.846681	-3.59576	0.232161	-0.0624733	11.7743	-0.771022	0.445714	0.999935	-4.79894	-0.0219246
240750	NM_016111	PALB2	79728	-0.0875623	7.24925	-1.76778	0.0855549	0.999825	-4.13292	-0.0934951	-0.147486	7.24925	-2.17929	0.0359195	0.846681	-3.59622	-0.213069	-0.0276386	7.24925	-0.371537	0.712411	0.999935	-4.91711	-0.00407032
270017	NM_032499	PKIA	5569	0.141145	7.58793	1.08472	0.285239	0.999825	-4.78533	0.0768946	0.387415	7.58793	2.17913	0.0359326	0.846681	-3.59645	0.559625	-0.105124	7.58793	-0.537936	0.593924	0.999935	-4.87769	-0.0237863
270019	NM_004871	TCEAL9	51186	0.113673	9.70628	1.28227	0.207925	0.999825	-4.62475	0.0775355	0.263788	9.70628	2.17787	0.0360334	0.846681	-3.59826	0.380723	-0.0364419	9.70628	-0.273716	0.785864	0.999935	-4.93363	-0.00381375
270022	NM_025009	C1orf216	127703	0.110152	7.57537	1.86164	0.0708166	0.999825	-4.02322	0.12666	0.176014	7.57537	2.17722	0.0360854	0.846681	-3.59919	0.25393	0.0442903	7.57537	0.498409	0.621221	0.999935	-4.88833	0.00915718
270026	NM_007182	PNP	4860	-0.12836	8.16628	-0.802492	0.427523	0.999825	-4.97148	-0.0473698	-0.475472	8.16628	-2.17566	0.0362112	0.846681	-3.60143	-0.685229	0.218753	8.16628	0.910629	0.368535	0.999935	-4.73901	0.0948339
270039	NM_178582	SKA2	348235	0.0422887	7.23959	0.882118	0.383553	0.999825	-4.92427	0.0175995	0.142476	7.23959	2.17519	0.0362491	0.846681	-3.6021	0.205266	-0.0578986	7.23959	-0.804165	0.426569	0.999935	-4.78557	-0.0214231
270044	NM_023071	EPHX4	253152	0.0372705	7.18496	0.799434	0.429271	0.999825	-4.97321	0.0136883	0.138541	7.18496	2.17496	0.0362677	0.846681	-3.60243	0.199566	-0.0640005	7.18496	-0.914064	0.366752	0.999935	-4.73742	-0.0278804
270050	NM_001397	FHL1	2273	-0.177646	12.0281	-1.37231	0.17844	0.999825	-4.54367	-0.132969	-0.384673	12.0281	-2.17491	0.0362718	0.846681	-3.6025	-0.554095	0.029381	12.0281	0.151125	0.880719	0.999935	-4.94729	0.00162074
270053	NM_002040	LRRCC1	85444	0.0137289	8.26558	0.137893	0.891091	0.999825	-5.19443	0.000687513	0.295729	8.26558	2.17397	0.0363473	0.846681	-3.60384	0.42571	-0.268271	8.26558	-1.79414	0.081175	0.999935	-4.15985	-0.29257
270068	NM_175842	VIT	5212	0.18374	7.75079	1.53166	0.134329	0.999825	-4.38857	0.16019	0.356304	7.75079	2.17386	0.036356	0.846681	-3.604	0.512872	0.0111763	7.75079	0.0620345	0.950878	0.999935	-4.95228	0.000244486
270093	NM_078471	RPL17	6139	-0.0955866	12.9772	-1.64295	0.109083	0.999825	-4.2718	-0.0919776	-0.172747	12.9772	-2.17315	0.036414	0.846681	-3.60502	-0.248536	-0.0184266	12.9772	-0.210885	0.834163	0.999935	-4.94161	-0.00145107
270100	NM_198283	NCOR2	9612	0.144911	10.311	3.14127	0.00335221	0.999825	-2.16929	0.358607	0.136957	10.311	2.17291	0.0364337	0.846681	-3.60537	0.197012	0.152865	10.311	2.20641	0.0338062	0.999935	-3.7902	0.224865
270114	NM_001034850	GDI1	2664	0.0545688	8.80939	1.00851	0.319927	0.999825	-4.84072	0.0270088	0.160639	8.80939	2.1729	0.0364338	0.846681	-3.60537	0.231079	-0.0515018	8.80939	-0.633772	0.530228	0.999935	-4.84859	-0.0141907
270129	NM_021259	PLLP	51090	0.0802338	7.35074	0.624726	0.536082	0.999825	-5.06139	0.0217248	0.381216	7.35074	2.17248	0.0364678	0.846681	-3.60597	0.548223	-0.220748	7.35074	-1.14447	0.259964	0.999935	-4.61809	-0.129157
270133	NM_020362	MARC1	64757	-0.303707	10.134	-2.46229	0.0187142	0.999825	-3.22597	-0.524755	-0.366107	10.134	-2.17242	0.0364731	0.846681	-3.60607	-0.526471	-0.241308	10.134	-1.30266	0.200946	0.999935	-4.52237	-0.168173
270136	NM_134433	NFATC2IP	84901	-0.0423049	10.0797	-0.673566	0.50488	0.999825	-5.03884	-0.0125566	-0.186387	10.0797	-2.17199	0.036508	0.846681	-3.60668	-0.267952	0.101777	10.0797	1.07898	0.287757	0.999935	-4.65448	0.0550587
270152	NM_003486	RB1CC1	9821	-0.0910643	8.87227	-1.68698	0.100236	0.999825	-4.22374	-0.0909712	-0.160187	8.87227	-2.17192	0.0365135	0.846681	-3.60678	-0.230277	-0.0219413	8.87227	-0.270646	0.788206	0.999935	-4.93407	-0.00226787
270156	NM_003348	POLD2	5425	0.100782	8.54363	1.6021	0.117854	0.999825	-4.31545	0.0935915	0.186658	8.54363	2.17173	0.0365287	0.846681	-3.60705	0.268295	0.0149059	8.54363	0.157777	0.875513	0.999935	-4.94675	0.000860632
270168	NM_019111	MARCKS	4082	0.189486	10.9977	1.626	0.112653	0.999825	-4.29002	0.179681	0.345752	10.9977	2.17151	0.0365471	0.846681	-3.60737	0.496896	0.033221	10.9977	0.189816	0.850518	0.999935	-4.94383	0.00233599
270176	NM_152423	KCTD5	54442	-0.0235112	8.48704	-0.347764	0.730038	0.999825	-5.15773	-0.00321291	-0.200467	8.48704	-2.17023	0.0366507	0.846681	-3.60919	-0.287854	0.153445	8.48704	1.51125	0.139434	0.999935	-4.38	0.131292
270187	NM_006300	CEBPA	1050	-0.0990139	11.6623	-0.855015	0.398185	0.999825	-4.94081	-0.0395971	-0.343312	11.6623	-2.1698	0.036686	0.846681	-3.60981	-0.492824	0.145284	11.6623	0.835356	0.409016	0.999935	-4.77249	0.0564081
270196	NM_024068	NEK1	4750	0.098633	7.98448	1.17483	0.247758	0.999825	-4.71509	0.0597689	0.248785	7.98448	2.16885	0.0367633	0.846681	-3.61117	0.356903	-0.0515186	7.98448	-0.408595	0.685252	0.999935	-4.90956	-0.00845676
270215	NM_000046	RETREG2	79137	0.116751	7.8516	2.14527	0.0387356	0.999825	-3.66607	0.164839	0.161228	7.8516	2.16828	0.0368101	0.846681	-3.61199	0.231206	0.0722733	7.8516	0.884251	0.382416	0.999935	-4.75105	0.0301715
270224	NM_022151	C6	729	-0.211854	8.96823	-1.50225	0.141735	0.999825	-4.41829	-0.179763	-0.417628	8.96823	-2.16745	0.036878	0.846681	-3.61317	-0.598558	-0.0060793	8.96823	-0.0287035	0.977259	0.999935	-4.95307	-6.07335e-05
270243	NM_007159	USP14	9097	-0.00349632	8.92571	-0.0445193	0.964736	0.999825	-5.20058	-5.4513e-05	-0.232449	8.92571	-2.1663	0.0369726	0.846681	-3.61482	-0.332895	0.225457	8.92571	1.9115	0.0639087	0.999935	-4.06012	0.269295
270259	NM_198954	DKK3	27122	0.21694	8.95936	0.832102	0.410826	0.999825	-4.95442	0.083813	0.771514	8.95936	2.16588	0.0370068	0.846681	-3.61542	1.10459	-0.337635	8.95936	-0.862304	0.394216	0.999935	-4.76082	-0.136494
270278	NM_022899	UNC119	9094	-0.0594407	7.939	-0.867278	0.391522	0.999825	-4.93339	-0.0242069	-0.20274	7.939	-2.16504	0.0370761	0.846681	-3.61662	-0.290101	0.0838582	7.939	0.814695	0.420593	0.999935	-4.7812	0.0315423
270291	NM_018237	LDHA	3939	-0.069532	12.078	-1.12795	0.266786	0.999825	-4.75227	-0.0399001	-0.182338	12.078	-2.1649	0.0370877	0.846681	-3.61682	-0.260884	0.0432745	12.078	0.467427	0.643006	0.999935	-4.89612	0.0082994
270292	NM_054014	C12orf77	196415	-0.127775	7.30519	-1.97601	0.0558397	0.999825	-3.8837	-0.160109	-0.191225	7.30519	-2.16441	0.0371279	0.846681	-3.61752	-0.273509	-0.0643253	7.30519	-0.662367	0.511945	0.999935	-4.83902	-0.0187043
270309	NM_016652	ZNF33A	7581	-0.034954	7.19009	-0.585663	0.561748	0.999825	-5.07823	-0.00875453	-0.176458	7.19009	-2.16395	0.0371662	0.846681	-3.61818	-0.252309	0.10655	7.19009	1.18872	0.242314	0.999935	-4.59242	0.0655946
270328	NM_022918	COPS8	10920	0.0842126	9.45168	1.62089	0.113749	0.999825	-4.29548	0.0795011	0.153433	9.45168	2.16148	0.0373705	0.848001	-3.62171	0.219022	0.014992	9.45168	0.192137	0.848712	0.999935	-4.94359	0.00106802
270332	NM_177538	KPNA4	3840	-0.110272	9.86878	-1.59826	0.118707	0.999825	-4.3195	-0.102059	-0.203756	9.86878	-2.16146	0.0373716	0.848001	-3.62173	-0.290854	-0.0167875	9.86878	-0.162012	0.872201	0.999935	-4.94639	-0.000996904
270341	NM_198038	MAPRE3	22924	0.0942509	7.9426	1.59348	0.119776	0.999825	-4.32454	0.0868644	0.174647	7.9426	2.1611	0.0374014	0.848001	-3.62224	0.24924	0.0138553	7.9426	0.155974	0.876923	0.999935	-4.9469	0.000790287
270343	NM_007347	SNRNP40	9410	0.0374271	8.89958	0.732981	0.468306	0.999825	-5.0092	0.0123311	0.150614	8.89958	2.15887	0.0375872	0.849494	-3.62543	0.214619	-0.0757601	8.89958	-0.987922	0.329771	0.999935	-4.70184	-0.0365003
270348	NM_004854	TMEM176B	28959	0.21106	7.53793	2.67868	0.0110607	0.999825	-2.90417	0.412879	0.232393	7.53793	2.15869	0.0376021	0.849494	-3.62568	0.33111	0.189728	7.53793	1.60332	0.117584	0.999935	-4.31163	0.176381
270358	NM_025074	ESYT2	57488	-0.148255	11.6302	-1.81996	0.0770708	0.999825	-4.07248	-0.165025	-0.240206	11.6302	-2.15818	0.0376448	0.849494	-3.62641	-0.342124	-0.0563049	11.6302	-0.460227	0.648115	0.999935	-4.89786	-0.0106049
270376	NM_001483	CD99L2	83692	0.0839263	10.5923	1.08123	0.286771	0.999825	-4.78795	0.0455271	0.228615	10.5923	2.15564	0.0378571	0.851435	-3.63003	0.325056	-0.060762	10.5923	-0.521226	0.605394	0.999935	-4.88229	-0.0132438
270379	NM_030807	KRT222	125113	0.175103	7.44427	1.56286	0.126816	0.999825	-4.35653	0.157037	0.329939	7.44427	2.15533	0.0378833	0.851435	-3.63048	0.469026	0.0202669	7.44427	0.120445	0.904799	0.999935	-4.94948	0.000880553
270403	NM_133462	PITRM1	10531	-0.154987	8.82694	-1.7772	0.0839677	0.999825	-4.12211	-0.166748	-0.256719	8.82694	-2.15453	0.0379503	0.851435	-3.63161	-0.364742	-0.0532546	8.82694	-0.406606	0.686699	0.999935	-4.90999	-0.00869292
270408	NM_001017974	HAGH	3029	-0.0513442	9.67435	-0.707576	0.483755	0.999825	-5.02217	-0.0161927	-0.213587	9.67435	-2.15432	0.0379681	0.851435	-3.63191	-0.303417	0.110898	9.67435	1.01761	0.315638	0.999935	-4.68682	0.0555392
270414	NM_014138	RXRG	6258	0.0418914	7.13413	0.670048	0.507094	0.999825	-5.04052	0.0123543	0.183573	7.13413	2.14904	0.0384143	0.859003	-3.63942	0.25985	-0.0997906	7.13413	-1.06279	0.294942	0.999935	-4.66319	-0.0529154
270431	NM_001024372	CLDN1	9076	0.303777	8.07111	0.899292	0.37446	0.999825	-4.91353	0.12959	0.991739	8.07111	2.1488	0.0384343	0.859003	-3.63976	1.40359	-0.384184	8.07111	-0.757287	0.453796	0.999935	-4.80433	-0.131829
270437	NM_004924	CCDC93	54520	-0.0794551	8.91213	-1.27072	0.211961	0.999825	-4.6348	-0.0535324	-0.183511	8.91213	-2.14805	0.0384983	0.859003	-3.64083	-0.259587	0.0246008	8.91213	0.261971	0.794833	0.999935	-4.93528	0.00245329
270452	NM_014396	PPP4R3B	57223	-0.170998	9.20554	-2.27896	0.0286885	0.999825	-3.48536	-0.263729	-0.219999	9.20554	-2.14596	0.0386767	0.859003	-3.6438	-0.31076	-0.121996	9.20554	-1.0826	0.286168	0.999935	-4.65252	-0.0662901
270475	NM_015705	SLC24A3	57419	-0.154538	8.67937	-1.39366	0.171948	0.999825	-4.52374	-0.11816	-0.32512	8.67937	-2.14594	0.0386783	0.859003	-3.64383	-0.459242	0.016044	8.67937	0.0963403	0.923783	0.999935	-4.95085	0.000552391
270487	NM_170600	RASD2	23551	0.146842	7.15002	1.8902	0.0667855	0.999825	-3.98897	0.172586	0.227666	7.15002	2.14491	0.0387664	0.859003	-3.64529	0.32136	0.0660183	7.15002	0.565845	0.575002	0.999935	-4.86969	0.0158662
270520	NM_004006	CADM2	253559	0.106314	7.21986	0.674303	0.504416	0.999825	-5.03849	0.0315976	0.461956	7.21986	2.14447	0.038804	0.859003	-3.64591	0.651877	-0.249328	7.21986	-1.05296	0.299359	0.999935	-4.6684	-0.1306
270524	NM_018170	SOX9	6662	0.114338	7.21228	1.55469	0.12875	0.999825	-4.36497	0.10179	0.215296	7.21228	2.14261	0.0389638	0.859003	-3.64855	0.303426	0.0133797	7.21228	0.121137	0.904255	0.999935	-4.94943	0.000584817
270538	NM_153321	ACSS2	55902	-0.160261	10.997	-2.05733	0.0469383	0.999825	-3.78075	-0.212903	-0.22803	10.997	-2.14249	0.0389738	0.859003	-3.64871	-0.321345	-0.0924928	10.997	-0.790602	0.434343	0.999935	-4.7911	-0.0334979
270544	NM_003297	REL	5966	0.00355672	7.20525	0.0572907	0.95463	0.999825	-5.20011	7.17213e-05	-0.181685	7.20525	-2.14194	0.0390212	0.859003	-3.6495	-0.25594	0.188798	7.20525	2.02492	0.0503241	0.999935	-3.95945	0.245103
270546	NM_003559	LGI4	163175	0.18946	7.71217	1.51679	0.138034	0.999825	-4.40366	0.162938	0.365538	7.71217	2.14187	0.0390273	0.859003	-3.6496	0.514908	0.0133825	7.71217	0.071338	0.943523	0.999935	-4.95195	0.000337877
270575	NR_003276	RAP1A	5906	-0.113644	7.43688	-2.14134	0.0390726	0.999825	-3.67126	-0.160026	-0.155307	7.43688	-2.14182	0.0390314	0.859003	-3.64966	-0.218764	-0.0719815	7.43688	-0.903097	0.372465	0.999935	-4.74248	-0.0308739
270593	NM_001039966	PHLDA3	23612	0.105211	8.90262	1.20418	0.236361	0.999825	-4.69111	0.0659066	0.255513	8.90262	2.14042	0.0391525	0.859003	-3.65165	0.359569	-0.0450919	8.90262	-0.343642	0.73311	0.999935	-4.92233	-0.00607978
270601	NM_033055	STK38	11329	-0.0614933	9.01042	-1.06763	0.29278	0.999825	-4.79808	-0.0328041	-0.168441	9.01042	-2.14039	0.039155	0.859003	-3.65169	-0.237032	0.045454	9.01042	0.525461	0.602477	0.999935	-4.88113	0.0100026
270605	NM_144998	TMED5	50999	-0.0910496	9.54812	-1.17556	0.247469	0.999825	-4.7145	-0.0552197	-0.226442	9.54812	-2.13983	0.0392034	0.859003	-3.65249	-0.318531	0.044343	9.54812	0.381214	0.70528	0.999935	-4.91521	0.00672409
270609	NR_001562	PTPRA	5786	0.107131	9.15774	1.68103	0.101397	0.999825	-4.23031	0.106485	0.186099	9.15774	2.13725	0.0394268	0.859928	-3.65614	0.261321	0.0281632	9.15774	0.294251	0.770253	0.999935	-4.93057	0.00319278
270612	NM_032797	SLC11A2	4891	0.0608127	8.67723	0.911234	0.368221	0.999825	-4.90595	0.0263862	0.194823	8.67723	2.13663	0.0394813	0.859928	-3.65702	0.273455	-0.0731973	8.67723	-0.730308	0.469918	0.999935	-4.81464	-0.0240071
270615	NM_003786	PDHB	5162	-0.0182309	10.5301	-0.310047	0.758309	0.999825	-5.16665	-0.00219052	-0.171645	10.5301	-2.13651	0.0394917	0.859928	-3.65719	-0.240903	0.135183	10.5301	1.5308	0.134542	0.999935	-4.36576	0.117764
270619	NM_002097	LST1	7940	0.174264	7.77397	1.40192	0.169485	0.999825	-4.51596	0.134334	0.362791	7.77397	2.13612	0.0395251	0.859928	-3.65774	0.509042	-0.014264	7.77397	-0.0764069	0.939517	0.999935	-4.95176	-0.000386485
270646	NM_006311	ITGA6	3655	0.0395022	7.97176	0.365869	0.7166	0.999825	-5.15309	0.0057169	0.315081	7.97176	2.13589	0.0395452	0.859928	-3.65806	0.442029	-0.236076	7.97176	-1.4559	0.154067	0.999935	-4.41951	-0.191762
270653	NM_013943	ARID2	196528	-0.152339	7.5834	-2.79792	0.00820138	0.999825	-2.72037	-0.317796	-0.158747	7.5834	-2.13396	0.0397141	0.861453	-3.6608	-0.222414	-0.14593	7.5834	-1.78462	0.0827349	0.999935	-4.16773	-0.157941
270678	NM_005740	ZNF3	7551	0.0646264	7.53483	1.18532	0.243641	0.999825	-4.70658	0.0396322	0.15882	7.53483	2.13199	0.0398869	0.861453	-3.66358	0.222217	-0.0295676	7.53483	-0.36109	0.720138	0.999935	-4.91911	-0.00421587
270681	NM_033439	CCNYL1	151195	-0.0764627	7.32598	-1.55844	0.127859	0.999825	-4.36109	-0.0683018	-0.142715	7.32598	-2.12894	0.0401551	0.861453	-3.66789	-0.199267	-0.0102105	7.32598	-0.138568	0.890562	0.999935	-4.94825	-0.000513952
270706	NM_000495	EXOC3	11336	0.0488118	8.41905	0.846249	0.402992	0.999825	-4.94606	0.0192662	-0.167741	8.41905	-2.12846	0.0401974	0.861453	-3.66856	-0.234133	0.265365	8.41905	3.06331	0.00412409	0.999935	-2.88487	0.632808
270736	NM_025204	PDHA1	5160	-0.0304714	9.5658	-0.439526	0.662902	0.999825	-5.1318	-0.00544069	-0.201547	9.5658	-2.12775	0.04026	0.861453	-3.66956	-0.281184	0.140604	9.5658	1.35041	0.185295	0.999935	-4.49136	0.102941
270746	NM_152707	PFDN5	5204	0.0426525	12.4129	0.643004	0.524288	0.999825	-5.05314	0.0119611	0.192748	12.4129	2.12673	0.040351	0.861453	-3.67101	0.268719	-0.107443	12.4129	-1.0785	0.287967	0.999935	-4.65474	-0.0580898
290035	NM_017907	ZC3HAV1	56829	-0.0308758	7.36834	-0.722019	0.474937	0.999825	-5.01485	-0.00998413	-0.124192	7.36834	-2.12557	0.0404534	0.861453	-3.67263	-0.173005	0.0624403	7.36834	0.972232	0.337409	0.999935	-4.70961	0.029462
290053	NM_022720	PSMD3	5709	0.117697	7.55138	2.28156	0.0285189	0.999825	-3.48178	0.181826	0.149802	7.55138	2.12539	0.0404697	0.861453	-3.67289	0.208655	0.0855912	7.55138	1.10477	0.276574	0.999935	-4.64039	0.0477761
290086	NM_006767	SPRED1	161742	0.0986738	9.82693	1.2507	0.219095	0.999825	-4.65203	0.0650624	0.228961	9.82693	2.12406	0.0405885	0.861453	-3.67477	0.318622	-0.0316135	9.82693	-0.266808	0.791136	0.999935	-4.93461	-0.00321663
290091	NM_018676	PPP1R1A	5502	-0.388139	10.3696	-2.35205	0.0242463	0.999825	-3.38349	-0.626981	-0.478785	10.3696	-2.12351	0.0406377	0.861453	-3.67555	-0.666024	-0.297492	10.3696	-1.20036	0.237823	0.999935	-4.58552	-0.185559
290112	NM_002767	PNMA2	10687	0.10475	7.26926	0.989813	0.328858	0.999825	-4.85374	0.0505933	0.306995	7.26926	2.12317	0.040668	0.861453	-3.67603	0.426953	-0.0974955	7.26926	-0.613421	0.543446	0.999935	-4.85516	-0.0258211
290114	NM_006824	TRMT6	51605	0.0392584	7.16133	0.953588	0.346638	0.999825	-4.87831	0.0180637	0.119383	7.16133	2.12238	0.0407385	0.861453	-3.67714	0.165941	-0.0408658	7.16133	-0.660943	0.512847	0.999935	-4.8395	-0.0118516
290132	NM_199181	THOC6	79228	-0.0151818	7.42944	-0.281813	0.779697	0.999825	-5.17267	-0.00164076	-0.156008	7.42944	-2.11951	0.0409962	0.861453	-3.68118	-0.216423	0.125644	7.42944	1.55293	0.129169	0.999935	-4.34946	0.111678
290156	NM_201569	METTL23	124512	0.113226	7.25666	2.65107	0.0118429	0.999825	-2.94609	0.218134	0.123631	7.25666	2.11863	0.041075	0.861453	-3.68241	0.171404	0.102821	7.25666	1.603	0.117655	0.999935	-4.31188	0.095561
290181	NM_006404	SRSF10	10772	-0.108639	7.65749	-1.73235	0.0917534	0.999825	-4.17316	-0.1127	-0.181477	7.65749	-2.118	0.041132	0.861453	-3.6833	-0.251495	-0.0358008	7.65749	-0.380118	0.706087	0.999935	-4.91543	-0.00541101
290189	NM_024785	DACT1	51339	0.118553	7.35781	1.29124	0.204833	0.999825	-4.61689	0.0816359	0.265688	7.35781	2.11796	0.0411352	0.861453	-3.68335	0.368187	-0.0285813	7.35781	-0.207277	0.836959	0.999935	-4.94201	-0.00220922
290239	NM_145117	NOCT	25819	-0.0404156	7.43254	-0.551096	0.584965	0.999825	-5.09226	-0.00941158	-0.212133	7.43254	-2.1171	0.0412135	0.861453	-3.68457	-0.293796	0.131302	7.43254	1.19214	0.240991	0.999935	-4.5904	0.0811446
290279	NR_002165	GOLGA8B	440270	-0.222122	10.5105	-2.5611	0.0147604	0.999825	-3.081	-0.406684	-0.250857	10.5105	-2.11697	0.0412252	0.861453	-3.68475	-0.347396	-0.193387	10.5105	-1.48469	0.14631	0.999935	-4.39911	-0.161425
290292	NM_152999	GALC	2581	0.17012	8.96429	2.25581	0.030241	0.999825	-3.51719	0.258481	0.21803	8.96429	2.116	0.0413123	0.861453	-3.68611	0.301737	0.12221	8.96429	1.07901	0.287743	0.999935	-4.65447	0.0661148
290296	NM_022760	AP3M1	26985	-0.0204003	8.54441	-0.319884	0.750902	0.999825	-5.16442	-0.00253814	-0.184358	8.54441	-2.11577	0.0413332	0.861453	-3.68643	-0.255096	0.143557	8.54441	1.49884	0.142616	0.999935	-4.38897	0.121425
290307	NM_152267	CLIC6	54102	0.267357	8.09924	1.55201	0.129389	0.999825	-4.36773	0.23744	0.497822	8.09924	2.1151	0.0413943	0.861453	-3.68738	0.688518	0.0368912	8.09924	0.142594	0.887404	0.999935	-4.94795	0.00191386
290309	NM_138401	FUT6	2528	-0.0158005	8.63462	-0.209898	0.834928	0.999825	-5.1854	-0.00123798	-0.217461	8.63462	-2.11432	0.0414647	0.861453	-3.68847	-0.300601	0.18586	8.63462	1.64399	0.108867	0.999935	-4.28041	0.179003
290315	NM_152699	ATP11C	286410	-0.0462683	8.31504	-0.696199	0.490765	0.999825	-5.02784	-0.0143027	-0.191961	8.31504	-2.11406	0.041489	0.861453	-3.68884	-0.265303	0.0994247	8.31504	0.996137	0.325818	0.999935	-4.69772	0.0484223
290332	NM_005645	ARHGAP28	79822	-0.142639	7.5049	-1.67077	0.103421	0.999825	-4.24156	-0.140555	-0.246526	7.5049	-2.11346	0.0415434	0.861453	-3.68968	-0.340575	-0.0387527	7.5049	-0.302243	0.764203	0.999935	-4.92933	-0.00452598
290333	NM_145701	PHF19	26147	0.146086	7.21438	3.21527	0.00274786	0.999825	-2.04683	0.374126	0.131177	7.21438	2.11311	0.0415753	0.861453	-3.69017	0.181177	0.160994	7.21438	2.35936	0.0238379	0.999935	-3.64043	0.26125
290343	NM_003316	OTULIN	90268	-0.111677	7.54271	-2.43002	0.020201	0.999825	-3.27255	-0.189251	-0.132678	7.54271	-2.113	0.0415856	0.861453	-3.69033	-0.183236	-0.0906759	7.54271	-1.31375	0.197224	0.999935	-4.51526	-0.0639302
290348	NM_015352	CAPN5	726	0.0810727	7.97916	0.712494	0.480742	0.999825	-5.0197	0.0257883	0.328446	7.97916	2.11263	0.0416189	0.861453	-3.69084	0.453489	-0.166301	7.97916	-0.97314	0.336963	0.999935	-4.70916	-0.0785633
290360	NM_032256	PTGS1	5742	-0.286581	8.3046	-2.15689	0.0377524	0.999825	-3.65066	-0.407821	-0.383386	8.3046	-2.11188	0.041687	0.861453	-3.69189	-0.529073	-0.189776	8.3046	-0.951035	0.347915	0.999935	-4.71993	-0.0870175
290368	NM_152400	ERRFI1	54206	-0.0903714	9.67306	-0.705056	0.485302	0.999825	-5.02344	-0.0283755	-0.369607	9.67306	-2.11051	0.0418129	0.861453	-3.69382	-0.509574	0.188865	9.67306	0.981113	0.333071	0.999935	-4.70523	0.0901759
290402	NM_000878	VPS13A	23230	-0.0381252	7.49938	-0.618988	0.539813	0.999825	-5.06393	-0.0102083	-0.177426	7.49938	-2.10834	0.0420118	0.861453	-3.69686	-0.24425	0.101176	7.49938	1.09376	0.281311	0.999935	-4.64644	0.055729
290427	NM_145291	ATP2B4	493	-0.142332	10.1272	-1.41745	0.16493	0.999825	-4.50122	-0.111403	-0.289138	10.1272	-2.10749	0.04209	0.861453	-3.69806	-0.397803	0.00447503	10.1272	0.0296741	0.97649	0.999935	-4.95306	4.6236e-05
290441	NM_181701	CDH2	1000	0.210226	7.43412	1.08013	0.287254	0.999825	-4.78878	0.113887	0.560153	7.43412	2.10643	0.0421875	0.861453	-3.69954	0.770108	-0.139701	7.43412	-0.477926	0.635586	0.999935	-4.89354	-0.0274967
290445	NM_022144	DNAJB14	79982	-0.143982	8.21749	-1.69243	0.0991841	0.999825	-4.21773	-0.144495	-0.244836	8.21749	-2.10635	0.0421951	0.861453	-3.69965	-0.336585	-0.0431287	8.21749	-0.337555	0.737655	0.999935	-4.92341	-0.00569932
290468	NM_012154	MALT1	10892	-0.108574	8.01738	-1.53572	0.133333	0.999825	-4.38444	-0.0950096	-0.203439	8.01738	-2.10606	0.0422217	0.861453	-3.70006	-0.27962	-0.0137097	8.01738	-0.129118	0.897981	0.999935	-4.94891	-0.000640694
290475	NM_003798	CTIF	9811	-0.121365	8.7734	-1.58866	0.120864	0.999825	-4.32961	-0.111377	-0.219817	8.7734	-2.10597	0.0422304	0.861453	-3.70019	-0.30211	-0.0229131	8.7734	-0.199709	0.84283	0.999935	-4.94282	-0.00170153
290477	NM_014723	PTCD2	79810	-0.11462	7.64359	-2.11037	0.0418258	0.999825	-3.71199	-0.158009	-0.156262	7.64359	-2.10574	0.0422508	0.861453	-3.7005	-0.21473	-0.072977	7.64359	-0.894665	0.376896	0.999935	-4.74634	-0.0309261
290546	NM_144628	NFX1	4799	0.126255	9.16236	1.76843	0.0854446	0.999825	-4.13217	0.13488	0.205241	9.16236	2.10405	0.0424079	0.861453	-3.70287	0.281704	0.0472695	9.16236	0.440854	0.661949	0.999935	-4.90241	0.00846952
290554	NM_018116	ST3GAL6	10402	0.0193239	7.50425	0.262359	0.794537	0.999825	-5.17648	0.00193018	0.211582	7.50425	2.10249	0.0425526	0.861453	-3.70506	0.290094	-0.172934	7.50425	-1.56336	0.126699	0.999935	-4.34171	-0.155161
290593	NM_002006	MFSD14B	84641	-0.0261011	7.56874	-0.446707	0.657757	0.999825	-5.12952	-0.00474869	-0.167843	7.56874	-2.10243	0.0425582	0.861453	-3.70514	-0.230116	0.115641	7.56874	1.31781	0.195876	0.999935	-4.51264	0.0818761
290603	NM_001605	SCAF11	9169	-0.0274187	7.88189	-0.435237	0.665983	0.999825	-5.13315	-0.0048404	-0.180956	7.88189	-2.10236	0.042565	0.861453	-3.70524	-0.248081	0.126119	7.88189	1.33301	0.190884	0.999935	-4.50277	0.0907085
290615	NM_001111101	GTF2H3	2967	-0.0209411	7.38556	-0.506711	0.61544	0.999825	-5.10904	-0.00441467	-0.11868	7.38556	-2.10181	0.0426157	0.861453	-3.706	-0.162643	0.0767982	7.38556	1.23734	0.223955	0.999935	-4.56322	0.0499065
290646	NM_152729	PIP4K2A	5305	-0.070626	9.56051	-0.895325	0.376548	0.999825	-4.91603	-0.0299581	-0.226474	9.56051	-2.1013	0.0426633	0.861453	-3.70672	-0.310257	0.0852221	9.56051	0.719356	0.476556	0.999935	-4.81872	0.0274318
290661	NM_018941	CIR1	9541	0.128797	8.29502	2.20135	0.0341919	0.999825	-3.59117	0.188826	0.167898	8.29502	2.10031	0.0427553	0.861453	-3.7081	0.229855	0.0896955	8.29502	1.02078	0.314157	0.999935	-4.68519	0.0451037
290669	NM_006671	PTDSS2	81490	-0.0764311	8.24306	-1.31311	0.197436	0.999825	-4.59752	-0.0538513	-0.167004	8.24306	-2.09996	0.0427879	0.861453	-3.70859	-0.228575	0.0141417	8.24306	0.161775	0.872386	0.999935	-4.94642	0.000838483
290730	NM_138720	CREB3	10488	-0.017147	7.17926	-0.373765	0.710767	0.999825	-5.15099	-0.00254244	-0.131483	7.17926	-2.09765	0.0430046	0.861453	-3.71182	-0.17967	0.0971892	7.17926	1.4106	0.166928	0.999935	-4.45093	0.0755617
290731	NM_002691	TBC1D20	128637	0.03698	7.64227	0.720595	0.475802	0.999825	-5.01558	0.0119288	-0.147059	7.64227	-2.09733	0.0430345	0.861453	-3.71227	-0.200909	0.221019	7.64227	2.86766	0.00686532	0.999935	-3.10394	0.478138
290736	NM_145887	CCL3L1	6349	0.19515	7.21393	2.08915	0.0438085	0.999825	-3.73964	0.265099	0.267663	7.21393	2.09722	0.0430449	0.861453	-3.71242	0.365649	0.122636	7.21393	0.87417	0.387808	0.999935	-4.75557	0.0504504
290739	NM_004944	FKRP	79147	0.00599944	7.96886	0.0847389	0.932937	0.999825	-5.1987	0.000180868	0.202861	7.96886	2.09713	0.0430538	0.861453	-3.71255	0.277106	-0.190862	7.96886	-1.79501	0.0810331	0.999935	-4.15912	-0.208295
290750	NM_001017373	FAM184A	79632	-0.0564291	7.69215	-0.878341	0.385571	0.999825	-4.92661	-0.0233558	-0.184062	7.69215	-2.0969	0.0430752	0.861453	-3.71287	-0.251387	0.0712037	7.69215	0.737969	0.465307	0.999935	-4.81175	0.0236582
360014	NM_052836	BIRC2	329	0.0508948	7.58441	0.875652	0.387012	0.999825	-4.92826	0.0209827	0.166478	7.58441	2.09637	0.043125	0.861453	-3.71361	0.227287	-0.0646881	7.58441	-0.741068	0.463449	0.999935	-4.81057	-0.0216057
360017	NM_138785	PIR	8544	0.141862	8.26058	1.81153	0.0783909	0.999825	-4.08234	0.156862	0.224272	8.26058	2.09607	0.0431526	0.861453	-3.71402	0.30613	0.0594524	8.26058	0.505501	0.616282	0.999935	-4.88648	0.0124981
360039	NM_022904	LTN1	26046	-0.0412952	7.18177	-0.645229	0.522861	0.999825	-5.05212	-0.0116293	-0.183286	7.18177	-2.09602	0.0431573	0.861453	-3.71409	-0.250175	0.100696	7.18177	1.04761	0.301786	0.999935	-4.67123	0.0523919
360047	NM_002048	SOX7	83595	-0.136309	8.11028	-1.45469	0.154401	0.999825	-4.46531	-0.110595	-0.268219	8.11028	-2.09501	0.0432526	0.861453	-3.7155	-0.365847	-0.00439996	8.11028	-0.0312657	0.97523	0.999935	-4.95303	-4.79287e-05
360050	NM_152743	ATXN2	6311	0.114718	10.2583	2.40333	0.0215109	0.999825	-3.31078	0.191274	0.136617	10.2583	2.09479	0.043274	0.861453	-3.71582	0.186314	0.0928189	10.2583	1.29478	0.203623	0.999935	-4.5274	0.0641539
360053	NM_023075	CCT6P1	643253	-0.0411227	9.06719	-0.758712	0.452953	0.999825	-4.99562	-0.014144	-0.155103	9.06719	-2.09445	0.0433059	0.861453	-3.71629	-0.211476	0.0728579	9.06719	0.89505	0.376693	0.999935	-4.74616	0.0308926
360064	NM_015199	GALNT4	8693	0.00426674	7.6239	0.0614312	0.951355	0.999825	-5.19993	9.24068e-05	-0.198751	7.6239	-2.09438	0.0433125	0.861453	-3.71639	-0.270974	0.207284	7.6239	1.98717	0.0545368	0.999935	-3.99342	0.261864
360114	NM_206833	C14orf180	400258	-0.194438	8.60909	-1.53047	0.134623	0.999825	-4.38979	-0.169333	-0.363524	8.60909	-2.09425	0.0433246	0.861453	-3.71656	-0.495579	-0.0253531	8.60909	-0.132877	0.895029	0.999935	-4.94865	-0.00122108
360128	NM_001093772	IFIT3	3437	0.139168	8.47454	1.04066	0.304956	0.999825	-4.81781	0.0717775	0.382564	8.47454	2.09378	0.0433695	0.861453	-3.71723	0.521365	-0.104229	8.47454	-0.518964	0.606955	0.999935	-4.8829	-0.0226014
360132	NM_005779	PC	5091	-0.168093	9.05652	-1.42079	0.163964	0.999825	-4.49803	-0.131995	-0.338397	9.05652	-2.09344	0.0434013	0.861453	-3.7177	-0.461065	0.00221177	9.05652	0.0124479	0.990137	0.999935	-4.95325	9.52116e-06
360142	NM_006871	ATPIF1	93974	0.124063	9.15029	1.95226	0.0587015	0.999825	-3.91319	0.152765	0.181761	9.15029	2.09339	0.0434059	0.861453	-3.71776	0.24764	0.0663642	9.15029	0.695353	0.491289	0.999935	-4.82747	0.0204842
360161	NM_003876	SEMA3B	7869	0.0843437	7.46553	0.650092	0.519751	0.999825	-5.04988	0.0239709	0.370828	7.46553	2.09193	0.0435442	0.861453	-3.7198	0.504722	-0.20214	7.46553	-1.03741	0.306449	0.999935	-4.67658	-0.103828
360162	NM_001142573	BCL11B	64919	-0.16168	7.46463	-1.4719	0.149718	0.999825	-4.44844	-0.133342	-0.313874	7.46463	-2.09137	0.0435969	0.861453	-3.72057	-0.42704	-0.00948544	7.46463	-0.0574984	0.954465	0.999935	-4.95242	-0.000191983
360181	NM_001079823	MKNK2	2872	0.000792142	8.53025	0.0118507	0.99061	0.999825	-5.20124	3.24562e-06	-0.190978	8.53025	-2.0911	0.0436229	0.861453	-3.72095	-0.259784	0.192562	8.53025	1.91816	0.0630318	0.999935	-4.05433	0.231159
360187	NM_003831	CCND1	595	0.218348	10.5338	1.35311	0.184438	0.999825	-4.56136	0.1603	0.460953	10.5338	2.09072	0.0436594	0.861453	-3.72149	0.62686	-0.0242574	10.5338	-0.100093	0.920824	0.999935	-4.95066	-0.000868979
360192	NM_198336	POMC	5443	-0.0847502	7.20642	-1.54054	0.132156	0.999825	-4.37951	-0.074488	-0.157113	7.20642	-2.09024	0.0437047	0.861453	-3.72215	-0.213591	-0.0123873	7.20642	-0.149928	0.881656	0.999935	-4.94738	-0.000677594
360202	NM_024528	LRRC25	126364	0.0342469	7.10703	0.726455	0.472247	0.999825	-5.01258	0.0111587	0.13451	7.10703	2.08832	0.0438881	0.861453	-3.72483	0.182618	-0.0660165	7.10703	-0.93243	0.357313	0.999935	-4.72881	-0.0295062
360209	NM_001008704	KARS	3735	-0.17259	8.6078	-2.95704	0.00544987	0.999825	-2.46874	-0.390676	-0.166453	8.6078	-2.08731	0.0439848	0.861453	-3.72624	-0.225826	-0.178726	8.6078	-2.03895	0.0488332	0.999935	-3.94672	-0.234361
360221	NM_001035230	SGSM1	129049	0.0920645	7.47389	0.963851	0.341537	0.999825	-4.87144	0.0429538	0.272332	7.47389	2.08675	0.0440386	0.861453	-3.72702	0.369327	-0.088203	7.47389	-0.61486	0.542506	0.999935	-4.8547	-0.0234263
360259	NM_001042369	FRG1	2483	-0.00613624	9.51653	-0.113475	0.910283	0.999825	-5.19665	-0.000250504	0.154175	9.51653	2.08673	0.0440399	0.861453	-3.72704	0.209085	-0.166448	9.51653	-2.04952	0.0477351	0.999935	-3.93709	-0.219904
360270	NM_014903	COLEC12	81035	-0.192833	9.79555	-1.30666	0.199596	0.999825	-4.60326	-0.134954	-0.420687	9.79555	-2.08639	0.044073	0.861453	-3.72752	-0.570379	0.0350212	9.79555	0.158012	0.875329	0.999935	-4.94673	0.00202523
360280	NM_017761	ACADVL	37	-0.0010049	9.09888	-0.00903149	0.992844	0.999825	-5.20127	-3.13436e-06	-0.317159	9.09888	-2.08626	0.0440851	0.861453	-3.72769	-0.429976	0.31515	9.09888	1.88595	0.0673728	0.999935	-4.08223	0.369203
360296	NM_001014809	CCDC32	90416	-0.0515425	9.18745	-0.864643	0.392948	0.999825	-4.93499	-0.020909	-0.169919	9.18745	-2.08626	0.0440856	0.861453	-3.7277	-0.23036	0.0668343	9.18745	0.746529	0.460185	0.999935	-4.80848	0.0225277
360370	NM_006524	MRPL57	78988	0.037416	8.96933	0.475149	0.637545	0.999825	-5.12013	0.00731442	0.224384	8.96933	2.08554	0.0441543	0.861453	-3.7287	0.304047	-0.149552	8.96933	-1.26457	0.214135	0.999935	-4.54641	-0.100097
360373	NR_002808	ZFAND6	54469	-0.0625779	8.34601	-0.978902	0.334148	0.999825	-4.86123	-0.0297909	-0.182035	8.34601	-2.08413	0.0442895	0.861453	-3.73065	-0.24642	0.056879	8.34601	0.592442	0.55725	0.999935	-4.86171	0.0144444
360376	NM_017676	WRAP73	49856	-0.0664872	8.38724	-1.14725	0.25883	0.999825	-4.73713	-0.0390271	-0.165015	8.38724	-2.084	0.0443027	0.861453	-3.73084	-0.22336	0.0320408	8.38724	0.368128	0.714929	0.999935	-4.91777	0.00466953
360377	NM_003236	PLIN2	123	-0.152202	10.7151	-1.22852	0.227205	0.999825	-4.67083	-0.0979541	-0.352717	10.7151	-2.08374	0.0443278	0.861453	-3.7312	-0.47734	0.0483137	10.7151	0.259662	0.7966	0.999935	-4.93559	0.00477144
360379	NM_194435	RMND1	55005	-0.0344111	7.78605	-0.641276	0.525397	0.999825	-5.05393	-0.00961834	-0.152766	7.78605	-2.08365	0.0443358	0.861453	-3.73132	-0.20673	0.0839435	7.78605	1.04162	0.304518	0.999935	-4.67438	0.0433473
360402	NM_001635	RAB12	201475	-0.0225652	7.85511	-0.4099	0.684303	0.999825	-5.14083	-0.00371765	-0.156716	7.85511	-2.08356	0.0443452	0.861453	-3.73146	-0.21206	0.111585	7.85511	1.34965	0.185536	0.999935	-4.49186	0.0816327
360424	NM_004168	CAMK1D	57118	-0.0210794	7.56984	-0.32794	0.744852	0.999825	-5.16255	-0.00269668	-0.182974	7.56984	-2.08343	0.0443571	0.861453	-3.73163	-0.247571	0.140815	7.56984	1.45869	0.153304	0.999935	-4.41755	0.114687
360427	NM_022549	NAP1L3	4675	0.0764008	7.22085	1.18786	0.242649	0.999825	-4.70451	0.0469881	0.182602	7.22085	2.07792	0.0448918	0.868187	-3.73928	0.246117	-0.0298008	7.22085	-0.308512	0.759467	0.999935	-4.92832	-0.00356093
360445	NM_033453	HOXB4	3214	-0.148919	7.24026	-2.84819	0.00721628	0.999825	-2.64163	-0.318938	-0.148227	7.24026	-2.07491	0.0451852	0.868187	-3.74345	-0.199366	-0.149611	7.24026	-1.90527	0.0647391	0.999935	-4.06554	-0.177862
360463	NM_021947	EIF4A3	9775	-0.0360726	10.09	-0.523987	0.603492	0.999825	-5.10267	-0.00791175	-0.195104	10.09	-2.07426	0.0452498	0.868187	-3.74436	-0.262295	0.122959	10.09	1.18926	0.242105	0.999935	-4.5921	0.0757424
360482	NM_015383	EFNB1	1947	0.0739478	8.23521	0.985429	0.330976	0.999825	-4.85676	0.03551	0.212641	8.23521	2.07396	0.0452792	0.868187	-3.74477	0.285811	-0.0647452	8.23521	-0.57449	0.569201	0.999935	-4.86714	-0.0158453
360500	NM_002727	ST3GAL4	6484	0.06075	7.69867	1.00598	0.321123	0.999825	-4.84249	0.0299697	0.171108	7.69867	2.07381	0.0452938	0.868187	-3.74498	0.229963	-0.0496081	7.69867	-0.546982	0.587759	0.999935	-4.87514	-0.0114496
360537	NM_020836	HSPB7	27129	-0.199214	9.80125	-1.36673	0.180167	0.999825	-4.54883	-0.14828	-0.412642	9.80125	-2.072	0.0454719	0.868187	-3.74749	-0.553872	0.0142137	9.80125	0.0649301	0.948588	0.999935	-4.95218	0.000325812
360577	NM_019024	TMEM184C	55751	0.126264	8.19288	2.6228	0.0126968	0.999825	-2.98878	0.239436	0.136258	8.19288	2.07156	0.0455146	0.868187	-3.74809	0.182838	0.116271	8.19288	1.60816	0.116517	0.999935	-4.30795	0.108552
360608	NM_005102	DYNC1H1	1778	0.147542	9.67528	2.42589	0.0203987	0.999825	-3.27848	0.249405	0.172117	9.67528	2.07125	0.0455455	0.868187	-3.74852	0.230905	0.122967	9.67528	1.34623	0.186627	0.999935	-4.49412	0.0896461
360619	NM_005248	KAT5	10524	-0.091028	7.37113	-1.85757	0.0714071	0.999825	-4.02806	-0.104342	-0.138622	7.37113	-2.07041	0.0456285	0.868187	-3.74968	-0.18586	-0.0434337	7.37113	-0.590163	0.55876	0.999935	-4.8624	-0.0109789
360626	NM_030629	ACAA2	10449	-0.185165	9.59643	-1.9999	0.0530829	0.999825	-3.85377	-0.236094	-0.26189	9.59643	-2.07025	0.0456448	0.868187	-3.74991	-0.351092	-0.10844	9.59643	-0.779858	0.440561	0.999935	-4.79543	-0.0386041
360673	NM_014758	FAM69A	388650	-0.133524	9.28579	-1.48206	0.147008	0.999825	-4.43841	-0.11118	-0.254811	9.28579	-2.07003	0.0456662	0.868187	-3.75021	-0.341549	-0.0122369	9.28579	-0.0904387	0.928439	0.999935	-4.95114	-0.0003946
360678	NM_181442	SUV39H1	6839	0.0516537	7.72646	1.0163	0.316253	0.999825	-4.83523	0.0258251	0.143743	7.72646	2.06996	0.0456735	0.868187	-3.75031	0.192664	-0.0404355	7.72646	-0.529736	0.59954	0.999935	-4.87996	-0.00898402
360682	NM_016396	ZNF277	11179	-0.0631058	8.30124	-1.25412	0.217864	0.999825	-4.6491	-0.0417644	-0.142273	8.30124	-2.06941	0.0457279	0.868187	-3.75107	-0.19062	0.0160615	8.30124	0.212536	0.832885	0.999935	-4.94143	0.00127552
360689	NM_015987	SNAPC5	10302	0.0555097	7.1945	1.08373	0.285674	0.999825	-4.78608	0.0302045	0.144748	7.1945	2.06832	0.0458358	0.868187	-3.75258	0.193788	-0.0337283	7.1945	-0.438452	0.663673	0.999935	-4.90296	-0.00600518
360706	NM_024719	GTF2A2	2958	0.0772712	9.94383	1.32919	0.192129	0.999825	-4.5831	0.0553577	0.164278	9.94383	2.06825	0.0458429	0.868187	-3.75268	0.219923	-0.0097351	9.94383	-0.111503	0.911835	0.999935	-4.95002	-0.000390217
360709	NM_033288	PRKAA1	5562	-0.124757	9.7565	-1.98794	0.0544472	0.999825	-3.86878	-0.157696	-0.177323	9.7565	-2.06802	0.0458651	0.868187	-3.75298	-0.237349	-0.0721921	9.7565	-0.765955	0.448686	0.999935	-4.80094	-0.0251271
360719	NM_000610	DDX23	9416	-0.109165	8.46	-2.2936	0.027744	0.999825	-3.46513	-0.169951	-0.13447	8.46	-2.06783	0.0458838	0.868187	-3.75324	-0.179967	-0.0838591	8.46	-1.17317	0.248415	0.999935	-4.60154	-0.0507199
360725	NM_198693	ZFP37	7539	0.0988488	7.38407	1.83669	0.0745055	0.999825	-4.05281	0.111483	0.152053	7.38407	2.06782	0.0458854	0.868187	-3.75327	0.203496	0.0456447	7.38407	0.564717	0.575761	0.999935	-4.87002	0.0109437
360731	NM_001110781	GEM	2669	0.224212	7.1585	3.58895	0.000979153	0.999825	-1.41287	0.674688	0.176473	7.1585	2.06747	0.0459201	0.868187	-3.75375	0.23612	0.271952	7.1585	2.89851	0.00634178	0.999935	-3.06979	0.597692
360735	NM_000291	PLOD1	5351	0.0755744	9.97632	0.989475	0.329021	0.999825	-4.85397	0.0364855	0.215706	9.97632	2.06703	0.0459641	0.868187	-3.75436	0.288525	-0.0645576	9.97632	-0.562799	0.577053	0.999935	-4.87058	-0.0154153
360743	NM_182620	ALKAL2	285016	-0.35363	7.94419	-1.5581	0.127939	0.999825	-4.36144	-0.315791	-0.64095	7.94419	-2.06693	0.0459742	0.868187	-3.7545	-0.857261	-0.0663097	7.94419	-0.194536	0.846847	0.999935	-4.94335	-0.00478722
360747	NM_001042532	EGR1	1958	0.325489	9.94361	1.04767	0.301759	0.999825	-4.81273	0.169365	0.876847	9.94361	2.06569	0.046097	0.868291	-3.7562	1.17175	-0.22587	9.94361	-0.484086	0.631251	0.999935	-4.892	-0.0451284
360753	NM_014160	ESR1	2099	-0.0895521	7.66189	-1.32542	0.193363	0.999825	-4.5865	-0.0639067	-0.190639	7.66189	-2.06512	0.0461544	0.868291	-3.757	-0.254654	0.0115353	7.66189	0.11368	0.910122	0.999935	-4.94989	0.000471797
380014	NM_021734	SLC25A42	284439	-0.17824	8.68092	-1.93023	0.0614687	0.999825	-3.9403	-0.21591	-0.260539	8.68092	-2.06505	0.0461612	0.868291	-3.75709	-0.348008	-0.0959403	8.68092	-0.6918	0.493491	0.999935	-4.82874	-0.0294269
380019	NM_145244	MOXD1	26002	0.0813155	7.22676	0.662734	0.511713	0.999825	-5.04399	0.0236607	0.345656	7.22676	2.06188	0.0464791	0.872223	-3.76147	0.46067	-0.183024	7.22676	-0.993231	0.327213	0.999935	-4.69918	-0.088798
380050	NM_024599	MPST	4357	-0.203372	8.20657	-2.68908	0.0107787	0.999825	-2.88831	-0.400121	-0.213024	8.20657	-2.06155	0.0465116	0.872223	-3.76192	-0.283842	-0.19372	8.20657	-1.70554	0.0966908	0.999935	-4.23197	-0.196551
380056	NM_006577	UBE2E1	7324	0.0678687	10.8776	1.12656	0.267365	0.999825	-4.75335	0.0388817	0.169571	10.8776	2.06011	0.0466569	0.872223	-3.76391	0.225713	-0.0338335	10.8776	-0.373945	0.710634	0.999935	-4.91664	-0.00501933
380068	NM_174940	DKK3	27122	0.262249	9.20436	0.944275	0.351311	0.999825	-4.88449	0.119142	0.780839	9.20436	2.05778	0.0468921	0.872223	-3.76711	1.03766	-0.256341	9.20436	-0.61458	0.542689	0.999935	-4.85479	-0.0680456
380070	NM_001025	TOMM6	100188893	0.038085	10.538	0.754018	0.455732	0.999825	-4.99813	0.0129981	0.141932	10.538	2.05666	0.0470061	0.872223	-3.76866	0.188464	-0.0657622	10.538	-0.866921	0.391715	0.999935	-4.75878	-0.0267672
380079	NM_001040428	CACNA2D3	55799	0.119736	7.12369	2.03817	0.0489155	0.999825	-3.80528	0.15692	0.165049	7.12369	2.05627	0.0470454	0.872223	-3.7692	0.219099	0.0744232	7.12369	0.843526	0.404493	0.999935	-4.76899	0.029255
380086	NM_001080779	SYS1	90196	-0.113094	8.12521	-2.03701	0.0490374	0.999825	-3.80676	-0.148093	-0.155894	8.12521	-2.05511	0.0471629	0.872223	-3.77079	-0.206778	-0.0702937	8.12521	-0.843034	0.404764	0.999935	-4.7692	-0.0276112
380102	NM_018022	CDH6	1004	0.0926153	7.41321	1.32603	0.193163	0.999825	-4.58595	0.0661344	0.196081	7.41321	2.05475	0.0471996	0.872223	-3.77128	0.260015	-0.01085	7.41321	-0.103437	0.918189	0.999935	-4.95048	-0.000402186
380148	NM_020664	RAPGEFL1	51195	0.137424	7.28028	2.3642	0.0235713	0.999825	-3.36636	0.223674	0.163167	7.28028	2.0545	0.0472259	0.872223	-3.77164	0.21633	0.111682	7.28028	1.27932	0.208952	0.999935	-4.53718	0.0759384
380152	NM_021088	NSD3	54904	-0.0953264	7.22684	-2.05705	0.0469661	0.999825	-3.78111	-0.126614	-0.130077	7.22684	-2.0544	0.0472356	0.872223	-3.77177	-0.172447	-0.060576	7.22684	-0.870377	0.389849	0.999935	-4.75725	-0.0247819
380189	NM_080670	PRKCZ	5590	0.0467668	7.12688	1.10689	0.275668	0.999825	-4.76853	0.0261714	0.118541	7.12688	2.05347	0.0473306	0.872223	-3.77305	0.15705	-0.0250073	7.12688	-0.394102	0.695826	0.999935	-4.9126	-0.00393863
380228	NM_201539	ALDH1A2	8854	-0.761411	8.84934	-2.61178	0.0130445	0.999825	-3.00533	-1.43494	-0.817796	8.84934	-2.05313	0.0473654	0.872223	-3.77352	-1.0832	-0.705027	8.84934	-1.61027	0.116055	0.999935	-4.30634	-0.659437
380241	NM_053276	FAM214A	56204	-0.156338	8.92204	-1.35344	0.184336	0.999825	-4.56107	-0.114813	-0.323968	8.92204	-2.05272	0.0474074	0.872223	-3.77408	-0.428984	0.0112924	8.92204	0.065093	0.948459	0.999935	-4.95218	0.000259513
380242	NM_138387	ISY1	57461	-0.0253355	8.80487	-0.439676	0.662794	0.999825	-5.13175	-0.00452546	-0.161528	8.80487	-2.05166	0.0475159	0.872223	-3.77554	-0.213727	0.110857	8.80487	1.28098	0.208374	0.999935	-4.53613	0.0755108
380255	NM_015869	FBXO2	26232	0.0514568	7.26662	0.476615	0.63651	0.999825	-5.11963	0.0100956	0.302593	7.26662	2.05134	0.0475486	0.872223	-3.77598	0.400288	-0.199679	7.26662	-1.2315	0.226104	0.999935	-4.56678	-0.128931
380259	NM_002164	HBEGF	1839	0.185357	8.09873	1.34987	0.185468	0.999825	-4.56433	0.135632	0.384694	8.09873	2.05045	0.0476399	0.872223	-3.7772	0.508576	-0.0139785	8.09873	-0.0677825	0.946333	0.999935	-4.95208	-0.00033487
380270	NM_007276	DYRK2	8445	-0.092965	7.9979	-1.25157	0.218783	0.999825	-4.65129	-0.0613557	-0.208008	7.9979	-2.0496	0.0477274	0.872223	-3.77837	-0.274827	0.0220784	7.9979	0.197914	0.844223	0.999935	-4.943	0.00162371
380309	NM_014516	ACO2	50	-0.105906	8.7994	-1.18753	0.242778	0.999825	-4.70478	-0.0651099	-0.249721	8.7994	-2.04943	0.047744	0.872223	-3.77859	-0.329902	0.0379097	8.7994	0.283042	0.778763	0.999935	-4.93227	0.0041168
380348	NM_024828	AXL	558	0.108575	9.48511	1.1735	0.248286	0.999825	-4.71617	0.0656929	0.259049	9.48511	2.04922	0.0477662	0.872223	-3.77889	0.342172	-0.0418995	9.48511	-0.301535	0.764738	0.999935	-4.92944	-0.00488076
380356	NM_018252	IQSEC1	9922	-0.0477757	8.55283	-0.586833	0.560971	0.999825	-5.07775	-0.0119946	-0.227918	8.55283	-2.04899	0.0477897	0.872223	-3.7792	-0.301004	0.132367	8.55283	1.08259	0.286175	0.999935	-4.65253	0.0719239
380369	NM_003496	ZFYVE16	9765	0.094965	7.69616	1.9744	0.056029	0.999825	-3.8857	0.118857	0.134629	7.69616	2.04863	0.0478266	0.872223	-3.7797	0.177755	0.055301	7.69616	0.765563	0.448916	0.999935	-4.80109	0.0192356
380370	NM_016391	CDK2	1017	-0.032962	7.96672	-0.476761	0.636408	0.999825	-5.11958	-0.00646928	-0.193485	7.96672	-2.04826	0.0478646	0.872223	-3.7802	-0.255397	0.12756	7.96672	1.22851	0.22721	0.999935	-4.5686	0.0820943
380373	NM_079837	RAB3IL1	5866	0.128189	9.60213	0.943476	0.351713	0.999825	-4.88502	0.0581736	0.380226	9.60213	2.04821	0.0478699	0.872223	-3.78027	0.501874	-0.123848	9.60213	-0.606937	0.547693	0.999935	-4.8572	-0.0323816
380379	NM_033426	KLF12	11278	-0.0447228	7.59001	-0.580805	0.564983	0.999825	-5.08026	-0.0110897	-0.215333	7.59001	-2.04675	0.0480211	0.872223	-3.78228	-0.283931	0.125887	7.59001	1.08857	0.283561	0.999935	-4.64928	0.0689047
380402	NM_001105079	ZNF318	24149	-0.0913264	8.05389	-1.26799	0.212925	0.999825	-4.63717	-0.0613507	-0.201408	8.05389	-2.04668	0.0480282	0.872223	-3.78238	-0.265558	0.0187557	8.05389	0.173392	0.863313	0.999935	-4.94539	0.00119721
380424	NM_001014975	CD96	10225	-0.111229	7.3095	-1.21006	0.234125	0.999825	-4.68625	-0.0701359	-0.256989	7.3095	-2.04623	0.0480743	0.872223	-3.78299	-0.338734	0.0345305	7.3095	0.25013	0.803906	0.999935	-4.93687	0.00327331
380468	NM_024482	INSIG1	3638	-0.0563337	7.17092	-0.968246	0.339368	0.999825	-4.86847	-0.026439	-0.162653	7.17092	-2.04613	0.0480849	0.872223	-3.78313	-0.214375	0.0499857	7.17092	0.572057	0.570831	0.999935	-4.86786	0.0121711
380484	NM_152313	TSPAN8	7103	0.10242	8.3277	0.378522	0.707261	0.999825	-5.14971	0.015406	0.756215	8.3277	2.04552	0.0481476	0.872223	-3.78396	0.996256	-0.551375	8.3277	-1.35684	0.183262	0.999935	-4.48711	-0.406324
380494	NM_021965	MAFF	23764	-0.0548577	9.44674	-0.490578	0.626696	0.999825	-5.11479	-0.011133	-0.31248	9.44674	-2.04525	0.0481765	0.872223	-3.78434	-0.411588	0.202765	9.44674	1.20736	0.235149	0.999935	-4.58134	0.127469
380523	NM_001011515	TMEM63A	9725	-0.0519844	7.50395	-0.829646	0.412195	0.999825	-4.95586	-0.0200087	-0.175067	7.50395	-2.04492	0.04821	0.872223	-3.78478	-0.230539	0.0710981	7.50395	0.755532	0.454835	0.999935	-4.80501	0.0243259
380528	NM_012124	CNN3	1266	0.0617848	11.0559	0.581374	0.564603	0.999825	-5.08002	0.0153385	0.296852	11.0559	2.0444	0.0482638	0.872223	-3.78549	0.390769	-0.173282	11.0559	-1.08568	0.28482	0.999935	-4.65085	-0.0945131
380541	NM_015704	NNT	23530	-0.144471	8.09287	-2.23581	0.0316421	0.999825	-3.54451	-0.216668	-0.180411	8.09287	-2.04348	0.0483601	0.872223	-3.78676	-0.237333	-0.10853	8.09287	-1.11836	0.270805	0.999935	-4.63283	-0.061574
380551	NM_032641	UBE2L6	9246	0.0205817	10.5523	0.232703	0.817307	0.999825	-5.18177	0.00180326	0.246923	10.5523	2.04333	0.0483758	0.872223	-3.78697	0.324796	-0.20576	10.5523	-1.54903	0.130104	0.999935	-4.35235	-0.182244
380561	NM_006393	ACOX1	51	-0.128903	8.39318	-1.82279	0.0766308	0.999825	-4.06916	-0.143804	-0.197337	8.39318	-2.04237	0.0484757	0.872928	-3.78828	-0.259394	-0.06047	8.39318	-0.569362	0.572639	0.999935	-4.86866	-0.0146409
380575	NM_000978	KLHL24	54800	-0.11998	9.61111	-1.55695	0.128212	0.999825	-4.36263	-0.107031	-0.214948	9.61111	-2.04151	0.0485656	0.873353	-3.78946	-0.282371	-0.0250132	9.61111	-0.216128	0.830106	0.999935	-4.94102	-0.00202274
380594	NM_024071	ANO6	196527	-0.0666448	10.1304	-0.735752	0.466639	0.999825	-5.00776	-0.0220607	-0.252516	10.1304	-2.04036	0.048685	0.873353	-3.79103	-0.331454	0.119227	10.1304	0.876424	0.386598	0.999935	-4.75456	0.0492097
380603	NM_001859	AHNAK	79026	0.149308	12.5039	1.90326	0.0650087	0.999825	-3.97317	0.177233	0.218633	12.5039	2.03978	0.0487456	0.873353	-3.79182	0.28686	0.0799832	12.5039	0.678875	0.501549	0.999935	-4.8333	0.0239699
380626	NM_005477	RBPMS2	348093	0.00339559	9.83071	0.0350805	0.972209	0.999825	-5.20085	4.15633e-05	-0.269624	9.83071	-2.03875	0.0488546	0.873353	-3.79324	-0.353503	0.276415	9.83071	1.90147	0.0652507	0.999935	-4.06884	0.327667
380672	NM_033390	ACTRT3	84517	-0.0863041	7.12918	-1.97954	0.0554243	0.999825	-3.87929	-0.108424	-0.121438	7.12918	-2.03865	0.048865	0.873353	-3.79338	-0.159206	-0.0511699	7.12918	-0.781488	0.439614	0.999935	-4.79478	-0.018264
380682	NM_018077	LRMP	4033	-0.130309	7.98921	-1.31464	0.196926	0.999825	-4.59616	-0.0919587	-0.275816	7.98921	-2.0366	0.0490803	0.873353	-3.79618	-0.361069	0.0151977	7.98921	0.102091	0.91925	0.999935	-4.95055	0.000555727
380689	NM_183422	SPG11	80208	-0.035548	9.3896	-0.575295	0.568663	0.999825	-5.08253	-0.00871443	-0.171936	9.3896	-2.03655	0.0490855	0.873353	-3.79624	-0.225072	0.10084	9.3896	1.08663	0.284406	0.999935	-4.65033	0.0550649
380703	NM_030799	EPHA3	2042	0.0407344	7.32107	0.583979	0.562868	0.999825	-5.07894	0.010167	0.19409	7.32107	2.03654	0.0490863	0.873353	-3.79626	0.254072	-0.112621	7.32107	-1.07506	0.289485	0.999935	-4.6566	-0.0606325
380725	NM_002455	TUBG2	27175	0.0690654	8.46458	0.991061	0.328257	0.999825	-4.85288	0.0334129	0.193843	8.46458	2.03584	0.0491607	0.873353	-3.79722	0.253621	-0.0557122	8.46458	-0.532311	0.597774	0.999935	-4.87925	-0.0124496
380736	NM_001105533	CLIC1	1192	0.137452	11.0372	1.63102	0.111586	0.999825	-4.28464	0.130908	0.234174	11.0372	2.03377	0.0493795	0.873353	-3.80004	0.305937	0.0407298	11.0372	0.321808	0.749455	0.999935	-4.92613	0.00510158
380743	NM_014738	RBBP6	5930	-0.0454178	7.25098	-0.875717	0.386977	0.999825	-4.92822	-0.0187264	-0.144097	7.25098	-2.03351	0.0494067	0.873353	-3.8004	-0.188222	0.0532616	7.25098	0.683797	0.498472	0.999935	-4.83157	0.0161042
380753	NM_001012456	PDHX	8050	-0.0377811	8.47465	-0.524454	0.603171	0.999825	-5.10249	-0.00829521	-0.200148	8.47465	-2.03347	0.0494109	0.873353	-3.80045	-0.261429	0.124586	8.47465	1.15154	0.257086	0.999935	-4.61405	0.0734962
430025	NM_001895	IRF1	3659	-0.268338	9.3351	-1.82629	0.0760914	0.999825	-4.06505	-0.30018	-0.408195	9.3351	-2.03333	0.0494254	0.873353	-3.80064	-0.533124	-0.12848	9.3351	-0.582235	0.564029	0.999935	-4.86481	-0.0319528
430026	NM_001078166	SURF1	6834	0.0523141	8.84326	0.885342	0.381835	0.999825	-4.92227	0.0218738	-0.164079	8.84326	-2.03234	0.0495306	0.873353	-3.80199	-0.214143	0.268707	8.84326	3.02793	0.00452737	0.999935	-2.92491	0.62989
430040	NM_013263	CCAR1	55749	-0.0574981	7.10429	-1.4115	0.166664	0.999825	-4.50688	-0.0447426	-0.113112	7.10429	-2.03231	0.0495339	0.873353	-3.80203	-0.147623	-0.00188387	7.10429	-0.0307931	0.975604	0.999935	-4.95304	-2.02069e-05
430044	NM_001033858	ARIH1	25820	-0.0574209	7.56739	-1.09935	0.278898	0.999825	-4.77428	-0.031843	-0.145025	7.56739	-2.03218	0.0495484	0.873353	-3.80222	-0.189253	0.0301832	7.56739	0.384774	0.702664	0.999935	-4.9145	0.00462564
430050	NM_012342	CNPY2	10330	0.0405494	9.64083	0.639147	0.526765	0.999825	-5.0549	0.0112883	0.176091	9.64083	2.03145	0.0496257	0.873353	-3.80321	0.229674	-0.094992	9.64083	-0.996961	0.325423	0.999935	-4.69731	-0.0463135
430056	NM_032374	WASF3	10810	-0.157216	9.00671	-1.94621	0.0594505	0.999825	-3.92065	-0.192722	-0.224181	9.00671	-2.03117	0.0496554	0.873353	-3.80359	-0.29234	-0.0902499	9.00671	-0.743903	0.461753	0.999935	-4.80949	-0.030287
430079	NM_002310	KBTBD2	25948	-0.123682	9.7921	-2.05157	0.0475247	0.999825	-3.78814	-0.163641	-0.16726	9.7921	-2.03061	0.0497147	0.873353	-3.80435	-0.218026	-0.0801029	9.7921	-0.884718	0.382167	0.999935	-4.75084	-0.0334627
430100	NM_001469	FGL2	10875	0.0585658	9.61545	0.480823	0.633546	0.999825	-5.11818	0.011609	0.337877	9.61545	2.03026	0.0497519	0.873353	-3.80483	0.440318	-0.220745	9.61545	-1.20672	0.235392	0.999935	-4.58173	-0.138674
430102	NM_001018065	NDUFAF4	29078	-0.156405	7.55903	-2.13092	0.0399804	0.999825	-3.68501	-0.218678	-0.203558	7.55903	-2.02982	0.0497988	0.873353	-3.80543	-0.265191	-0.109252	7.55903	-0.991109	0.328233	0.999935	-4.70025	-0.0528579
430132	NM_003069	RFC1	5981	-0.0393308	8.88074	-0.694259	0.491967	0.999825	-5.02879	-0.0121164	-0.157086	8.88074	-2.02946	0.0498381	0.873353	-3.80593	-0.204595	0.0784246	8.88074	0.921756	0.362779	0.999935	-4.73383	0.0345349
430139	NM_000016	OSBP	5007	0.0491956	9.98551	0.92567	0.360768	0.999825	-4.89666	0.0217824	0.14731	9.98551	2.02869	0.0499204	0.873728	-3.80698	0.191756	-0.0489186	9.98551	-0.612886	0.543796	0.999935	-4.85533	-0.0129421
430142	NM_002154	VIT	5212	0.0962004	7.39942	1.10393	0.276934	0.999825	-4.77079	0.0536437	0.241413	7.39942	2.02758	0.050039	0.874738	-3.80849	0.314004	-0.0490124	7.39942	-0.374494	0.710229	0.999935	-4.91654	-0.00728331
430161	NM_005630	CYP20A1	57404	-0.047072	7.95034	-0.990439	0.328556	0.999825	-4.85331	-0.0227542	-0.13147	7.95034	-2.02463	0.0503561	0.876445	-3.8125	-0.170641	0.0373261	7.95034	0.522941	0.604212	0.999935	-4.88182	0.00816733
430168	NM_001031694	PNISR	25957	-0.0407982	8.85631	-0.690216	0.494475	0.999825	-5.03078	-0.0124784	-0.163468	8.85631	-2.02409	0.0504142	0.876445	-3.81324	-0.212091	0.0818716	8.85631	0.922258	0.362521	0.999935	-4.7336	0.0360781
430170	NM_181719	CORO6	84940	-0.0702206	7.56542	-0.907481	0.370174	0.999825	-4.90835	-0.0303068	-0.213988	7.56542	-2.02402	0.0504215	0.876445	-3.81333	-0.277624	0.0735465	7.56542	0.632864	0.530814	0.999935	-4.84889	0.0202295
430181	NM_001005914	HPRT1	3251	0.102389	7.85634	1.47174	0.149761	0.999825	-4.4486	0.0844302	0.19236	7.85634	2.02369	0.0504568	0.876445	-3.81377	0.249506	0.0124185	7.85634	0.118856	0.906049	0.999935	-4.94958	0.000532112
430189	NM_001114403	DNAJC25	548645	-0.0820185	8.00157	-1.15824	0.254377	0.999825	-4.72841	-0.0487618	-0.195742	8.00157	-2.02313	0.0505174	0.876445	-3.81454	-0.253791	0.0317055	8.00157	0.298123	0.767319	0.999935	-4.92997	0.00364689
430192	NM_014317	RNF144A	9781	0.0628377	8.52838	0.80954	0.423512	0.999825	-4.96747	0.0234469	0.214513	8.52838	2.02267	0.0505671	0.876445	-3.81516	0.278038	-0.0888381	8.52838	-0.762066	0.450974	0.999935	-4.80246	-0.0307245
430196	NM_032111	MRI1	84245	-0.0509799	7.40442	-1.02707	0.311227	0.999825	-4.82758	-0.0258429	-0.137034	7.40442	-2.0206	0.0507913	0.876445	-3.81797	-0.177351	0.0350744	7.40442	0.470506	0.640826	0.999935	-4.89537	0.00677849
430202	NM_003946	ANO1	55107	-0.132409	7.69087	-1.18617	0.24331	0.999825	-4.70589	-0.0812778	-0.30809	7.69087	-2.02004	0.0508526	0.876445	-3.81874	-0.398573	0.043273	7.69087	0.258119	0.797782	0.999935	-4.9358	0.00424577
430204	NM_005378	MUL1	79594	0.125118	9.26454	1.78287	0.0830245	0.999825	-4.11559	0.135227	0.193674	9.26454	2.01986	0.0508719	0.876445	-3.81898	0.250521	0.0565628	9.26454	0.536666	0.594792	0.999935	-4.87804	0.0127625
430224	NM_001273	NFYB	4801	-0.0129258	7.55724	-0.255351	0.799902	0.999825	-5.17779	-0.00125333	0.139663	7.55724	2.01936	0.0509266	0.876445	-3.81967	0.180591	-0.165514	7.55724	-2.17716	0.03609	0.999935	-3.81813	-0.238773
430239	NM_013392	POP5	51367	-0.144873	8.38303	-1.56846	0.125505	0.999825	-4.35072	-0.130579	-0.254776	8.38303	-2.01882	0.0509853	0.876445	-3.8204	-0.329313	-0.0349691	8.38303	-0.252084	0.802407	0.999935	-4.93661	-0.00334323
430242	NM_080918	COG6	57511	-0.0902954	7.92957	-1.48754	0.145562	0.999825	-4.43297	-0.075573	-0.167357	7.92957	-2.01789	0.0510863	0.876445	-3.82166	-0.216174	-0.0132342	7.92957	-0.145169	0.885386	0.999935	-4.94775	-0.000699658
430243	NM_020717	KIR2DS3	3808	-0.00930371	7.13755	-0.15202	0.880018	0.999825	-5.19296	-0.000516434	-0.168723	7.13755	-2.01777	0.0511	0.876445	-3.82183	-0.217919	0.150115	7.13755	1.63322	0.111121	0.999935	-4.28874	0.143241
430253	NM_001036	PRKAG2	51422	-0.133035	7.77186	-2.00824	0.0521488	0.999825	-3.84325	-0.170651	-0.182622	7.77186	-2.0177	0.0511072	0.876445	-3.82192	-0.235859	-0.0834476	7.77186	-0.838767	0.407123	0.999935	-4.77103	-0.0325675
430259	NM_020248	PRICKLE2	166336	0.105205	9.58304	1.25761	0.216613	0.999825	-4.64611	0.0698891	0.230588	9.58304	2.01744	0.0511363	0.876445	-3.82228	0.297751	-0.0201783	9.58304	-0.160609	0.873297	0.999935	-4.94651	-0.00118725
430270	NM_005642	LEF1	51176	-0.170093	7.5566	-1.57067	0.124988	0.999825	-4.34841	-0.153616	-0.298367	7.5566	-2.01653	0.0512357	0.876445	-3.82351	-0.38502	-0.0418185	7.5566	-0.257125	0.798543	0.999935	-4.93594	-0.00408574
430289	NM_018376	MME	4311	-0.231914	9.12176	-1.97214	0.0562972	0.999825	-3.88852	-0.28978	-0.323947	9.12176	-2.01622	0.0512698	0.876445	-3.82393	-0.417936	-0.139882	9.12176	-0.792038	0.433516	0.999935	-4.79052	-0.0507763
430307	NM_012428	IP6K2	51447	0.134066	7.19064	2.32863	0.0255969	0.999825	-3.41636	0.213408	0.158596	7.19064	2.01617	0.0512743	0.876445	-3.82399	0.204605	0.109536	7.19064	1.26682	0.213338	0.999935	-4.54501	0.0734913
430309	NM_014165	CHEK2	11200	0.0724726	7.25818	1.58499	0.121696	0.999825	-4.33346	0.0662924	0.125936	7.25818	2.01584	0.0513106	0.876445	-3.82444	0.162432	0.019009	7.25818	0.276814	0.783502	0.999935	-4.93318	0.00201419
430315	NM_052903	BPHL	670	-0.12313	8.82429	-1.22397	0.228896	0.999825	-4.67465	-0.078848	-0.276964	8.82429	-2.01503	0.0513994	0.876445	-3.82554	-0.357018	0.0307028	8.82429	0.203217	0.840107	0.999935	-4.94245	0.00232313
430332	NM_173694	CDH23	64072	-0.0879926	7.12098	-1.55743	0.128098	0.999825	-4.36214	-0.0785296	-0.155535	7.12098	-2.01485	0.0514191	0.876445	-3.82578	-0.200465	-0.0204503	7.12098	-0.241012	0.810911	0.999935	-4.93804	-0.00186153
430348	NM_001029884	TIMP4	7079	-0.249593	10.5519	-1.64701	0.108241	0.999825	-4.26742	-0.241009	-0.416897	10.5519	-2.01347	0.0515713	0.877997	-3.82766	-0.536793	-0.0822891	10.5519	-0.36156	0.71979	0.999935	-4.91902	-0.0117504
430368	NM_006385	ARSB	411	0.0862325	7.15748	1.95911	0.0578625	0.999825	-3.9047	0.106722	0.121012	7.15748	2.0122	0.0517105	0.878328	-3.82937	0.155673	0.0514525	7.15748	0.778342	0.441442	0.999935	-4.79603	0.0182721
430369	NM_015926	FMNL2	114793	0.0970033	8.41259	1.07812	0.288138	0.999825	-4.79028	0.0524206	0.247298	8.41259	2.01165	0.0517718	0.878328	-3.83012	0.318002	-0.0532911	8.41259	-0.394375	0.695626	0.999935	-4.91254	-0.00839997
430372	NM_015915	CEP41	95681	0.104538	7.1341	2.64628	0.0119838	0.999825	-2.95334	0.20086	0.108576	7.1341	2.01163	0.0517743	0.878328	-3.83015	0.139616	0.1005	7.1341	1.69397	0.0988893	0.999935	-4.24118	0.100988
430376	NM_004192	SOX15	6665	0.115304	7.28441	1.48751	0.145569	0.999825	-4.433	0.0965012	0.212957	7.28441	2.01076	0.0518699	0.878818	-3.83133	0.273667	0.0176508	7.28441	0.15162	0.880331	0.999935	-4.94725	0.000977039
430400	NM_018446	PAM	5066	0.0840758	11.2108	0.812919	0.421597	0.999825	-4.96554	0.0315371	0.284068	11.2108	2.01026	0.0519257	0.878818	-3.83201	0.364919	-0.115917	11.2108	-0.746271	0.460339	0.999935	-4.80858	-0.0390549
430402	NM_001089	MNDA	4332	0.205826	7.69693	2.00159	0.0528928	0.999825	-3.85164	0.262758	0.282348	7.69693	2.00962	0.0519966	0.878982	-3.83288	0.362542	0.129303	7.69693	0.837261	0.407958	0.999935	-4.77168	0.0503488
430403	NM_018952	ZNF69	7620	-0.0764477	7.94102	-1.50823	0.140203	0.999825	-4.41229	-0.0652284	-0.13909	7.94102	-2.00841	0.0521309	0.87926	-3.83451	-0.178439	-0.0138056	7.94102	-0.181357	0.857102	0.999935	-4.94465	-0.000924528
430408	NM_005700	ARID5B	84159	-0.172058	10.3691	-1.568	0.12561	0.999825	-4.35119	-0.15502	-0.301105	10.3691	-2.00836	0.0521356	0.87926	-3.83457	-0.386277	-0.0430119	10.3691	-0.260997	0.795579	0.999935	-4.93541	-0.0042718
430411	NM_022371	S100A6	6277	0.0978092	11.8939	0.79231	0.433359	0.999825	-4.97721	0.0355196	0.337863	11.8939	2.00313	0.0527202	0.884627	-3.84165	0.431796	-0.142244	11.8939	-0.76723	0.447937	0.999935	-4.80044	-0.0496124
430431	NM_004240	ATP2B4	493	-0.145692	10.2051	-1.69104	0.0994518	0.999825	-4.21927	-0.14604	-0.235795	10.2051	-2.00311	0.0527224	0.884627	-3.84167	-0.301347	-0.0555902	10.2051	-0.429626	0.670023	0.999935	-4.90496	-0.00966771
430437	NM_144570	FAM13A	10144	-0.22713	9.52428	-1.92053	0.0627227	0.999825	-3.95216	-0.273141	-0.32365	9.52428	-2.00297	0.0527372	0.884627	-3.84185	-0.413587	-0.130609	9.52428	-0.735353	0.466878	0.999935	-4.81274	-0.0432051
430465	NM_000402	TGFBR2	7048	0.0350621	11.6187	0.390596	0.698393	0.999825	-5.14637	0.00546618	0.245655	11.6187	2.00294	0.0527412	0.884627	-3.8419	0.31391	-0.175531	11.6187	-1.30202	0.201161	0.999935	-4.52278	-0.122249
430519	NM_014612	NOD1	10392	0.0750006	7.31996	1.64546	0.108562	0.999825	-4.26909	0.0723248	0.124725	7.31996	2.00275	0.0527621	0.884627	-3.84215	0.159358	0.0252763	7.31996	0.369241	0.714106	0.999935	-4.91756	0.00369634
430551	NM_001012241	PRNP	5621	0.140625	11.2306	1.13282	0.264762	0.999825	-4.74847	0.0811607	0.339473	11.2306	2.00151	0.0529018	0.885935	-3.84383	0.433347	-0.0582235	11.2306	-0.312301	0.75661	0.999935	-4.92771	-0.0070525
430553	NM_006571	NEIL1	79661	0.038577	7.16133	0.861424	0.394694	0.999825	-4.93695	0.0155751	0.122416	7.16133	2.00068	0.0529951	0.886464	-3.84495	0.156174	-0.0452616	7.16133	-0.672966	0.505257	0.999935	-4.83536	-0.0134195
430577	NM_024045	CANX	821	-0.110752	8.86503	-1.67914	0.101767	0.999825	-4.23238	-0.109909	-0.180214	8.86503	-1.99976	0.0530989	0.887165	-3.84619	-0.229758	-0.0412891	8.86503	-0.416818	0.679281	0.999935	-4.90779	-0.00693452
430593	NM_000993	CASK	8573	-0.0605657	7.4381	-1.09273	0.281755	0.999825	-4.7793	-0.0333189	-0.151316	7.4381	-1.99813	0.0532838	0.887819	-3.84839	-0.192686	0.0301841	7.4381	0.362609	0.719012	0.999935	-4.91883	0.00432428
430603	NM_021229	EIF2AK2	5610	-0.00235598	9.95529	-0.0253653	0.979903	0.999825	-5.20106	-2.07722e-05	0.253304	9.95529	1.99601	0.0535237	0.887819	-3.85124	0.322064	-0.258016	9.95529	-1.84965	0.0725692	0.999935	-4.11326	-0.293944
430630	NM_004134	GLS	2744	-0.181917	9.02879	-1.42527	0.162674	0.999825	-4.49374	-0.143475	-0.347831	9.02879	-1.99455	0.05369	0.887819	-3.85321	-0.441782	-0.0160036	9.02879	-0.0834868	0.933926	0.999935	-4.95146	-0.000475109
430639	NM_015885	NT5DC2	64943	0.158259	7.65925	2.06513	0.0461535	0.999825	-3.77072	0.211402	0.208823	7.65925	1.99438	0.0537087	0.887819	-3.85343	0.265196	0.107696	7.65925	0.93573	0.355634	0.999935	-4.72725	0.0483549
430669	NM_178324	SRGAP1	57522	0.151254	8.00175	1.75075	0.088489	0.999825	-4.15234	0.159287	0.235411	8.00175	1.99433	0.0537152	0.887819	-3.85351	0.298949	0.0670973	8.00175	0.517128	0.608223	0.999935	-4.88339	0.0144888
430672	NM_153201	GLI2	2736	0.0860527	7.11052	1.88579	0.067395	0.999825	-3.99428	0.1008	0.124318	7.11052	1.99396	0.0537572	0.887819	-3.854	0.15783	0.0477872	7.11052	0.697293	0.490089	0.999935	-4.82677	0.0148009
430717	NM_004550	NID2	22795	0.0667391	7.41717	0.801759	0.427942	0.999825	-4.9719	0.0246011	0.226725	7.41717	1.9935	0.0538096	0.887819	-3.85462	0.287746	-0.093247	7.41717	-0.745888	0.460568	0.999935	-4.80873	-0.0313969
430731	NM_182627	STARD13	90627	0.142887	7.56369	1.26341	0.214544	0.999825	-4.64112	0.0955173	0.307972	7.56369	1.99305	0.0538609	0.887819	-3.85522	0.390733	-0.0221991	7.56369	-0.130696	0.896742	0.999935	-4.9488	-0.00105074
430743	NM_001584	STK25	10494	-0.0609486	9.25502	-1.04851	0.301376	0.999825	-4.81211	-0.0317476	-0.158274	9.25502	-1.99284	0.0538854	0.887819	-3.85551	-0.200775	0.0363764	9.25502	0.416682	0.67938	0.999935	-4.90782	0.00610714
430747	NM_000442	CHORDC1	26973	-0.0956613	7.47363	-1.61892	0.114175	0.999825	-4.29759	-0.0901541	-0.160873	7.47363	-1.99262	0.0539099	0.887819	-3.8558	-0.20404	-0.0304497	7.47363	-0.343121	0.733499	0.999935	-4.92242	-0.00409855
430767	NM_001261	HSPA1B	3304	0.114973	10.9358	0.411617	0.683055	0.999825	-5.14032	0.0190332	0.760245	10.9358	1.99206	0.0539744	0.887819	-3.85656	0.963848	-0.530298	10.9358	-1.26413	0.214291	0.999935	-4.54669	-0.354768
450019	NM_003618	OR56B1	387748	0.0710966	7.13344	1.17495	0.247711	0.999825	-4.71499	0.0430885	0.164693	7.13344	1.99205	0.0539755	0.887819	-3.85657	0.208799	-0.0225002	7.13344	-0.247589	0.805856	0.999935	-4.9372	-0.00210923
450064	NM_145259	CPT1C	126129	0.0559215	7.09208	1.13519	0.263782	0.999825	-4.74662	0.0323648	0.134024	7.09208	1.99125	0.0540674	0.887819	-3.85765	0.169817	-0.0221812	7.09208	-0.299812	0.766041	0.999935	-4.92971	-0.00256742
450070	NM_031446	RIMS4	140730	0.067936	7.19068	1.1246	0.268186	0.999825	-4.75488	0.0388298	0.164344	7.19068	1.99116	0.0540779	0.887819	-3.85777	0.208221	-0.0284723	7.19068	-0.31383	0.755457	0.999935	-4.92746	-0.00346764
450072	NM_032343	CTNNAL1	8727	0.0429753	8.90698	0.348259	0.729669	0.999825	-5.15761	0.00588219	0.335239	8.90698	1.98835	0.054401	0.887819	-3.86155	0.423874	-0.249289	8.90698	-1.34512	0.186981	0.999935	-4.49484	-0.181533
450075	NM_013450	HDAC6	10013	0.0498964	8.27487	0.817862	0.418805	0.999825	-4.9627	0.0188603	0.16573	8.27487	1.98822	0.054416	0.887819	-3.86172	0.209527	-0.0659367	8.27487	-0.719636	0.476385	0.999935	-4.81862	-0.0212344
450082	NM_002969	FLNB	2317	-0.0466506	9.95575	-0.694283	0.491952	0.999825	-5.02878	-0.014372	0.182498	9.95575	1.98788	0.0544551	0.887819	-3.86218	0.23067	-0.275799	9.95575	-2.73305	0.00965839	0.999935	-3.25107	-0.555761
450097	NM_017657	SERPINA3	12	0.192692	8.46414	0.750857	0.457609	0.999825	-4.99982	0.0654201	0.696915	8.46414	1.98759	0.0544886	0.887819	-3.86257	0.880688	-0.311531	8.46414	-0.808294	0.424219	0.999935	-4.78386	-0.116017
450114	NM_012161	ARMCX6	54470	0.0987968	8.04145	1.87309	0.0691766	0.999825	-4.00954	0.114608	0.143227	8.04145	1.98743	0.0545064	0.887819	-3.86277	0.180975	0.0543667	8.04145	0.686314	0.496902	0.999935	-4.83069	0.0165127
450132	NM_203390	RSRP1	57035	-0.134839	9.27688	-1.27124	0.211778	0.999825	-4.63435	-0.0908975	-0.288018	9.27688	-1.9874	0.0545098	0.887819	-3.86281	-0.363918	0.0183402	9.27688	0.115131	0.90898	0.999935	-4.94981	0.000760125
450161	NM_031208	SAFB2	9667	-0.158067	9.28379	-2.04428	0.0482769	0.999825	-3.79748	-0.208057	-0.209955	9.28379	-1.98737	0.0545136	0.887819	-3.86286	-0.265277	-0.106178	9.28379	-0.914349	0.366604	0.999935	-4.73729	-0.0462728
450164	NM_201434	SP140	11262	-0.109859	7.44468	-1.0992	0.278963	0.999825	-4.77439	-0.0609116	-0.271354	7.44468	-1.98715	0.0545394	0.887819	-3.86316	-0.342798	0.0516361	7.44468	0.344009	0.732837	0.999935	-4.92226	0.0069705
450168	NM_001031684	SETMAR	6419	-0.0368695	8.99639	-0.608614	0.546594	0.999825	-5.06847	-0.00967217	-0.164439	8.99639	-1.9867	0.0545914	0.887819	-3.86376	-0.207665	0.0906996	8.99639	0.996909	0.325449	0.999935	-4.69734	0.0442177
450176	NM_015365	RSL1D1	26156	-0.0323539	9.78287	-0.397167	0.693585	0.999825	-5.14451	-0.00514105	-0.220849	9.78287	-1.98424	0.0548758	0.887819	-3.86705	-0.278406	0.156141	9.78287	1.27626	0.210019	0.999935	-4.5391	0.105823
450189	NM_199139	TERF2	7014	-0.0855992	8.34521	-1.53413	0.133722	0.999825	-4.38606	-0.0747963	-0.15126	8.34521	-1.98413	0.054889	0.887819	-3.86721	-0.190666	-0.019938	8.34521	-0.23793	0.813281	0.999935	-4.93843	-0.00178962
450193	NM_152581	ARID3B	10620	-0.0460865	7.4949	-0.818288	0.418565	0.999825	-4.96245	-0.0174316	-0.152636	7.4949	-1.98354	0.0549569	0.887819	-3.86799	-0.192317	0.0604626	7.4949	0.714818	0.479322	0.999935	-4.8204	0.0193101
450195	NM_001788	IFT74	80173	0.00411334	8.31743	0.0557072	0.955882	0.999825	-5.20018	8.06029e-05	0.200068	8.31743	1.98311	0.0550077	0.887819	-3.86857	0.252	-0.191841	8.31743	-1.72995	0.0921873	0.999935	-4.21238	-0.198618
450196	NM_025232	NSF	4905	0.0922204	9.62438	1.34582	0.186758	0.999825	-4.56803	0.0672029	0.185666	9.62438	1.9831	0.0550089	0.887819	-3.86859	0.233858	-0.00122488	9.62438	-0.0119022	0.990569	0.999935	-4.95325	-5.04062e-06
450202	NM_201999	EPB41L3	23136	0.217157	9.2148	2.37581	0.022942	0.999825	-3.34993	0.356	0.247543	9.2148	1.98218	0.0551164	0.887819	-3.86982	0.311587	0.186771	9.2148	1.36058	0.182088	0.999935	-4.48464	0.138158
450204	NM_001077692	ERH	2079	0.199612	9.88356	2.5324	0.0158214	0.999825	-3.12346	0.359452	0.21339	9.88356	1.98141	0.0552057	0.887819	-3.87085	0.268448	0.185833	9.88356	1.5698	0.125191	0.999935	-4.3369	0.167701
450253	NM_005607	FGFRL1	53834	-0.159625	9.0402	-1.50062	0.142155	0.999825	-4.41992	-0.135241	-0.287934	9.0402	-1.98114	0.0552367	0.887819	-3.87121	-0.362155	-0.0313167	9.0402	-0.19603	0.845687	0.999935	-4.9432	-0.00227956
450288	NM_145212	IDUA	3425	-0.0241453	8.06022	-0.349829	0.728501	0.999825	-5.15721	-0.00332165	-0.186823	8.06022	-1.9811	0.0552419	0.887819	-3.87126	-0.234973	0.138532	8.06022	1.33644	0.189773	0.999935	-4.50053	0.0999876
450292	NM_001069	GPR137B	7107	0.104518	8.16238	1.0795	0.287528	0.999825	-4.78924	0.0565774	0.262055	8.16238	1.98098	0.0552559	0.887819	-3.87143	0.329566	-0.0530198	8.16238	-0.364626	0.717519	0.999935	-4.91844	-0.00764368
450300	NM_016376	NLRP12	91662	0.0974138	7.20883	1.25146	0.218819	0.999825	-4.65138	0.0642847	0.210568	7.20883	1.9799	0.0553825	0.887819	-3.87287	0.264605	-0.01574	7.20883	-0.134641	0.893644	0.999935	-4.94853	-0.000768674
450309	NM_019070	RGS2	5997	0.229873	9.97171	1.12516	0.267953	0.999825	-4.75444	0.131474	0.552647	9.97171	1.97982	0.0553913	0.887819	-3.87298	0.694433	-0.0929012	9.97171	-0.302776	0.763799	0.999935	-4.92924	-0.0108714
450326	NM_052817	ENO2	2026	0.207464	7.79884	1.81798	0.077378	0.999825	-4.07479	0.230572	0.308436	7.79884	1.97817	0.0555845	0.887819	-3.87518	0.387101	0.106493	7.79884	0.621358	0.538271	0.999935	-4.85262	0.0286464
450348	NM_001017998	CIDEA	1149	-0.505294	11.6731	-2.57974	0.0141067	0.999825	-3.05328	-0.935085	-0.529121	11.6731	-1.97715	0.0557053	0.887819	-3.87655	-0.663572	-0.481467	11.6731	-1.63671	0.110385	0.999935	-4.28604	-0.460807
450369	NM_002841	CSNK1D	1453	0.0803978	7.91632	1.41865	0.164582	0.999825	-4.50007	0.0630012	-0.153053	7.91632	-1.97664	0.0557653	0.887819	-3.87723	-0.191873	0.313849	7.91632	3.68746	0.00074074	0.999935	-2.15719	0.982451
450376	NM_001077183	POGZ	23126	-0.0426639	7.5445	-0.908076	0.369864	0.999825	-4.90797	-0.018429	-0.126868	7.5445	-1.97636	0.0557979	0.887819	-3.8776	-0.159014	0.0415399	7.5445	0.588712	0.559722	0.999935	-4.86285	0.0104692
450397	NM_207585	SLC15A3	51296	0.129581	9.41676	1.15719	0.254797	0.999825	-4.72924	0.0769456	0.302349	9.41676	1.97619	0.0558182	0.887819	-3.87783	0.378911	-0.043188	9.41676	-0.256806	0.798788	0.999935	-4.93598	-0.00421379
450398	NM_004798	ZNF773	374928	-0.180279	8.38962	-2.59616	0.0135528	0.999825	-3.02875	-0.336755	-0.187468	8.38962	-1.97591	0.0558509	0.887819	-3.87821	-0.234892	-0.173089	8.38962	-1.65971	0.105642	0.999935	-4.26817	-0.168963
450403	NM_002808	IFITM2	10581	0.134342	12.7993	1.34484	0.18707	0.999825	-4.56892	0.0978007	0.269628	12.7993	1.9755	0.055899	0.887819	-3.87875	0.337736	-0.000943886	12.7993	-0.00629149	0.995015	0.999935	-4.95328	-2.04866e-06
450414	NM_020700	RHOBTB2	23221	-0.126972	7.24726	-2.25074	0.0305902	0.999825	-3.52412	-0.192288	-0.152221	7.24726	-1.9749	0.0559698	0.887819	-3.87955	-0.190588	-0.101723	7.24726	-1.20064	0.237715	0.999935	-4.58536	-0.0634693
450424	NM_020311	MRPL22	29093	0.0602349	8.43275	0.961532	0.342685	0.999825	-4.873	0.0280155	0.169029	8.43275	1.97483	0.0559787	0.887819	-3.87965	0.21162	-0.0485589	8.43275	-0.516131	0.608912	0.999935	-4.88366	-0.0104618
450445	NM_148956	GHR	2690	-0.302801	10.5746	-2.38354	0.0225318	0.999825	-3.33897	-0.498775	-0.342777	10.5746	-1.97483	0.0559789	0.887819	-3.87965	-0.429148	-0.262825	10.5746	-1.37755	0.176829	0.999935	-4.47331	-0.197762
450458	NM_015723	RAB29	8934	-0.0270049	8.01047	-0.312867	0.756183	0.999825	-5.16602	-0.00327766	-0.232842	8.01047	-1.97438	0.0560317	0.887819	-3.88025	-0.291417	0.178832	8.01047	1.37955	0.176217	0.999935	-4.47197	0.134831
450468	NM_022915	NSG1	27065	0.249439	7.63153	1.09466	0.28092	0.999825	-4.77784	0.137545	0.614531	7.63153	1.97384	0.0560957	0.887819	-3.88097	0.768821	-0.115653	7.63153	-0.337946	0.737363	0.999935	-4.92334	-0.0153031
450475	NM_001640	MAGED1	9500	0.151493	8.83138	2.03935	0.0487914	0.999825	-3.80377	0.198706	0.200274	8.83138	1.97323	0.0561683	0.887819	-3.88179	0.250444	0.102711	8.83138	0.92065	0.363349	0.999935	-4.73435	0.0451598
450491	NM_033294	RHBDL2	54933	-0.0809289	8.08007	-0.999496	0.324211	0.999825	-4.84702	-0.0395881	-0.218232	8.08007	-1.97265	0.0562371	0.887819	-3.88257	-0.272785	0.0563743	8.08007	0.46359	0.645727	0.999935	-4.89705	0.0107084
450521	NM_015649	FAM129B	64855	0.11803	9.62162	0.71926	0.476614	0.999825	-5.01626	0.0379861	0.442201	9.62162	1.97226	0.0562826	0.887819	-3.88308	0.552586	-0.20614	9.62162	-0.836431	0.408419	0.999935	-4.77203	-0.0801669
450553	NM_001620	CFP	5199	0.152705	7.30923	1.95963	0.0577994	0.999825	-3.90406	0.189061	0.209971	7.30923	1.97212	0.056299	0.887819	-3.88326	0.262359	0.095439	7.30923	0.815497	0.42014	0.999935	-4.78087	0.0359429
450554	NM_020307	G3BP2	9908	-0.035386	9.61397	-0.58534	0.561963	0.999825	-5.07837	-0.00885685	-0.162826	9.61397	-1.97131	0.0563961	0.887819	-3.88435	-0.20333	0.0920543	9.61397	1.0139	0.317381	0.999935	-4.68872	0.0458816
450598	NM_032758	MBTD1	54799	-0.0290987	9.71195	-0.292591	0.771511	0.999825	-5.17044	-0.0032782	-0.267781	9.71195	-1.9707	0.0564686	0.887819	-3.88516	-0.334243	0.209584	9.71195	1.4032	0.169105	0.999935	-4.45597	0.161766
450608	NM_017730	CRLS1	54675	-0.0469358	9.93076	-0.619671	0.539368	0.999825	-5.06363	-0.0125842	-0.203911	9.93076	-1.97039	0.0565056	0.887819	-3.88558	-0.254463	0.11004	9.93076	0.967346	0.339811	0.999935	-4.71201	0.0515824
450615	NM_005953	SLC27A2	11001	-0.165664	7.4555	-1.33378	0.190635	0.999825	-4.57896	-0.119244	-0.334331	7.4555	-1.9701	0.0565403	0.887819	-3.88597	-0.417126	0.00300365	7.4555	0.0161021	0.987242	0.999935	-4.95322	1.675e-05
450619	NM_198098	CPEB1	64506	0.0339679	7.16298	0.475363	0.637394	0.999825	-5.12005	0.00664386	0.19222	7.16298	1.96883	0.0566913	0.889218	-3.88765	0.239599	-0.124284	7.16298	-1.1581	0.254431	0.999935	-4.61027	-0.0738782
450626	NM_016206	TSC22D3	1831	-0.154652	10.7415	-1.13318	0.264613	0.999825	-4.74819	-0.0892945	-0.366931	10.7415	-1.96779	0.0568153	0.889485	-3.88903	-0.457025	0.057626	10.7415	0.281149	0.780203	0.999935	-4.93255	0.00621166
450670	NM_031488	PSMD10	5716	0.108407	7.1889	1.93657	0.0606605	0.999825	-3.93251	0.131941	0.150432	7.1889	1.96685	0.0569285	0.889485	-3.89029	0.187238	0.0663813	7.1889	0.789586	0.434929	0.999935	-4.79152	0.0240023
450673	NM_152339	CRAT	1384	-0.0101452	7.79117	-0.178361	0.859437	0.999825	-5.18982	-0.00066741	-0.152841	7.79117	-1.96668	0.0569493	0.889485	-3.89052	-0.190212	0.13255	7.79117	1.55166	0.129473	0.999935	-4.3504	0.117681
450687	NM_013362	DANCR	57291	-0.0353615	7.99663	-0.55768	0.580507	0.999825	-5.08965	-0.0083521	-0.170318	7.99663	-1.96593	0.057039	0.889485	-3.89152	-0.211846	0.0995948	7.99663	1.04584	0.30259	0.999935	-4.67216	0.0517041
450706	NM_058004	AP2A1	160	0.000611043	7.9285	0.00883073	0.993003	0.999825	-5.20127	1.86338e-06	-0.185811	7.9285	-1.9654	0.0571029	0.889485	-3.89223	-0.231027	0.187033	7.9285	1.79978	0.080263	0.999935	-4.15516	0.204892
450762	NM_021642	SEPT6	23157	-0.128772	7.36146	-1.46421	0.151798	0.999825	-4.456	-0.10543	-0.236145	7.36146	-1.96523	0.0571224	0.889485	-3.89244	-0.293574	-0.0213979	7.36146	-0.162005	0.872206	0.999935	-4.9464	-0.00127063
460010	NM_004615	KIAA1147	57189	-0.0597826	9.50909	-0.878504	0.385484	0.999825	-4.9265	-0.0247496	-0.182707	9.50909	-1.96507	0.0571422	0.889485	-3.89266	-0.227113	0.0631421	9.50909	0.617822	0.540573	0.999935	-4.85375	0.0168681
460014	NM_001127709	TP53INP1	94241	-0.0250499	8.71283	-0.344249	0.732658	0.999825	-5.15861	-0.00338422	-0.195252	8.71283	-1.96388	0.0572859	0.890756	-3.89425	-0.242493	0.145152	8.71283	1.3282	0.192453	0.999935	-4.5059	0.103882
460020	NM_007202	PAPD7	11044	-0.111805	8.81289	-1.43419	0.16013	0.999825	-4.48518	-0.0889435	-0.208989	8.81289	-1.96211	0.0574995	0.89163	-3.8966	-0.259217	-0.0146202	8.81289	-0.124875	0.901316	0.999935	-4.94919	-0.000659704
460021	NM_001077516	FZD1	8321	0.101513	7.64388	1.22693	0.227795	0.999825	-4.67217	0.0652175	0.221702	7.64388	1.9612	0.0576092	0.89163	-3.89781	0.274801	-0.0186763	7.64388	-0.150302	0.881363	0.999935	-4.94736	-0.0010243
460039	NM_021090	MCM8	84515	-0.06788	13.316	-1.28898	0.205609	0.999825	-4.61888	-0.0466307	-0.141095	13.316	-1.96095	0.057639	0.89163	-3.89813	-0.174856	0.00533463	13.316	0.0674503	0.946596	0.999935	-4.95209	0.000127154
460040	NM_005175	ACSL5	51703	-0.171559	9.07404	-2.41114	0.02112	0.999825	-3.29962	-0.287414	-0.190633	9.07404	-1.96092	0.057643	0.89163	-3.89818	-0.236243	-0.152485	9.07404	-1.42695	0.162191	0.999935	-4.43968	-0.120459
460047	NM_012260	SYNGR1	9145	0.036256	7.32944	0.494674	0.62383	0.999825	-5.11335	0.00743009	0.19634	7.32944	1.96065	0.0576761	0.89163	-3.89854	0.243266	-0.123828	7.32944	-1.12495	0.268041	0.999935	-4.62914	-0.0708046
460072	NM_006554	ETV5	2119	0.178618	8.2416	1.9249	0.0621549	0.999825	-3.94682	0.215507	0.248462	8.2416	1.95973	0.0577874	0.89163	-3.89976	0.307637	0.108773	8.2416	0.780516	0.440179	0.999935	-4.79516	0.0387637
460086	NM_001037281	SLC7A6	9057	-0.198062	8.60214	-1.53309	0.133978	0.999825	-4.38712	-0.172901	-0.345912	8.60214	-1.95968	0.0577941	0.89163	-3.89983	-0.42828	-0.0502115	8.60214	-0.258788	0.79727	0.999935	-4.93571	-0.00494055
460102	NM_000560	TRIM39	56658	0.0748576	8.39849	1.66062	0.105458	0.999825	-4.25264	0.0731298	0.120625	8.39849	1.9585	0.0579377	0.89163	-3.9014	0.149217	0.0290906	8.39849	0.429697	0.669972	0.999935	-4.90495	0.00506012
460113	NM_001005332	ATP6V0B	533	0.163234	8.43	2.20812	0.033677	0.999825	-3.58204	0.24039	0.197796	8.43	1.95831	0.0579602	0.89163	-3.90164	0.244648	0.128673	8.43	1.15897	0.254081	0.999935	-4.60977	0.076564
460114	NM_003095	LSS	4047	-0.0349886	7.2353	-0.792444	0.433282	0.999825	-4.97714	-0.0127089	-0.118136	7.2353	-1.95829	0.0579634	0.89163	-3.90168	-0.146116	0.0481584	7.2353	0.726255	0.472368	0.999935	-4.81616	0.0156861
460129	NM_015654	PCDHB4	56131	0.0480818	7.32824	0.674706	0.504164	0.999825	-5.0383	0.0143009	0.190584	7.32824	1.95738	0.0580742	0.891645	-3.90289	0.235565	-0.0944207	7.32824	-0.88222	0.383498	0.999935	-4.75196	-0.0393013
460132	NM_007131	PCSK1N	27344	0.204087	7.12325	1.31031	0.198373	0.999825	-4.60002	0.143374	0.41639	7.12325	1.95664	0.0581637	0.891645	-3.90386	0.514387	-0.0082166	7.12325	-0.0351257	0.972173	0.999935	-4.95297	-0.000100706
460180	NM_003705	GSPT2	23708	0.109799	8.20499	1.70928	0.0959892	0.999825	-4.19902	0.111751	0.171706	8.20499	1.95639	0.0581946	0.891645	-3.90419	0.212077	0.0478909	8.20499	0.496415	0.622613	0.999935	-4.88885	0.00985509
460193	NM_014628	SLC38A7	55238	0.0380635	7.33099	0.744592	0.461341	0.999825	-5.00313	0.0127885	0.136592	7.33099	1.95564	0.0582862	0.891645	-3.90519	0.168614	-0.0604652	7.33099	-0.787573	0.43609	0.999935	-4.79233	-0.0217931
460204	NM_001122	LEF1	51176	-0.186433	7.56708	-1.45722	0.153705	0.999825	-4.46284	-0.151628	-0.341764	7.56708	-1.95517	0.0583444	0.891645	-3.90582	-0.421738	-0.031101	7.56708	-0.161865	0.872315	0.999935	-4.94641	-0.00184512
460220	NM_181501	PLCL1	5334	-0.0801343	7.11875	-2.08348	0.044352	0.999825	-3.747	-0.108429	-0.102726	7.11875	-1.9548	0.0583886	0.891645	-3.9063	-0.12673	-0.0575431	7.11875	-0.996185	0.325795	0.999935	-4.6977	-0.0280267
460221	NM_031288	SS18L2	51188	-0.0865305	10.3502	-1.54748	0.130476	0.999825	-4.37239	-0.0765335	-0.14933	10.3502	-1.95458	0.0584156	0.891645	-3.90659	-0.184194	-0.0237312	10.3502	-0.282586	0.779109	0.999935	-4.93234	-0.0025725
460243	NM_030930	MPP6	51678	-0.0956535	7.43982	-1.82094	0.0769185	0.999825	-4.07133	-0.106555	-0.140257	7.43982	-1.95421	0.0584614	0.891645	-3.90708	-0.172955	-0.05105	7.43982	-0.64709	0.52167	0.999935	-4.84418	-0.0144269
460259	NM_001014987	CHST14	113189	0.0716784	7.55693	1.20295	0.23683	0.999825	-4.69213	0.0448393	0.159015	7.55693	1.95321	0.0585838	0.891767	-3.9084	0.195941	-0.0156579	7.55693	-0.174972	0.86208	0.999935	-4.94525	-0.00100919
460280	NM_007240	TDRD7	23424	0.0905605	8.17505	1.76833	0.0854614	0.999825	-4.13229	0.0967395	0.136664	8.17505	1.95313	0.0585936	0.891767	-3.90851	0.168391	0.0444569	8.17505	0.578015	0.566844	0.999935	-4.86608	0.0109602
460333	NM_199436	DYNLRB2	83657	0.0680063	7.19992	1.29903	0.202176	0.999825	-4.61003	0.0472148	0.139609	7.19992	1.95179	0.0587589	0.893334	-3.91029	0.171848	-0.00359586	7.19992	-0.0457347	0.963774	0.999935	-4.95274	-5.7623e-05
460338	NM_182943	CASP1	834	0.0651199	8.63815	0.805103	0.426034	0.999825	-4.97	0.0241305	0.215457	8.63815	1.94963	0.059026	0.896354	-3.91315	0.264788	-0.0852174	8.63815	-0.701522	0.487478	0.999935	-4.82525	-0.0265917
460341	NR_003659	ATXN1	6310	-0.100798	8.32403	-1.57898	0.12307	0.999825	-4.33975	-0.0917104	-0.169995	8.32403	-1.94901	0.0591027	0.896354	-3.91397	-0.20882	-0.0316006	8.32403	-0.329607	0.743603	0.999935	-4.9248	-0.00406571
460364	NM_001546	ATXN7L3B	552889	0.0532951	8.81145	1.0454	0.302791	0.999825	-4.81437	0.0276525	0.135734	8.81145	1.94867	0.0591449	0.896354	-3.91442	0.166693	-0.0291438	8.81145	-0.380643	0.7057	0.999935	-4.91532	-0.00441178
460373	NM_032857	ZNF518A	9849	-0.13316	8.20047	-1.94221	0.05995	0.999825	-3.92558	-0.16275	-0.182439	8.20047	-1.94757	0.0592816	0.897182	-3.91588	-0.223867	-0.0838815	8.20047	-0.814636	0.420626	0.999935	-4.78123	-0.0315482
460376	NM_183237	CD86	942	0.107459	7.53966	1.33697	0.189603	0.999825	-4.57607	0.0776021	0.213803	7.53966	1.9469	0.0593642	0.897182	-3.91676	0.262224	0.00111542	7.53966	0.00924044	0.992678	0.999935	-4.95327	3.55989e-06
460379	NM_145249	ICK	22858	-0.180528	8.34227	-2.14159	0.0390514	0.999825	-3.67093	-0.25425	-0.224082	8.34227	-1.94559	0.0595276	0.897182	-3.91849	-0.274564	-0.136975	8.34227	-1.08195	0.286455	0.999935	-4.65288	-0.0743695
460382	NM_199141	CYR61	3491	0.440891	9.2465	1.26336	0.214562	0.999825	-4.64116	0.294712	0.927621	9.2465	1.94546	0.0595442	0.897182	-3.91867	1.13649	-0.04584	9.2465	-0.0874616	0.930788	0.999935	-4.95128	-0.00142788
460386	NM_001099285	NDRG3	57446	0.0296688	8.90732	0.494615	0.623871	0.999825	-5.11337	0.0060793	0.159437	8.90732	1.9454	0.059551	0.897182	-3.91874	0.195328	-0.1001	8.90732	-1.11115	0.273853	0.999935	-4.63685	-0.0563042
460397	NM_001085372	RAP2A	5911	0.0606088	9.05395	0.84679	0.402694	0.999825	-4.94574	0.0239419	0.190228	9.05395	1.94521	0.0595746	0.897182	-3.91899	0.233017	-0.0690101	9.05395	-0.64199	0.524938	0.999935	-4.84588	-0.0193154
460411	NM_006390	DOPEY2	9980	-0.00249017	7.25044	-0.0528281	0.95816	0.999825	-5.20029	-4.62221e-05	-0.125151	7.25044	-1.94323	0.0598227	0.899974	-3.92161	-0.153076	0.120171	7.25044	1.6975	0.0982137	0.999935	-4.23838	0.121111
460427	NM_007170	LUC7L3	51747	-0.0875361	8.7027	-1.23574	0.224542	0.999825	-4.66474	-0.0567849	-0.187999	8.7027	-1.94245	0.0599203	0.900228	-3.92264	-0.229815	0.0129273	8.7027	0.121513	0.903959	0.999935	-4.94941	0.00056688
460445	NM_001021	CXorf57	55086	0.0547464	7.23447	0.717761	0.477527	0.999825	-5.01703	0.0175737	0.202391	7.23447	1.94209	0.059965	0.900228	-3.92311	0.247343	-0.0928986	7.23447	-0.810978	0.422697	0.999935	-4.78275	-0.0347414
460458	NM_006642	CYP2U1	113612	0.096219	7.67187	1.40232	0.169366	0.999825	-4.51558	0.0742017	0.181947	7.67187	1.94082	0.0601244	0.90149	-3.92478	0.222149	0.0104907	7.67187	0.101804	0.919476	0.999935	-4.95057	0.000382488
460463	NM_001003802	TRIM33	51592	-0.0221409	7.71423	-0.517808	0.607753	0.999825	-5.10497	-0.00478848	-0.113341	7.71423	-1.94006	0.0602207	0.90149	-3.92579	-0.138305	0.0690595	7.71423	1.0754	0.289334	0.999935	-4.65642	0.0371955
460468	NM_014169	DENND2D	79961	-0.222516	8.34856	-1.51481	0.138533	0.999825	-4.40566	-0.191018	-0.389239	8.34856	-1.9394	0.0603032	0.90149	-3.92665	-0.474739	-0.0557924	8.34856	-0.2529	0.801781	0.999935	-4.9365	-0.00535295
460484	NM_012118	COQ8A	56997	-0.17978	10.1151	-2.03518	0.0492303	0.999825	-3.80909	-0.235111	-0.23397	10.1151	-1.93853	0.0604125	0.90149	-3.9278	-0.28518	-0.125591	10.1151	-0.946657	0.350111	0.999935	-4.72203	-0.0572434
460487	NM_145037	C2orf68	388969	-0.0362665	8.00314	-0.505283	0.616433	0.999825	-5.10955	-0.00762009	-0.190098	8.00314	-1.93847	0.0604203	0.90149	-3.92788	-0.231694	0.117565	8.00314	1.09064	0.282661	0.999935	-4.64815	0.0645118
460504	NM_001296	TESK1	7016	-0.0507014	8.90059	-0.786833	0.436518	0.999825	-4.98026	-0.0182524	-0.170654	8.90059	-1.93835	0.0604352	0.90149	-3.92803	-0.207978	0.0692515	8.90059	0.715595	0.478847	0.999935	-4.82011	0.0221468
460519	NM_005833	NFIX	4784	-0.129812	11.2471	-1.40504	0.168561	0.999825	-4.51301	-0.100376	-0.244599	11.2471	-1.93768	0.0605208	0.90149	-3.92892	-0.297945	-0.0150256	11.2471	-0.108288	0.914367	0.999935	-4.95021	-0.000584186
460561	NM_018451	CLDN5	7122	0.137676	10.7917	1.0887	0.283505	0.999825	-4.78234	0.0753696	0.334455	10.7917	1.93571	0.06077	0.90149	-3.93151	0.406801	-0.059102	10.7917	-0.311191	0.757446	0.999935	-4.92789	-0.00713055
460564	NM_198549	KIFAP3	22920	0.142537	8.70244	1.9454	0.0595511	0.999825	-3.92165	0.174624	0.193758	8.70244	1.9355	0.0607964	0.90149	-3.93179	0.235633	0.0913164	8.70244	0.82986	0.412075	0.999935	-4.77483	0.0351589
460575	NM_080647	CMTM2	146225	0.141959	7.43687	1.41757	0.164894	0.999825	-4.5011	0.111125	0.264766	7.43687	1.93507	0.0608511	0.90149	-3.93235	0.321884	0.0191529	7.43687	0.127348	0.899372	0.999935	-4.94903	0.000882193
460630	NM_176866	FMC1	154791	-0.0538814	9.54048	-0.536447	0.594942	0.999825	-5.09795	-0.0121516	-0.265366	9.54048	-1.93369	0.0610268	0.90149	-3.93417	-0.322282	0.157603	9.54048	1.04479	0.303071	0.999935	-4.67271	0.0817104
460670	NM_003507	ZNF30	90075	0.0513923	7.64365	0.881209	0.384038	0.999825	-4.92483	0.02136	0.15408	7.64365	1.93366	0.0610304	0.90149	-3.93421	0.187123	-0.0512954	7.64365	-0.585645	0.56176	0.999935	-4.86378	-0.0128469
460672	NM_018475	DHRS12	79758	-0.0466788	7.09124	-0.993394	0.327134	0.999825	-4.85126	-0.022652	-0.124103	7.09124	-1.93302	0.0611116	0.90149	-3.93505	-0.150646	0.0307454	7.09124	0.435669	0.665672	0.999935	-4.9036	0.00543393
460682	NM_017667	TNPO2	30000	0.0559752	9.97241	1.01066	0.318912	0.999825	-4.83921	0.0277821	0.146275	9.97241	1.93299	0.0611155	0.90149	-3.93509	0.177556	-0.0343244	9.97241	-0.412654	0.682302	0.999935	-4.90869	-0.00569865
460687	NM_003957	CLNS1A	1207	-0.0123516	9.62538	-0.202514	0.840653	0.999825	-5.1865	-0.000931105	-0.161064	9.62538	-1.93278	0.0611425	0.90149	-3.93537	-0.195476	0.13636	9.62538	1.48866	0.145267	0.999935	-4.39627	0.114247
460711	NM_015172	FILIP1L	11259	-0.0971373	8.54987	-0.703427	0.486305	0.999825	-5.02425	-0.0304128	-0.364465	8.54987	-1.93171	0.0612789	0.90149	-3.93677	-0.441983	0.170191	8.54987	0.820625	0.417249	0.999935	-4.77872	0.0646053
460719	NM_001005909	CTNND1	1500	0.0398536	7.43876	0.778266	0.441487	0.999825	-4.985	0.0141513	0.135147	7.43876	1.93161	0.0612914	0.90149	-3.9369	0.163879	-0.0554399	7.43876	-0.720873	0.475633	0.999935	-4.81816	-0.017892
460725	NM_130442	TCIM	56892	0.18959	7.84477	1.73616	0.0910698	0.999825	-4.16887	0.197292	0.288083	7.84477	1.93083	0.0613917	0.90149	-3.93793	0.349124	0.0910974	7.84477	0.555463	0.582006	0.999935	-4.87271	0.0214145
460730	NM_001204	EGR2	1959	0.25935	7.92191	1.15649	0.25508	0.999825	-4.7298	0.153879	0.591572	7.92191	1.93071	0.0614065	0.90149	-3.93808	0.716859	-0.0728723	7.92191	-0.216369	0.829919	0.999935	-4.941	-0.00590005
460746	NM_001031806	ABCB1	5243	0.0409392	7.42394	0.417446	0.678826	0.999825	-5.13859	0.00688766	0.258638	7.42394	1.93022	0.06147	0.90149	-3.93873	0.313298	-0.17676	7.42394	-1.20011	0.23792	0.999935	-4.58567	-0.110222
460750	NM_024065	KIF13B	23303	0.0577946	8.26873	1.06216	0.29522	0.999825	-4.80212	0.0306227	0.143488	8.26873	1.93007	0.0614886	0.90149	-3.93892	0.173794	-0.0278993	8.26873	-0.341407	0.734778	0.999935	-4.92273	-0.00373415
460767	NM_001711	ACVR2A	92	0.0328685	7.20801	0.689188	0.495114	0.999825	-5.03128	0.0100346	0.125742	7.20801	1.92971	0.0615347	0.90149	-3.93939	0.152259	-0.0600054	7.20801	-0.837768	0.407677	0.999935	-4.77146	-0.0233831
510041	NM_004206	TOR4A	54863	0.00321487	7.34567	0.0696366	0.944868	0.999825	-5.19955	7.91794e-05	-0.121697	7.34567	-1.92933	0.0615841	0.90149	-3.9399	-0.147318	0.128127	7.34567	1.84794	0.0728219	0.999935	-4.11471	0.145775
510044	NM_004235	TMEM119	338773	0.156362	9.01085	1.28475	0.207067	0.999825	-4.62258	0.106934	0.320656	9.01085	1.92833	0.061713	0.90149	-3.94121	0.387873	-0.00793195	9.01085	-0.0433954	0.965626	0.999935	-4.95279	-0.000120496
510064	NM_173602	YWHAG	7532	-0.177139	9.21559	-1.61302	0.115454	0.999825	-4.30387	-0.166084	-0.289325	9.21559	-1.92826	0.0617215	0.90149	-3.9413	-0.349958	-0.0649533	9.21559	-0.393824	0.696029	0.999935	-4.91266	-0.0102219
510079	NM_021983	TMEM9B	56674	0.0297638	9.11416	0.560042	0.578912	0.999825	-5.08871	0.00706555	0.139997	9.11416	1.92799	0.0617565	0.90149	-3.94166	0.169301	-0.0804696	9.11416	-1.00818	0.320082	0.999935	-4.69163	-0.0398115
510088	NM_032437	CLN8	2055	-0.0346781	7.62898	-0.617761	0.540613	0.999825	-5.06447	-0.009263	-0.147862	7.62898	-1.92786	0.0617734	0.90149	-3.94183	-0.178794	0.0785057	7.62898	0.931197	0.357941	0.999935	-4.72939	0.0350283
510093	NM_021008	MFAP1	4236	-0.0453525	8.22087	-1.10481	0.276556	0.999825	-4.77012	-0.0253165	-0.108094	8.22087	-1.92727	0.0618493	0.90149	-3.9426	-0.13065	0.0173892	8.22087	0.282061	0.779509	0.999935	-4.93241	0.00188115
510097	NM_018951	NOL12	79159	-0.173212	8.10064	-2.14012	0.0391779	0.999825	-3.67287	-0.243703	-0.213104	8.10064	-1.9271	0.0618707	0.90149	-3.94282	-0.257539	-0.133321	8.10064	-1.09682	0.279989	0.999935	-4.64477	-0.0737077
510100	NM_015373	RNPC3	55599	-0.137993	8.15361	-1.43765	0.15915	0.999825	-4.48183	-0.110145	-0.252663	8.15361	-1.92661	0.0619346	0.901506	-3.94347	-0.305234	-0.0233228	8.15361	-0.16179	0.872374	0.999935	-4.94641	-0.00138298
510112	NM_000952	BCL9L	283149	-0.0267785	7.57199	-0.447382	0.657274	0.999825	-5.1293	-0.00488048	-0.15751	7.57199	-1.92599	0.0620144	0.901753	-3.94428	-0.190195	0.103953	7.57199	1.15639	0.255122	0.999935	-4.61126	0.0616703
510128	NM_173653	CREB5	9586	0.320627	7.49836	2.3623	0.0236756	0.999825	-3.36904	0.521242	0.356939	7.49836	1.92479	0.0621693	0.902466	-3.94585	0.43062	0.284314	7.49836	1.39479	0.171607	0.999935	-4.46169	0.217632
510129	NM_006594	TRIM25	7706	0.089311	8.34972	1.56241	0.126922	0.999825	-4.35699	0.0800641	0.150242	8.34972	1.92369	0.0623115	0.902466	-3.94729	0.181107	0.0283798	8.34972	0.330578	0.742876	0.999935	-4.92463	0.00366337
510136	NM_147157	CENPE	1062	-0.0901059	7.12748	-2.24204	0.0311991	0.999825	-3.53601	-0.135687	-0.10562	7.12748	-1.92349	0.0623377	0.902466	-3.94756	-0.127298	-0.0745918	7.12748	-1.23582	0.22451	0.999935	-4.56414	-0.0483925
510162	NM_005229	ACACB	32	-0.39966	11.5706	-2.8248	0.00765997	0.999825	-2.67836	-0.84559	-0.371573	11.5706	-1.92218	0.0625073	0.902466	-3.94927	-0.447399	-0.427747	11.5706	-2.01308	0.0516145	0.999935	-3.97016	-0.550608
510180	NM_004474	TCEA2	6919	0.13771	7.36589	2.89022	0.00647876	0.999825	-2.57526	0.30138	0.125038	7.36589	1.9207	0.0627006	0.902466	-3.95121	0.150387	0.150383	7.36589	2.10154	0.0426413	0.999935	-3.88919	0.20605
510195	NM_000988	TMCO3	55002	0.0561518	8.329	0.937497	0.354737	0.999825	-4.88895	0.0252735	0.157146	8.329	1.92027	0.0627557	0.902466	-3.95176	0.188944	-0.0448426	8.329	-0.498509	0.621151	0.999935	-4.88831	-0.00927358
510224	NM_014646	ATG7	10533	0.122137	8.20905	1.62231	0.113444	0.999825	-4.29396	0.115446	0.197525	8.20905	1.92027	0.0627563	0.902466	-3.95177	0.237492	0.0467492	8.20905	0.413464	0.681714	0.999935	-4.90852	0.00777897
510239	NM_001024916	RRAGD	58528	-0.110096	9.41534	-1.04868	0.301302	0.999825	-4.81199	-0.0573598	-0.275441	9.41534	-1.92022	0.0627624	0.902466	-3.95183	-0.331163	0.0552492	9.41534	0.350406	0.728072	0.999935	-4.9211	0.00761476
510242	NM_014702	P2RX7	5027	0.133369	7.70136	1.46229	0.152319	0.999825	-4.45788	0.108995	0.239249	7.70136	1.91991	0.0628028	0.902466	-3.95223	0.287583	0.027489	7.70136	0.200684	0.842073	0.999935	-4.94271	0.00205207
510246	NM_006475	RGS12	6002	0.095581	8.40018	1.40508	0.168549	0.999825	-4.51297	0.0739103	0.178392	8.40018	1.91938	0.062873	0.902466	-3.95294	0.214345	0.0127696	8.40018	0.124993	0.901223	0.999935	-4.94918	0.000576773
510253	NM_033645	DOCK10	55619	-0.109122	8.50059	-1.11518	0.272147	0.999825	-4.76216	-0.0616754	-0.256594	8.50059	-1.91924	0.0628903	0.902466	-3.95311	-0.308276	0.0383491	8.50059	0.260952	0.795613	0.999935	-4.93542	0.00380799
510255	NM_018275	HNMT	3176	-0.0503848	8.05989	-0.65413	0.517176	0.999825	-5.04801	-0.0144283	-0.201924	8.05989	-1.91869	0.0629626	0.902466	-3.95383	-0.242494	0.101154	8.05989	0.874426	0.38767	0.999935	-4.75545	0.0416286
510280	NM_145034	TBC1D7	51256	-0.000734865	7.89873	-0.0137718	0.989088	0.999825	-5.20123	-3.50171e-06	-0.139881	7.89873	-1.91864	0.0629692	0.902466	-3.9539	-0.167979	0.138411	7.89873	1.72714	0.0926958	0.999935	-4.21464	0.14297
510288	NM_022736	HOXA9	3205	0.175947	7.92112	1.6415	0.109384	0.999825	-4.27337	0.169093	0.280938	7.92112	1.91832	0.0630109	0.902466	-3.95431	0.33729	0.0709566	7.92112	0.440784	0.661999	0.999935	-4.90243	0.0127113
510291	NM_001359	PDGFC	56034	-0.10351	8.85811	-1.37229	0.178447	0.999825	-4.54369	-0.0774764	-0.19769	8.85811	-1.91822	0.0630237	0.902466	-3.95444	-0.237325	-0.00933048	8.85811	-0.0823648	0.934812	0.999935	-4.95151	-0.000273157
510315	NM_002797	PRDM10	56980	-0.0572453	7.61777	-1.10158	0.277941	0.999825	-4.77258	-0.0318311	-0.136058	7.61777	-1.91625	0.0632827	0.902466	-3.95702	-0.163095	0.0215673	7.61777	0.276342	0.783862	0.999935	-4.93325	0.00228097
510326	NM_181312	SLC37A4	2542	0.0287195	8.76107	0.521405	0.605271	0.999825	-5.10363	0.0062623	0.144174	8.76107	1.91574	0.0633489	0.902466	-3.95768	0.172758	-0.0867348	8.76107	-1.0485	0.301384	0.999935	-4.67076	-0.0451784
510328	NM_001033569	PPP3CC	5533	-0.107779	8.40611	-1.3248	0.193569	0.999825	-4.58706	-0.0768641	-0.212925	8.40611	-1.91555	0.0633744	0.902466	-3.95793	-0.255102	-0.00263345	8.40611	-0.0215534	0.982923	0.999935	-4.95317	-1.96996e-05
510341	NM_007146	IGFBP4	3487	0.189108	10.325	1.25703	0.216819	0.999825	-4.64661	0.125549	0.393711	10.325	1.91543	0.0633898	0.902466	-3.95808	0.471658	-0.015495	10.325	-0.0685809	0.945702	0.999935	-4.95205	-0.000375687
510373	NM_001040456	MRPL41	64975	-0.043469	9.65403	-0.530244	0.599192	0.999825	-5.10031	-0.00966899	-0.214514	9.65403	-1.91516	0.0634255	0.902466	-3.95844	-0.256932	0.127576	9.65403	1.0362	0.307006	0.999935	-4.67721	0.0654279
510379	NM_003780	OCIAD1	54940	0.0538293	12.9619	1.16556	0.251441	0.999825	-4.72255	0.0322741	0.120838	12.9619	1.91502	0.063444	0.902466	-3.95862	0.144717	-0.0131799	12.9619	-0.190021	0.850358	0.999935	-4.94381	-0.000927841
510398	NM_030796	RIOK1	83732	-0.0173999	7.1818	-0.400413	0.691214	0.999825	-5.14358	-0.00279073	-0.113698	7.1818	-1.915	0.0634468	0.902466	-3.95865	-0.136164	0.0788987	7.1818	1.20894	0.234548	0.999935	-4.5804	0.049688
510400	NM_005447	DBT	1629	-0.0963696	9.5862	-1.59489	0.119462	0.999825	-4.32306	-0.0889271	-0.158055	9.5862	-1.91448	0.0635149	0.90254	-3.95932	-0.189212	-0.034684	9.5862	-0.382203	0.704553	0.999935	-4.91501	-0.00527495
510435	NM_181839	CAV1	857	-0.12773	12.498	-1.37298	0.178234	0.999825	-4.54305	-0.0956709	-0.242899	12.498	-1.91095	0.0639818	0.906175	-3.96393	-0.290007	-0.0125606	12.498	-0.0898994	0.928864	0.999935	-4.95117	-0.000402537
510468	NM_006163	ZNF200	7752	0.00625404	7.34711	0.134585	0.893688	0.999825	-5.19476	0.000305284	-0.121322	7.34711	-1.91086	0.0639936	0.906175	-3.96404	-0.144842	0.133831	7.34711	1.91763	0.0631008	0.999935	-4.05479	0.160592
510471	NM_032182	SERPINA1	5265	0.225047	7.8813	1.60764	0.116633	0.999825	-4.30959	0.210009	0.365471	7.8813	1.91082	0.0639991	0.906175	-3.9641	0.436309	0.0846233	7.8813	0.402513	0.689682	0.999935	-4.91085	0.0136541
510474	NM_030579	TVP23C	201158	0.0903034	7.62321	1.65028	0.107567	0.999825	-4.26387	0.0874428	0.142808	7.62321	1.91011	0.0640933	0.906175	-3.96502	0.170397	0.0377988	7.62321	0.459946	0.648315	0.999935	-4.89793	0.00711425
510475	NM_005246	COBLL1	22837	-0.184988	11.0365	-1.61373	0.1153	0.999825	-4.30312	-0.17355	-0.299111	11.0365	-1.90973	0.0641444	0.906175	-3.96552	-0.356792	-0.0708658	11.0365	-0.411622	0.683052	0.999935	-4.90891	-0.0117316
510484	NM_006822	ACY1	95	-0.104192	8.03843	-1.2828	0.207742	0.999825	-4.62429	-0.0711081	-0.211914	8.03843	-1.90959	0.064163	0.906175	-3.96571	-0.252753	0.00353106	8.03843	0.0289473	0.977066	0.999935	-4.95307	3.5579e-05
510487	NM_007111	ZBTB25	7597	0.00158968	7.46498	0.0319177	0.974714	0.999825	-5.20093	1.76819e-05	-0.129921	7.46498	-1.90921	0.0642127	0.906175	-3.96619	-0.154915	0.1331	7.46498	1.77941	0.083598	0.999935	-4.17203	0.143456
510520	NM_021226	ATXN3	4287	0.00270575	8.74633	0.0406956	0.967763	0.999825	-5.2007	3.85055e-05	0.173237	8.74633	1.90702	0.0645057	0.909417	-3.96905	0.206222	-0.167826	8.74633	-1.68071	0.101458	0.999935	-4.25167	-0.166771
510543	NM_152869	CDCA4	55038	0.00570312	7.16986	0.134924	0.893422	0.999825	-5.19473	0.000279131	0.110097	7.16986	1.90637	0.0645916	0.909734	-3.96989	0.130996	-0.0986911	7.16986	-1.55465	0.12876	0.999935	-4.34819	-0.0878567
510544	NM_058216	RNF24	11237	0.0388032	8.13411	0.347464	0.730262	0.999825	-5.15781	0.00529747	0.290589	8.13411	1.90447	0.0648461	0.910409	-3.97236	0.345253	-0.212982	8.13411	-1.26988	0.212258	0.999935	-4.5431	-0.143366
510551	NM_024652	EEF1A1	1915	-0.0894002	13.6541	-1.18947	0.242026	0.999825	-4.7032	-0.0550829	-0.195535	13.6541	-1.90411	0.0648952	0.910409	-3.97283	-0.232254	0.0167348	13.6541	0.148255	0.882967	0.999935	-4.94752	0.000904606
510554	NM_003899	RSRC2	65117	-0.195203	9.92483	-2.71543	0.0100936	0.999825	-2.84799	-0.389615	-0.186997	9.92483	-1.90388	0.0649259	0.910409	-3.97313	-0.222074	-0.203409	9.92483	-1.88407	0.0676332	0.999935	-4.08385	-0.237956
510575	NM_001010000	SOCS1	8651	-0.0765056	7.40424	-0.889789	0.379474	0.999825	-4.9195	-0.0321949	-0.223637	7.40424	-1.90366	0.0649547	0.910409	-3.97341	-0.265544	0.0706256	7.40424	0.54693	0.587794	0.999935	-4.87515	0.0162986
510576	NM_017745	PKIG	11142	-0.0871016	7.50851	-1.33787	0.18931	0.999825	-4.57525	-0.0629594	-0.169311	7.50851	-1.90339	0.0649921	0.910409	-3.97377	-0.200995	-0.00489244	7.50851	-0.0500368	0.960369	0.999935	-4.95263	-8.59203e-05
510619	NM_006761	F13A1	2162	-0.0798046	9.37166	-0.507763	0.61471	0.999825	-5.10865	-0.0168651	-0.408433	9.37166	-1.90198	0.065181	0.910409	-3.97559	-0.484352	0.248824	9.37166	1.05414	0.298826	0.999935	-4.66778	0.130528
510632	NM_001039548	NDFIP2	54602	0.0642775	8.41273	0.935908	0.355543	0.999825	-4.88999	0.0288675	0.178405	8.41273	1.90123	0.0652828	0.910409	-3.97657	0.211446	-0.04985	8.41273	-0.483297	0.631805	0.999935	-4.8922	-0.00994095
510669	NM_147164	FAM117B	150864	-0.10558	9.09089	-1.33048	0.191711	0.999825	-4.58194	-0.0757383	-0.20602	9.09089	-1.90015	0.0654283	0.910409	-3.97797	-0.243976	-0.00513988	9.09089	-0.0431274	0.965838	0.999935	-4.9528	-7.75907e-05
510673	NM_003818	CTGF	1490	0.319539	9.39347	1.28672	0.206386	0.999825	-4.62086	0.218986	0.644208	9.39347	1.89863	0.065634	0.910409	-3.97994	0.762015	-0.00513009	9.39347	-0.0137551	0.989101	0.999935	-4.95324	-2.44155e-05
510687	NM_170697	MRPS17	51373	0.120526	8.65967	2.39196	0.0220921	0.999825	-3.32699	0.199562	0.130655	8.65967	1.89781	0.0657452	0.910409	-3.981	0.154452	0.110396	8.65967	1.45883	0.153264	0.999935	-4.41745	0.0899244
510692	NM_012236	MIPOL1	145282	-0.0848591	7.20274	-1.89539	0.0660754	0.999825	-3.98271	-0.10013	-0.116084	7.20274	-1.89769	0.0657621	0.910409	-3.98116	-0.137214	-0.0536342	7.20274	-0.797657	0.430289	0.999935	-4.78823	-0.019643
510725	NM_004544	PITPNC1	26207	-0.0141808	7.10193	-0.303833	0.763	0.999825	-5.16803	-0.00166589	-0.121011	7.10193	-1.89764	0.0657685	0.910409	-3.98123	-0.143033	0.0926498	7.10193	1.32176	0.194567	0.999935	-4.51008	0.0658676
510736	NM_004530	EIF2D	1939	-0.0460417	8.78867	-0.717741	0.477539	0.999825	-5.01704	-0.014779	-0.166315	8.78867	-1.89759	0.0657757	0.910409	-3.98129	-0.196574	0.0742319	8.78867	0.770517	0.44601	0.999935	-4.79914	0.0260298
510747	NM_030660	DMD	1756	0.069678	7.22468	0.748317	0.45912	0.999825	-5.00116	0.0235563	0.241364	7.22468	1.89721	0.0658264	0.910409	-3.98178	0.285196	-0.102008	7.22468	-0.72946	0.47043	0.999935	-4.81496	-0.0334082
510762	NM_020728	C2CD4B	388125	-0.0611889	7.76553	-0.388488	0.699938	0.999825	-5.14696	-0.00948061	-0.408273	7.76553	-1.89718	0.0658313	0.910409	-3.98182	-0.482402	0.285895	7.76553	1.20861	0.234674	0.999935	-4.5806	0.179981
510767	NM_001079907	EXOSC10	5394	0.12539	8.10048	1.72357	0.0933476	0.999825	-4.18304	0.129138	0.188438	8.10048	1.89578	0.0660213	0.910409	-3.98363	0.222416	0.0623411	8.10048	0.57058	0.571822	0.999935	-4.8683	0.0151326
520008	NM_020690	FBXL2	25827	0.0721903	7.74281	0.978722	0.334235	0.999825	-4.86135	0.0343588	0.191025	7.74281	1.8955	0.0660597	0.910409	-3.984	0.225422	-0.0466444	7.74281	-0.421071	0.676201	0.999935	-4.90686	-0.00792601
520014	NM_016368	RNF216	54476	-0.126734	8.37747	-2.23726	0.0315383	0.999825	-3.54253	-0.190248	-0.146699	8.37747	-1.89541	0.0660717	0.910409	-3.98411	-0.173102	-0.106769	8.37747	-1.255	0.217548	0.999935	-4.55235	-0.0707285
520017	NM_001040285	ZDHHC7	55625	0.115813	9.60914	2.2399	0.0313503	0.999825	-3.53892	0.174155	0.133809	9.60914	1.89413	0.0662464	0.910409	-3.98577	0.157739	0.0978171	9.60914	1.25969	0.215871	0.999935	-4.54945	0.0651271
520035	NM_133644	PTPN22	26191	0.0275512	7.25969	0.362722	0.718929	0.999825	-5.15391	0.00394847	-0.196567	7.25969	-1.89408	0.066254	0.910409	-3.98584	-0.231711	0.25167	7.25969	2.20617	0.0338246	0.999935	-3.79043	0.370148
520040	NM_024595	HSD11B1L	374875	0.0805874	7.14324	1.85715	0.0714677	0.999825	-4.02856	0.0923443	0.112272	7.14324	1.89367	0.0663098	0.910409	-3.98637	0.132303	0.0489032	7.14324	0.750402	0.457879	0.999935	-4.80699	0.0165904
520050	NM_182505	SMC4	10051	-0.073346	8.14707	-1.16794	0.25049	0.999825	-4.72064	-0.0440963	-0.162481	8.14707	-1.89366	0.0663108	0.910409	-3.98638	-0.191471	0.0157894	8.14707	0.167412	0.867981	0.999935	-4.94593	0.000970888
520059	NM_014398	BTBD3	22903	0.0607212	8.27291	0.722371	0.474723	0.999825	-5.01467	0.019647	0.21747	8.27291	1.89353	0.066329	0.910409	-3.98655	0.256244	-0.0960272	8.27291	-0.760658	0.451804	0.999935	-4.80301	-0.0331342
520092	NM_203458	ACTR3	10096	0.0113254	9.03991	0.151497	0.880428	0.999825	-5.19301	0.000626368	-0.193367	9.03991	-1.89315	0.0663806	0.910409	-3.98704	-0.227778	0.216018	9.03991	1.92404	0.0622658	0.999935	-4.0492	0.260464
520114	NM_004564	ARHGAP31	57514	0.0818639	7.60578	1.41284	0.166271	0.999825	-4.50561	0.0637869	0.149818	7.60578	1.89242	0.0664808	0.910409	-3.98798	0.176381	0.0139102	7.60578	0.159849	0.873891	0.999935	-4.94658	0.000814338
520133	NM_001005849	HPRT1	3251	0.0382589	8.69834	0.608139	0.546905	0.999825	-5.06867	0.0100272	0.162648	8.69834	1.89222	0.0665081	0.910409	-3.98824	0.191457	-0.0861302	8.69834	-0.911592	0.368035	0.999935	-4.73857	-0.0373901
520162	NM_006665	NHLRC3	387921	-0.040044	9.07101	-0.512086	0.611711	0.999825	-5.10708	-0.00854753	-0.202146	9.07101	-1.89201	0.0665363	0.910409	-3.98851	-0.237914	0.122058	9.07101	1.03932	0.305573	0.999935	-4.67558	0.062846
520184	NM_134421	ZNF627	199692	0.0596936	8.2996	0.756012	0.45455	0.999825	-4.99707	0.0204402	0.204097	8.2996	1.89187	0.0665567	0.910409	-3.9887	0.240183	-0.0847097	8.2996	-0.714347	0.479609	0.999935	-4.82057	-0.0270319
520189	NM_006389	SLC22A23	63027	-0.0525637	8.19847	-0.601805	0.551067	0.999825	-5.0714	-0.0136032	-0.225761	8.19847	-1.89179	0.0665676	0.910409	-3.9888	-0.265662	0.120634	8.19847	0.919632	0.363873	0.999935	-4.73483	0.0529642
520195	NM_032323	RBM28	55131	-0.0757926	7.49083	-1.59451	0.119545	0.999825	-4.32346	-0.0699163	-0.12285	7.49083	-1.8916	0.0665931	0.910409	-3.98904	-0.144542	-0.0287353	7.49083	-0.402525	0.689673	0.999935	-4.91085	-0.00463664
520196	NM_013285	ZNF195	7748	-0.151844	7.76625	-2.41418	0.0209693	0.999825	-3.29527	-0.254858	-0.162406	7.76625	-1.88984	0.0668346	0.910409	-3.99131	-0.190827	-0.141283	7.76625	-1.49567	0.143436	0.999935	-4.39125	-0.11915
520201	NM_145029	C7orf49	78996	0.060201	7.69805	0.985271	0.331053	0.999825	-4.85687	0.0289027	0.157762	7.69805	1.88977	0.0668453	0.910409	-3.99141	0.185359	-0.0373602	7.69805	-0.407134	0.686315	0.999935	-4.90987	-0.00610751
520202	NM_013391	CABLES1	91768	-0.0853069	8.5339	-0.843935	0.404267	0.999825	-4.94744	-0.0335539	-0.260981	8.5339	-1.88967	0.0668586	0.910409	-3.99154	-0.306611	0.0903668	8.5339	0.595263	0.555383	0.999935	-4.86084	0.0230803
520209	NM_003133	SMO	6608	0.0864451	7.30961	1.79315	0.0813366	0.999825	-4.10371	0.0942004	0.124465	7.30961	1.88963	0.0668642	0.910409	-3.99159	0.146222	0.0484249	7.30961	0.668836	0.507857	0.999935	-4.83679	0.0142494
520215	NM_001032288	SS18	6760	-0.0999068	8.74762	-1.03703	0.306622	0.999825	-4.82043	-0.0512918	-0.248721	8.74762	-1.88957	0.0668729	0.910409	-3.99167	-0.292185	0.0489074	8.74762	0.338023	0.737305	0.999935	-4.92333	0.00647303
520224	NM_032359	CMTM7	112616	-0.0645743	7.36447	-1.03832	0.306032	0.999825	-4.8195	-0.0332063	-0.16053	7.36447	-1.8892	0.0669232	0.910409	-3.99214	-0.18853	0.0313809	7.36447	0.335979	0.738833	0.999935	-4.92369	0.00412514
520239	NM_152486	ISG15	9636	0.260804	9.17041	1.29554	0.203363	0.999825	-4.61311	0.180406	0.518977	9.17041	1.88684	0.0672488	0.911409	-3.99518	0.608404	0.00263206	9.17041	0.00870574	0.993102	0.999935	-4.95327	7.91249e-06
520240	NM_005025	JUN	3725	0.182388	9.97231	0.829236	0.412424	0.999825	-4.9561	0.0701566	0.567016	9.97231	1.88682	0.067252	0.911409	-3.99522	0.66471	-0.20224	9.97231	-0.612245	0.544216	0.999935	-4.85553	-0.0534377
520243	NM_002896	VPS41	27072	-0.078855	7.36858	-1.62527	0.112809	0.999825	-4.2908	-0.0747273	-0.125061	7.36858	-1.88656	0.0672875	0.911409	-3.99555	-0.146579	-0.0326492	7.36858	-0.44807	0.656782	0.999935	-4.90074	-0.00596106
520255	NM_032525	PNISR	25957	-0.0804998	9.78186	-1.16768	0.250597	0.999825	-4.72085	-0.0483824	-0.177671	9.78186	-1.88624	0.0673322	0.911409	-3.99596	-0.208191	0.0166715	9.78186	0.161019	0.872977	0.999935	-4.94648	0.000983572
520273	NM_022904	KIF16B	55614	-0.118368	7.76239	-1.97659	0.0557709	0.999825	-3.88297	-0.148385	-0.154326	7.76239	-1.88615	0.0673454	0.911409	-3.99608	-0.180823	-0.0824096	7.76239	-0.916295	0.365597	0.999935	-4.73638	-0.0360128
520274	NM_205855	PDXP	57026	0.230242	8.28053	2.6322	0.0124068	0.999825	-2.97462	0.438919	0.22539	8.28053	1.88591	0.0673777	0.911409	-3.99639	0.26404	0.235094	8.28053	1.78958	0.081919	0.999935	-4.16363	0.255457
520278	NM_182565	TP53	7157	-0.0230147	7.62364	-0.354632	0.72493	0.999825	-5.156	-0.00321524	-0.167094	7.62364	-1.88445	0.0675802	0.911734	-3.99827	-0.19553	0.121064	7.62364	1.24212	0.222206	0.999935	-4.56029	0.0790846
520292	NM_002386	ADSS	159	0.0949477	7.51301	1.64646	0.108354	0.999825	-4.26801	0.0916392	0.148447	7.51301	1.88404	0.067638	0.911734	-3.9988	0.173654	0.0414488	7.51301	0.478579	0.635126	0.999935	-4.89338	0.00817121
520296	NM_017626	ARHGAP24	83478	-0.0811764	7.40239	-1.09168	0.282209	0.999825	-4.78009	-0.0446007	-0.1914	7.40239	-1.88391	0.0676555	0.911734	-3.99896	-0.22388	0.0290467	7.40239	0.260099	0.796266	0.999935	-4.93553	0.00287394
520309	NM_012421	FOXN3	1112	-0.063635	11.3136	-0.772911	0.444609	0.999825	-4.98793	-0.0224009	-0.211824	11.3136	-1.88305	0.0677758	0.911734	-4.00008	-0.247606	0.0845539	11.3136	0.683822	0.498457	0.999935	-4.83157	0.0255668
520324	NM_005669	TTLL5	23093	-0.000225864	7.4158	-0.00513736	0.995929	0.999825	-5.20129	-4.00117e-07	-0.113088	7.4158	-1.88261	0.0678369	0.911734	-4.00064	-0.132147	0.112636	7.4158	1.70587	0.0966296	0.999935	-4.23171	0.114313
520332	NM_007255	APAF1	317	0.131911	7.34663	2.14213	0.0390051	0.999825	-3.67022	0.185846	0.158389	7.34663	1.88253	0.0678477	0.911734	-4.00074	0.185072	0.105433	7.34663	1.14003	0.261787	0.999935	-4.62062	0.0613672
520333	NM_016151	RBX1	9978	0.0573604	10.598	0.804942	0.426126	0.999825	-4.97009	0.0212498	0.183243	10.598	1.88206	0.0679145	0.911734	-4.00136	0.214034	-0.068522	10.598	-0.640262	0.526048	0.999935	-4.84645	-0.0191159
520341	NM_017704	ELMOD3	84173	-0.163917	8.93261	-1.22925	0.226937	0.999825	-4.67022	-0.105578	-0.342554	8.93261	-1.88017	0.0681781	0.911734	-4.00378	-0.399539	0.0147204	8.93261	0.0735041	0.941811	0.999935	-4.95187	0.000383265
520356	NM_005087	ALDH1L1	10840	-0.31608	9.37383	-1.72475	0.0931313	0.999825	-4.18171	-0.325848	-0.470624	9.37383	-1.87956	0.0682633	0.911734	-4.00457	-0.548659	-0.161536	9.37383	-0.586913	0.560917	0.999935	-4.8634	-0.0405618
520358	NM_001099856	TCF21	6943	0.00965247	7.13237	0.196662	0.845196	0.999825	-5.18734	0.000705041	-0.126027	7.13237	-1.8793	0.0682998	0.911734	-4.0049	-0.146894	0.145332	7.13237	1.97159	0.0563626	0.999935	-4.0073	0.181521
520360	NM_152851	DLGAP1-AS1	649446	-0.0664609	7.28534	-1.67593	0.102398	0.999825	-4.2359	-0.065777	-0.101823	7.28534	-1.87926	0.0683051	0.911734	-4.00495	-0.118679	-0.0310993	7.28534	-0.522175	0.60474	0.999935	-4.88203	-0.00679306
520367	NM_016004	MTMR2	8898	-0.0143125	7.47915	-0.419181	0.677569	0.999825	-5.13806	-0.00241948	-0.0876571	7.47915	-1.879	0.0683429	0.911734	-4.0053	-0.102147	0.0590321	7.47915	1.15119	0.257225	0.999935	-4.61425	0.0348104
520376	NM_016499	PLEKHA7	144100	0.00523335	7.42904	0.0692216	0.945196	0.999825	-5.19957	0.000128104	0.194078	7.42904	1.87884	0.0683647	0.911734	-4.0055	0.226133	-0.183611	7.42904	-1.61709	0.11457	0.999935	-4.30113	-0.172765
520403	NM_144736	GPALPP1	55425	0.0211842	7.18764	0.501802	0.618856	0.999825	-5.11081	0.00441502	0.108361	7.18764	1.87865	0.0683909	0.911734	-4.00574	0.126241	-0.0659928	7.18764	-1.04086	0.304867	0.999935	-4.67477	-0.034045
520408	NM_001549	EOGT	285203	-0.19895	8.29804	-2.48294	0.0178157	0.999825	-3.19596	-0.348003	-0.205639	8.29804	-1.87836	0.0684317	0.911734	-4.00611	-0.239516	-0.192262	8.29804	-1.59768	0.118838	0.999935	-4.31592	-0.177851
520431	NM_014819	SLC35E2B	728661	-0.0470955	9.54372	-0.549175	0.586269	0.999825	-5.09301	-0.0109216	-0.220047	9.54372	-1.87802	0.0684797	0.911734	-4.00655	-0.256231	0.125856	9.54372	0.977195	0.33498	0.999935	-4.70716	0.0597794
520446	NM_000754	DRD4	1815	-0.134594	7.40194	-2.32126	0.0260358	0.999825	-3.42666	-0.213255	-0.148773	7.40194	-1.87792	0.0684936	0.911734	-4.00668	-0.173224	-0.120414	7.40194	-1.38278	0.175232	0.999935	-4.4698	-0.0910797
520463	NM_001039966	PPIB	5479	0.0103097	7.29311	0.15922	0.874384	0.999825	-5.19215	0.000601031	-0.166107	7.29311	-1.87756	0.0685452	0.911734	-4.00715	-0.193352	0.186726	7.29311	1.92014	0.0627734	0.999935	-4.05261	0.224487
520470	NM_144687	MFSD6	54842	0.0157397	8.09036	0.276441	0.783787	0.999825	-5.17375	0.0016653	0.146	8.09036	1.87678	0.068655	0.911796	-4.00815	0.169846	-0.114521	8.09036	-1.33926	0.188863	0.999935	-4.49869	-0.0828963
520474	NM_001098816	ARHGAP19	84986	0.156104	8.05936	1.28779	0.20602	0.999825	-4.61992	0.107102	0.31081	8.05936	1.87662	0.0686769	0.911796	-4.00835	0.36153	0.00139915	8.05936	0.00768543	0.99391	0.999935	-4.95327	3.71167e-06
520482	NM_014372	EDEM1	9695	-0.0361323	8.168	-0.541999	0.591151	0.999825	-5.09581	-0.00824905	-0.17084	8.168	-1.87563	0.068817	0.911815	-4.00962	-0.198568	0.0985757	8.168	0.984574	0.331391	0.999935	-4.70351	0.0472828
520484	NM_006313	CCDC58	131076	0.0487692	7.97541	0.51564	0.609251	0.999825	-5.10577	0.0104953	0.242368	7.97541	1.87555	0.0688281	0.911815	-4.00972	0.281688	-0.144829	7.97541	-1.0196	0.314705	0.999935	-4.6858	-0.0727182
520500	NM_001010887	FOXP1	27086	-0.169374	7.92534	-1.99548	0.0535844	0.999825	-3.85933	-0.215268	-0.217386	7.92534	-1.8745	0.0689768	0.911815	-4.01108	-0.25245	-0.121362	7.92534	-0.952045	0.347409	0.999935	-4.71944	-0.0557245
520521	NM_017971	MTCH1	23787	0.00598136	11.5258	0.13716	0.891667	0.999825	-5.19451	0.000297856	0.111668	11.5258	1.87418	0.0690221	0.911815	-4.01149	0.129648	-0.0997052	11.5258	-1.52238	0.136633	0.999935	-4.37192	-0.0861897
520528	NM_017785	AFF3	3899	-0.0901103	8.14757	-0.99876	0.324563	0.999825	-4.84754	-0.044037	-0.230983	8.14757	-1.87379	0.0690774	0.911815	-4.01199	-0.268094	0.0507625	8.14757	0.374632	0.710127	0.999935	-4.91651	0.00754654
520544	NM_014324	SKIDA1	387640	0.0711733	7.4445	1.26039	0.21562	0.999825	-4.64372	0.0474235	0.144559	7.4445	1.87364	0.0690979	0.911815	-4.01217	0.167766	-0.0022126	7.4445	-0.0260895	0.97933	0.999935	-4.95311	-2.00706e-05
520553	NM_001040626	YWHAH	7533	0.00172346	11.4814	0.021438	0.983014	0.999825	-5.20113	1.28228e-05	0.205737	11.4814	1.87305	0.0691819	0.911815	-4.01293	0.238656	-0.20229	11.4814	-1.67546	0.102492	0.999935	-4.25582	-0.200128
520561	NM_030665	RAB24	53917	-0.149622	9.70208	-1.98929	0.0542926	0.999825	-3.8671	-0.189311	-0.192481	9.70208	-1.87302	0.0691866	0.911815	-4.01298	-0.223273	-0.106764	9.70208	-0.945151	0.350869	0.999935	-4.72276	-0.0485621
520575	NM_020186	C1QTNF1	114897	-0.0792715	11.033	-0.74962	0.458344	0.999825	-5.00047	-0.0268578	-0.270472	11.033	-1.87197	0.0693351	0.912933	-4.01432	-0.313489	0.111929	11.033	0.704758	0.485486	0.999935	-4.82407	0.0351258
520577	NM_006327	CLIP3	25999	0.239738	9.44626	1.69858	0.0980077	0.999825	-4.21092	0.241833	0.36074	9.44626	1.87067	0.0695199	0.914528	-4.01598	0.417698	0.118736	9.44626	0.560153	0.578837	0.999935	-4.87135	0.0281931
520598	NM_152994	AGL	178	-0.105067	9.80671	-1.07627	0.288952	0.999825	-4.79166	-0.0566494	-0.249428	9.80671	-1.87005	0.0696083	0.914852	-4.01678	-0.288673	0.0392944	9.80671	0.268015	0.790214	0.999935	-4.93444	0.00401806
520600	NM_013260	F2RL3	9002	0.139957	7.25788	1.42682	0.162229	0.999825	-4.49226	0.110548	0.25052	7.25788	1.86927	0.0697202	0.915413	-4.01778	0.289762	0.029394	7.25788	0.19953	0.842968	0.999935	-4.94283	0.0021807
520601	NM_000332	TEK	7010	-0.321514	9.08071	-3.64099	0.000845222	0.999825	-1.32286	-0.988022	-0.225434	9.08071	-1.86849	0.0698303	0.915413	-4.01877	-0.260591	-0.417594	9.08071	-3.14884	0.00328503	0.999935	-2.78744	-1.03708
520630	NM_001042432	FEM1A	55527	0.0967029	8.91297	1.67848	0.101896	0.999825	-4.2331	0.0959141	0.147068	8.91297	1.8683	0.0698578	0.915413	-4.01902	0.169979	0.0463382	8.91297	0.53554	0.595563	0.999935	-4.87836	0.0104295
520639	NM_032862	CS	1431	-0.107703	11.0413	-1.15986	0.253726	0.999825	-4.72712	-0.0641517	-0.236914	11.0413	-1.86733	0.0699973	0.915413	-4.02026	-0.273617	0.0215084	11.0413	0.154226	0.878291	0.999935	-4.94704	0.00121225
520647	NM_001010879	CNTFR	1271	-0.21175	9.45767	-1.9501	0.0589675	0.999825	-3.91585	-0.260323	-0.276997	9.45767	-1.86708	0.0700328	0.915413	-4.02058	-0.319848	-0.146502	9.45767	-0.898368	0.374946	0.999935	-4.74465	-0.0624146
520671	NM_002491	TLR10	81793	-0.121538	7.38871	-0.811091	0.422632	0.999825	-4.96659	-0.0454598	-0.382253	7.38871	-1.86707	0.0700337	0.915413	-4.02059	-0.441385	0.139177	7.38871	0.618444	0.540168	0.999935	-4.85355	0.0372259
520673	NM_152447	WDR33	55339	-0.108035	7.55774	-1.64522	0.108611	0.999825	-4.26935	-0.10416	-0.167414	7.55774	-1.86596	0.070194	0.915457	-4.02202	-0.193145	-0.0486574	7.55774	-0.49338	0.624734	0.999935	-4.88963	-0.00994093
520678	NM_000560	ZFP36	7538	0.437963	10.7859	1.89767	0.0657639	0.999825	-3.97994	0.517678	0.588022	10.7859	1.86479	0.0703613	0.915457	-4.02351	0.677792	0.287905	10.7859	0.830631	0.411646	0.999935	-4.7745	0.11098
520681	NM_006294	BLOC1S1	2647	0.0158441	9.54865	0.152193	0.879882	0.999825	-5.19294	0.00088054	0.265174	9.54865	1.86429	0.0704337	0.915457	-4.02415	0.305539	-0.233486	9.54865	-1.49336	0.144037	0.999935	-4.3929	-0.196484
520706	NM_004788	KANK4	163782	0.000170203	9.37023	0.000844039	0.999331	0.999825	-5.2013	4.94528e-08	0.513517	9.37023	1.86382	0.0705018	0.915457	-4.02475	0.591469	-0.513177	9.37023	-1.69448	0.0987902	0.999935	-4.24077	-0.51589
520750	NM_012094	SV2B	9899	0.0859861	7.6619	0.930322	0.358388	0.999825	-4.89364	0.0383194	0.23527	7.6619	1.86305	0.0706119	0.915457	-4.02573	0.270825	-0.0632982	7.6619	-0.456007	0.651118	0.999935	-4.89887	-0.011795
520753	NM_022079	PVRIG	79037	-0.176716	7.49102	-1.63372	0.111016	0.999825	-4.28174	-0.168695	-0.275283	7.49102	-1.86266	0.070668	0.915457	-4.02623	-0.316789	-0.0781483	7.49102	-0.481058	0.63338	0.999935	-4.89276	-0.0154996
540008	NM_003428	AMER1	139285	0.064322	7.56863	1.34922	0.185675	0.999825	-4.56493	0.0470353	0.121325	7.56863	1.86262	0.0706744	0.915457	-4.02628	0.139613	0.00731922	7.56863	0.102226	0.919143	0.999935	-4.95054	0.000268006
540010	NM_001009958	ZNF417	147687	-0.0582376	7.18371	-1.28097	0.208379	0.999825	-4.62589	-0.0396683	-0.1156	7.18371	-1.861	0.0709091	0.915457	-4.02835	-0.132859	-0.000874904	7.18371	-0.0128136	0.989847	0.999935	-4.95325	-3.87746e-06
540014	NM_003178	CYFIP2	26999	-0.0655258	7.41439	-0.93719	0.354892	0.999825	-4.88915	-0.0294802	-0.177693	7.41439	-1.86012	0.0710369	0.915457	-4.02948	-0.204084	0.0466419	7.41439	0.444188	0.659559	0.999935	-4.90164	0.00843033
540020	NM_006499	MLLT10	8028	-0.0600273	8.13341	-1.08884	0.283446	0.999825	-4.78224	-0.0328667	-0.140092	8.13341	-1.85986	0.0710741	0.915457	-4.02981	-0.160866	0.0200374	8.13341	0.242009	0.810144	0.999935	-4.93792	0.00183218
540047	NM_032483	CDC26	246184	0.0688031	9.90921	1.1144	0.272476	0.999825	-4.76276	0.0388512	0.156873	9.90921	1.85967	0.0711014	0.915457	-4.03005	0.18011	-0.0192672	9.90921	-0.207792	0.83656	0.999935	-4.94195	-0.00149327
540056	NM_000532	BEND7	222389	0.0138387	7.52612	0.252721	0.801918	0.999825	-5.17827	0.00132671	0.139104	7.52612	1.85925	0.071163	0.915457	-4.03059	0.159656	-0.111426	7.52612	-1.3549	0.183872	0.999935	-4.4884	-0.0819523
540075	NM_006432	C7orf50	84310	0.10339	10.1709	1.52773	0.135299	0.999825	-4.39257	0.0898155	0.171891	10.1709	1.85897	0.0712027	0.915457	-4.03094	0.197245	0.0348898	10.1709	0.343275	0.733384	0.999935	-4.92239	0.00469856
540082	NM_024665	SCRN1	9805	0.0931915	8.98292	0.641281	0.525393	0.999825	-5.05393	0.0260485	0.369085	8.98292	1.85888	0.0712161	0.915457	-4.03105	0.423497	-0.182702	8.98292	-0.837127	0.408032	0.999935	-4.77173	-0.071127
540091	NM_024636	RNF44	22838	-0.0620836	7.89333	-0.801437	0.428126	0.999825	-4.97208	-0.0228734	-0.196745	7.89333	-1.85887	0.0712179	0.915457	-4.03107	-0.225747	0.0725776	7.89333	0.623836	0.53666	0.999935	-4.85182	0.0196178
540100	NM_022171	SQSTM1	8878	0.141376	12.1874	1.84948	0.0725951	0.999825	-4.03768	0.16104	0.194103	12.1874	1.85848	0.0712744	0.915457	-4.03156	0.222649	0.088649	12.1874	0.772186	0.445034	0.999935	-4.79848	0.0311696
540113	NM_033331	CSTF3	1479	-0.0416089	7.13733	-1.13383	0.264345	0.999825	-4.74769	-0.0240428	-0.0931825	7.13733	-1.85844	0.0712805	0.915457	-4.03162	-0.106883	0.00996477	7.13733	0.180802	0.857535	0.999935	-4.9447	0.000665131
540129	NM_016657	RHOBTB3	22836	-0.0851092	10.8235	-0.764738	0.449401	0.999825	-4.99238	-0.029564	-0.28258	10.8235	-1.85836	0.0712916	0.915457	-4.03172	-0.324108	0.112361	10.8235	0.672247	0.505709	0.999935	-4.83561	0.0332701
540131	NM_018663	NEMP1	23306	-0.0572484	7.81415	-1.09452	0.28098	0.999825	-4.77794	-0.0315625	-0.132793	7.81415	-1.85818	0.0713183	0.915457	-4.03195	-0.152286	0.0182957	7.81415	0.232909	0.817149	0.999935	-4.93905	0.00160451
540136	NM_006939	RBM4B	83759	0.0792531	8.28065	1.59148	0.120228	0.999825	-4.32665	0.0729124	0.126397	8.28065	1.8577	0.0713886	0.915457	-4.03256	0.144898	0.0321088	8.28065	0.429322	0.670242	0.999935	-4.90503	0.00557949
540139	NM_004556	GPR162	27239	0.191373	7.81627	1.72009	0.0939841	0.999825	-4.18694	0.19653	0.282351	7.81627	1.85743	0.0714276	0.915457	-4.03291	0.323612	0.100396	7.81627	0.600845	0.5517	0.999935	-4.85911	0.025932
540156	NM_015480	CARD9	64170	0.0991157	7.39673	1.20103	0.237565	0.999825	-4.69371	0.0618698	0.209359	7.39673	1.85676	0.0715251	0.915457	-4.03376	0.239829	-0.0111273	7.39673	-0.0897797	0.928959	0.999935	-4.95117	-0.000356113
540161	NM_004125	TMEM115	11070	0.0361787	8.56024	0.650809	0.519294	0.999825	-5.04955	0.010296	0.141013	8.56024	1.85658	0.071552	0.915457	-4.03399	0.161513	-0.0686557	8.56024	-0.822342	0.416285	0.999935	-4.778	-0.026131
540170	NM_012073	LRRN2	10446	0.110196	7.61026	0.900346	0.373907	0.999825	-4.91287	0.0470796	0.310448	7.61026	1.85647	0.0715679	0.915457	-4.03413	0.35555	-0.0900569	7.61026	-0.489934	0.627147	0.999935	-4.89051	-0.0182483
540192	NM_006974	ELOB	6923	0.0180465	11.4124	0.284075	0.777977	0.999825	-5.17221	0.00196767	0.161095	11.4124	1.85599	0.0716384	0.915543	-4.03475	0.18443	-0.125002	11.4124	-1.31018	0.198415	0.999935	-4.51755	-0.0878043
540193	NM_014313	NCOA1	8648	0.0710289	7.19578	1.63695	0.110336	0.999825	-4.27827	0.0679948	0.109926	7.19578	1.85418	0.0719019	0.916521	-4.03704	0.125674	0.032132	7.19578	0.493074	0.624948	0.999935	-4.88971	0.00655993
540204	NM_002252	SLFN13	146857	-0.133213	7.29776	-2.44492	0.0195013	0.999825	-3.25108	-0.227786	-0.13801	7.29776	-1.85388	0.0719465	0.916521	-4.03743	-0.157744	-0.128417	7.29776	-1.56933	0.125302	0.999935	-4.33726	-0.115837
540215	NM_001012507	PRIM1	5557	-0.0179819	7.35164	-0.389848	0.698941	0.999825	-5.14658	-0.00279725	-0.116776	7.35164	-1.85297	0.0720807	0.916521	-4.03859	-0.133379	0.0808122	7.35164	1.16658	0.251035	0.999935	-4.60537	0.0485088
540221	NM_001033714	CAPRIN1	4076	-0.0692044	7.31036	-1.32195	0.194507	0.999825	-4.58962	-0.0492088	-0.132513	7.31036	-1.85264	0.0721281	0.916521	-4.039	-0.151316	-0.00589571	7.31036	-0.074988	0.940639	0.999935	-4.95181	-0.000156692
540239	NM_201627	ZNF837	116412	0.00286717	7.19695	0.0560163	0.955638	0.999825	-5.20016	5.65021e-05	0.129487	7.19695	1.85157	0.0722859	0.916521	-4.04036	0.147738	-0.123753	7.19695	-1.60987	0.116143	0.999935	-4.30665	-0.11571
540240	NM_001124767	PDLIM3	27295	-0.735981	8.80796	-2.16756	0.0368692	0.999825	-3.63646	-1.05491	-0.85878	8.80796	-1.85114	0.0723494	0.916521	-4.04091	-0.979494	-0.613183	8.80796	-1.20246	0.237019	0.999935	-4.58427	-0.383372
540243	NM_030769	DRAM2	128338	-0.0759515	8.61537	-0.755764	0.454697	0.999825	-4.9972	-0.0259965	-0.254036	8.61537	-1.85011	0.0725007	0.916521	-4.04222	-0.289514	0.102133	8.61537	0.676694	0.502916	0.999935	-4.83407	0.0304872
540255	NM_020745	SPP1	6696	0.354034	7.55232	2.0864	0.0440719	0.999825	-3.74322	0.480012	0.428869	7.55232	1.84983	0.0725433	0.916521	-4.04258	0.488655	0.279198	7.55232	1.09557	0.280527	0.999935	-4.64545	0.154124
540274	NM_032283	N4BP2L1	90634	-0.0769468	7.90215	-1.48696	0.145713	0.999825	-4.43354	-0.0643662	-0.130768	7.90215	-1.84954	0.0725861	0.916521	-4.04295	-0.148963	-0.023126	7.90215	-0.297568	0.76774	0.999935	-4.93006	-0.00265454
540288	NM_203411	PCDHA1	56147	0.0660595	7.23155	1.10797	0.275208	0.999825	-4.7677	0.0370157	0.150621	7.23155	1.84897	0.0726693	0.916521	-4.04367	0.171505	-0.0185021	7.23155	-0.206628	0.837462	0.999935	-4.94208	-0.0014253
540326	NM_004386	MLEC	9761	-0.0456979	9.1013	-0.654202	0.51713	0.999825	-5.04798	-0.0130879	-0.176464	9.1013	-1.84895	0.0726728	0.916521	-4.04369	-0.200927	0.0850682	9.1013	0.810884	0.42275	0.999935	-4.78279	0.0318084
540368	NM_080491	SUPT20H	55578	-0.0170451	7.51423	-0.324034	0.747784	0.999825	-5.16346	-0.0021515	-0.132786	7.51423	-1.84755	0.0728801	0.916521	-4.04547	-0.151029	0.0986956	7.51423	1.24929	0.219602	0.999935	-4.55588	0.0649776
540382	NM_018346	ZNF25	219749	-0.0987138	9.03827	-1.2465	0.220615	0.999825	-4.65561	-0.0647924	-0.199884	9.03827	-1.84733	0.0729126	0.916521	-4.04575	-0.227308	0.00245635	9.03827	0.0206528	0.983636	0.999935	-4.95318	1.76007e-05
540390	NM_025144	ING3	54556	-0.0408074	8.18088	-0.715985	0.47861	0.999825	-5.01793	-0.0130591	-0.143854	8.18088	-1.84731	0.0729163	0.916521	-4.04578	-0.163587	0.0622389	8.18088	0.727112	0.471849	0.999935	-4.81584	0.0203021
540392	NM_004726	TLR5	7100	0.0886885	8.22858	1.19426	0.24017	0.999825	-4.69928	0.054941	0.187436	8.22858	1.8473	0.0729166	0.916521	-4.04578	0.213148	-0.0100594	8.22858	-0.090194	0.928632	0.999935	-4.95115	-0.000323473
540402	NM_022494	GTF2F1	2962	0.00466728	8.55417	0.0948083	0.924992	0.999825	-5.19805	0.000158044	-0.124233	8.55417	-1.84702	0.072959	0.916521	-4.04615	-0.141243	0.133567	8.55417	1.80658	0.0791746	0.999935	-4.1495	0.147113
540403	NM_182492	S1PR3	1903	0.212062	7.52861	2.67097	0.0112743	0.999825	-2.91591	0.413077	0.200351	7.52861	1.84693	0.0729718	0.916521	-4.04626	0.227768	0.223772	7.52861	1.87667	0.0686697	0.999935	-4.09021	0.2603
540440	NM_014824	TWIST1	7291	-0.150768	7.93627	-1.34966	0.185535	0.999825	-4.56452	-0.110298	-0.28189	7.93627	-1.84692	0.0729739	0.916521	-4.04628	-0.320461	-0.0196455	7.93627	-0.117099	0.907431	0.999935	-4.94969	-0.000828772
540446	NM_012459	FOXRED2	80020	0.198882	7.23797	3.45765	0.00141413	0.999825	-1.63826	0.566716	0.145127	7.23797	1.84667	0.0730106	0.916521	-4.04659	0.164954	0.252636	7.23797	2.92454	0.00592946	0.999935	-3.04086	0.562616
540452	NM_022743	SWAP70	23075	-0.127563	9.26097	-1.91747	0.0631222	0.999825	-3.95589	-0.153053	-0.167842	9.26097	-1.84654	0.0730303	0.916521	-4.04676	-0.190752	-0.087284	9.26097	-0.873602	0.388113	0.999935	-4.75582	-0.0358774
540465	NM_021572	MPLKIP	136647	-0.0565694	7.92009	-0.956297	0.345287	0.999825	-4.8765	-0.0261249	-0.149215	7.92009	-1.84618	0.0730827	0.916521	-4.0472	-0.169535	0.0360757	7.92009	0.40607	0.68709	0.999935	-4.9101	0.00587984
540487	NM_001098615	ST7	7982	-0.0464491	8.12101	-0.868768	0.390717	0.999825	-4.93248	-0.0189577	-0.134846	8.12101	-1.84593	0.0731199	0.916521	-4.04752	-0.15318	0.0419474	8.12101	0.522404	0.604582	0.999935	-4.88197	0.00916737
540491	NM_001865	ARHGEF18	23370	-0.0811906	9.5528	-0.835522	0.408923	0.999825	-4.95241	-0.0315311	-0.245013	9.5528	-1.84541	0.0731977	0.916695	-4.04818	-0.278212	0.0826313	9.5528	0.566202	0.574762	0.999935	-4.86959	0.0198738
540519	NM_000263	TMSB10	9168	0.121037	13.143	1.66859	0.103855	0.999825	-4.24394	0.119048	0.182808	13.143	1.84452	0.0733311	0.917566	-4.04932	0.207435	0.0592651	13.143	0.544011	0.58978	0.999935	-4.87598	0.0135901
540524	NM_020677	LRRFIP1	9208	-0.177963	11.9443	-1.51272	0.139062	0.999825	-4.40777	-0.152477	-0.296349	11.9443	-1.84368	0.0734558	0.917958	-4.05038	-0.336052	-0.0595769	11.9443	-0.337196	0.737923	0.999935	-4.92348	-0.00786348
540544	NM_002022	ESAM	90952	-0.171724	9.40707	-2.19225	0.0348954	0.999825	-3.60342	-0.250241	-0.197296	9.40707	-1.84345	0.0734903	0.917958	-4.05067	-0.223688	-0.146152	9.40707	-1.24234	0.222127	0.999935	-4.56016	-0.0954952
540563	NM_006120	DKK2	27123	0.00155832	7.07917	0.0324124	0.974322	0.999825	-5.20092	1.76052e-05	0.121016	7.07917	1.84226	0.0736686	0.918757	-4.05218	0.137077	-0.117899	7.07917	-1.63283	0.111203	0.999935	-4.28904	-0.112462
540564	NM_032023	TSC22D2	9819	-0.196628	8.94957	-1.93907	0.0603445	0.999825	-3.92944	-0.239761	-0.255171	8.94957	-1.84176	0.0737428	0.918757	-4.05281	-0.288925	-0.138085	8.94957	-0.906714	0.370574	0.999935	-4.74082	-0.0595318
540600	NM_153827	LRPPRC	10128	-0.0301717	8.45137	-0.572033	0.570847	0.999825	-5.08386	-0.00734623	-0.132712	8.45137	-1.84155	0.073774	0.918757	-4.05307	-0.150243	0.0723685	8.45137	0.913578	0.367004	0.999935	-4.73764	0.0315041
540608	NM_017857	MED24	9862	-0.115633	7.76834	-1.77723	0.0839619	0.999825	-4.12207	-0.124411	-0.163669	7.76834	-1.84113	0.0738379	0.918757	-4.05361	-0.185228	-0.0675962	7.76834	-0.691769	0.493511	0.999935	-4.82875	-0.020732
540615	NM_015694	TACC2	10579	-0.0190207	9.03452	-0.213127	0.832427	0.999825	-5.18491	-0.00151507	-0.224449	9.03452	-1.84071	0.0739011	0.918757	-4.05415	-0.25393	0.186408	9.03452	1.39076	0.172817	0.999935	-4.46442	0.14212
540619	NM_001025238	CEPT1	10390	-0.122738	9.6894	-1.45326	0.154794	0.999825	-4.4667	-0.0994476	-0.212279	9.6894	-1.83961	0.0740649	0.918757	-4.05553	-0.239958	-0.0331963	9.6894	-0.261717	0.795028	0.999935	-4.93531	-0.00330693
540671	NM_001080978	AOAH	313	0.154601	7.46008	1.84063	0.073912	0.999825	-4.04815	0.174898	0.21108	7.46008	1.83931	0.07411	0.918757	-4.05591	0.238547	0.0981214	7.46008	0.777847	0.441731	0.999935	-4.79623	0.0348177
540678	NM_020137	TRO	7216	0.13241	7.64074	1.35317	0.18442	0.999825	-4.56131	0.0972144	0.245887	7.64074	1.83916	0.0741326	0.918757	-4.0561	0.27785	0.018933	7.64074	0.128833	0.898206	0.999935	-4.94893	0.000882735
540681	NM_002966	ZNF174	7727	0.0608257	7.16431	1.54714	0.130558	0.999825	-4.37274	0.0537818	0.0987921	7.16431	1.83915	0.074135	0.918757	-4.05612	0.111633	0.0228594	7.16431	0.387152	0.700918	0.999935	-4.91402	0.00352795
540689	NM_015865	NECAP1	25977	0.140571	8.52225	1.75886	0.0870814	0.999825	-4.14311	0.149016	0.200776	8.52225	1.83865	0.0742093	0.918757	-4.05674	0.226785	0.0803661	8.52225	0.669551	0.507406	0.999935	-4.83655	0.0236794
540692	NM_004267	ARL5B	221079	-0.0364784	7.23377	-0.508561	0.614156	0.999825	-5.10836	-0.00772326	-0.180162	7.23377	-1.83833	0.0742585	0.918757	-4.05715	-0.203448	0.107205	7.23377	0.99517	0.326282	0.999935	-4.69821	0.0521453
540703	NM_173362	CKMT2	1160	-0.152416	8.12612	-0.843522	0.404495	0.999825	-4.94768	-0.0599129	-0.453686	8.12612	-1.83769	0.0743542	0.919148	-4.05796	-0.512073	0.148853	8.12612	0.548527	0.586709	0.999935	-4.8747	0.034471
540706	NM_002126	DNAJC12	56521	0.0288528	7.16624	0.533933	0.596662	0.999825	-5.09891	0.00647086	0.135504	7.16624	1.83529	0.0747168	0.922304	-4.06099	0.152657	-0.0777988	7.16624	-0.958622	0.34413	0.999935	-4.71626	-0.0360425
540717	NM_004793	RABL2B	11158	0.0523366	7.27337	1.1661	0.251224	0.999825	-4.72212	0.0313987	0.11251	7.27337	1.83475	0.0747998	0.922304	-4.06168	0.126697	-0.0078369	7.27337	-0.116266	0.908087	0.999935	-4.94974	-0.000328152
540725	NM_005520	MIGA1	374986	-0.0478479	7.31528	-0.826302	0.414064	0.999825	-4.95781	-0.0183225	-0.145147	7.31528	-1.83458	0.0748247	0.922304	-4.06189	-0.163429	0.0494512	7.31528	0.568628	0.573132	0.999935	-4.86887	0.0119546
540762	NM_138704	LMO3	55885	-0.0526641	7.12637	-0.872147	0.388896	0.999825	-4.93041	-0.0216011	-0.15129	7.12637	-1.83374	0.0749528	0.922304	-4.06295	-0.170233	0.0459614	7.12637	0.506808	0.615373	0.999935	-4.88614	0.00969149
580014	NM_022895	TRAF1	7185	-0.103281	7.31852	-1.71821	0.0943305	0.999825	-4.18904	-0.105899	-0.150537	7.31852	-1.83296	0.0750706	0.922304	-4.06393	-0.169283	-0.0560244	7.31852	-0.620598	0.538765	0.999935	-4.85286	-0.0150482
580026	NM_201598	BEX3	27018	0.139432	9.20017	1.49045	0.144797	0.999825	-4.43007	0.117017	0.234258	9.20017	1.83276	0.0751021	0.922304	-4.06419	0.263387	0.0446054	9.20017	0.317483	0.752707	0.999935	-4.92685	0.00550314
580037	NM_173618	NOLC1	9221	-0.0529102	7.2286	-0.89221	0.378193	0.999825	-4.91799	-0.0223433	-0.148442	7.2286	-1.83205	0.0752096	0.922304	-4.06508	-0.166808	0.0426216	7.2286	0.478555	0.635143	0.999935	-4.89338	0.00840193
580048	NM_001005742	USF2	7392	-0.0498283	8.63265	-0.570773	0.571692	0.999825	-5.08438	-0.0121002	-0.2185	8.63265	-1.83186	0.0752383	0.922304	-4.06532	-0.245498	0.118844	8.63265	0.90644	0.370718	0.999935	-4.74095	0.0512165
580053	NM_024091	ZNF91	7644	-0.0466583	9.74417	-0.401878	0.690145	0.999825	-5.14316	-0.00751477	-0.290575	9.74417	-1.8318	0.0752481	0.922304	-4.0654	-0.326462	0.197259	9.74417	1.1313	0.265394	0.999935	-4.62557	0.113642
580064	NM_024587	SPOPL	339745	-0.0573663	7.32344	-1.10095	0.278208	0.999825	-4.77306	-0.0318745	-0.130408	7.32344	-1.83177	0.0752521	0.922304	-4.06543	-0.146511	0.0156758	7.32344	0.200316	0.842358	0.999935	-4.94275	0.0011679
580066	NM_020156	AKAP12	9590	-0.148607	9.0963	-1.3926	0.172266	0.999825	-4.52474	-0.113506	-0.266968	9.0963	-1.83104	0.0753636	0.922883	-4.06636	-0.299761	-0.0302463	9.0963	-0.188727	0.851365	0.999935	-4.94394	-0.00211374
580100	NM_174941	UBTD2	92181	0.0524531	7.29448	1.22765	0.227527	0.999825	-4.67156	0.0337256	0.106817	7.29448	1.82978	0.0755553	0.923309	-4.06794	0.119821	-0.00191119	7.29448	-0.0297841	0.976403	0.999935	-4.95306	-1.98204e-05
580114	NM_030768	FCGR3B	2215	0.0857642	7.98351	0.978274	0.334454	0.999825	-4.86166	0.0407949	0.219151	7.98351	1.82958	0.0755861	0.923309	-4.06819	0.245791	-0.0476232	7.98351	-0.3617	0.719686	0.999935	-4.919	-0.00680329
580121	NM_003099	NTNG1	22854	0.229738	7.41396	1.25164	0.218755	0.999825	-4.65122	0.151637	0.458822	7.41396	1.82955	0.0755914	0.923309	-4.06823	0.514581	0.000654552	7.41396	0.00237446	0.998119	0.999935	-4.95329	5.35345e-07
580129	NM_006541	ACLY	47	0.0681496	9.68849	0.821355	0.416839	0.999825	-4.96068	0.025899	0.207318	9.68849	1.82877	0.0757112	0.923665	-4.06922	0.23237	-0.0710189	9.68849	-0.569924	0.572261	0.999935	-4.86849	-0.0172154
580132	NM_018407	FOSB	2354	0.46278	9.17395	1.09881	0.279131	0.999825	-4.77469	0.256469	1.05181	9.17395	1.82783	0.0758542	0.923665	-4.07039	1.17804	-0.126247	9.17395	-0.199592	0.84292	0.999935	-4.94283	-0.00936921
580133	NM_001040097	NR2F2	7026	0.0642108	10.1956	0.426103	0.672564	0.999825	-5.13597	0.0110614	0.376193	10.1956	1.82713	0.0759615	0.923665	-4.07127	0.421113	-0.247771	10.1956	-1.09479	0.280862	0.999935	-4.64587	-0.136648
580148	NM_032421	VPS4B	9525	-0.0711602	9.56742	-0.8784	0.38554	0.999825	-4.92657	-0.0294554	-0.202199	9.56742	-1.82679	0.0760146	0.923665	-4.07171	-0.226282	0.059879	9.56742	0.492159	0.625589	0.999935	-4.88995	0.012198
580184	NM_016018	GSTM2	2946	0.0894696	11.2122	0.560783	0.578412	0.999825	-5.08841	0.0212725	0.397992	11.2122	1.82577	0.0761706	0.923665	-4.07298	0.44504	-0.219053	11.2122	-0.914205	0.366679	0.999935	-4.73735	-0.0954445
580187	NM_001029851	ATPAF1	64756	-0.0676014	9.47574	-0.944095	0.351401	0.999825	-4.88461	-0.0307043	-0.178609	9.47574	-1.82565	0.0761896	0.923665	-4.07314	-0.199704	0.0434067	9.47574	0.403638	0.688861	0.999935	-4.91061	0.00702616
580196	NM_001013437	ALG10B	144245	-0.072337	7.57757	-1.25546	0.217381	0.999825	-4.64795	-0.0479434	-0.143682	7.57757	-1.82515	0.0762661	0.923665	-4.07376	-0.160589	-0.000991995	7.57757	-0.0114638	0.990917	0.999935	-4.95326	-3.93118e-06
580204	NM_032799	PPFIA1	8500	-0.0621177	7.07562	-1.63784	0.110149	0.999825	-4.27731	-0.05951	-0.094574	7.07562	-1.82508	0.0762779	0.923665	-4.07386	-0.105696	-0.0296614	7.07562	-0.520743	0.605727	0.999935	-4.88242	-0.00645796
580228	NM_021785	MAPK10	5602	-0.0974105	8.95582	-1.1718	0.248956	0.999825	-4.71753	-0.0588239	-0.207152	8.95582	-1.82386	0.0764655	0.923665	-4.07539	-0.231292	0.0123312	8.95582	0.0987713	0.921867	0.999935	-4.95073	0.000435685
580240	NM_145755	CASQ2	845	-0.403393	8.1204	-1.83316	0.0750409	0.999825	-4.05697	-0.453697	-0.548323	8.1204	-1.82373	0.0764858	0.923665	-4.07555	-0.612158	-0.258464	8.1204	-0.782072	0.439275	0.999935	-4.79454	-0.0923397
580255	NM_001624	UBR3	130507	-0.0939951	8.00154	-1.57959	0.122929	0.999825	-4.33911	-0.085568	-0.148272	8.00154	-1.82369	0.0764912	0.923665	-4.0756	-0.165529	-0.0397182	8.00154	-0.444432	0.659385	0.999935	-4.90159	-0.00718348
580279	NM_152751	SLC35B1	10237	0.15418	8.97061	2.17106	0.0365833	0.999825	-3.63179	0.221513	0.176951	8.97061	1.82369	0.0764923	0.923665	-4.07561	0.197545	0.131409	8.97061	1.2321	0.225883	0.999935	-4.56642	0.0849054
580332	NM_173854	EHHADH	1962	-0.0271293	7.58251	-0.32612	0.746218	0.999825	-5.16298	-0.00344907	-0.207265	7.58251	-1.82355	0.0765139	0.923665	-4.07578	-0.231361	0.153006	7.58251	1.22468	0.228632	0.999935	-4.57092	0.0980559
580343	NM_152606	ARHGEF10L	55160	-0.101598	7.25269	-2.0324	0.0495247	0.999825	-3.81263	-0.132604	-0.124546	7.25269	-1.8235	0.0765216	0.923665	-4.07584	-0.13902	-0.0786504	7.25269	-1.04761	0.301786	0.999935	-4.67123	-0.0409219
580369	NM_002495	BASP1	10409	0.229426	10.2633	1.55617	0.128398	0.999825	-4.36344	0.20452	0.367064	10.2633	1.82225	0.0767144	0.924209	-4.07741	0.409322	0.0917882	10.2633	0.414549	0.680927	0.999935	-4.90828	0.0153194
580390	NM_013261	TERF2IP	54386	0.127198	9.37947	1.3746	0.177734	0.999825	-4.54155	0.0954277	0.230362	9.37947	1.82205	0.0767461	0.924209	-4.07767	0.256841	0.024034	9.37947	0.172941	0.863665	0.999935	-4.94543	0.00152988
580400	NM_020719	ZFC3H1	196441	-0.0168902	8.6679	-0.202032	0.841027	0.999825	-5.18657	-0.00126998	-0.208114	8.6679	-1.82196	0.0767599	0.924209	-4.07778	-0.232019	0.174333	8.6679	1.38848	0.173504	0.999935	-4.46596	0.132614
580403	NM_004403	RHOT1	55288	-0.0622893	7.28115	-1.53362	0.133848	0.999825	-4.38658	-0.0544027	-0.10103	7.28115	-1.82056	0.0769764	0.925201	-4.07953	-0.112511	-0.0235488	7.28115	-0.386053	0.701725	0.999935	-4.91424	-0.00362259
580411	NM_017773	TMEM234	56063	0.0233749	7.28913	0.470211	0.641034	0.999825	-5.1218	0.00451413	0.123627	7.28913	1.82016	0.0770397	0.925201	-4.08004	0.137632	-0.0768769	7.28913	-1.02971	0.310001	0.999935	-4.68058	-0.0391025
580431	NM_006902	ZMYM2	7750	-0.14441	8.50327	-2.1075	0.0420892	0.999825	-3.71574	-0.198683	-0.170377	8.50327	-1.81985	0.0770878	0.925201	-4.08043	-0.189632	-0.118442	8.50327	-1.15094	0.257328	0.999935	-4.61439	-0.0698234
580433	NM_020946	BCAT1	586	-0.0892224	8.25761	-1.06915	0.292102	0.999825	-4.79695	-0.0476863	-0.207445	8.25761	-1.81938	0.0771611	0.925201	-4.08102	-0.230804	0.0290002	8.25761	0.231389	0.81832	0.999935	-4.93923	0.00252524
580435	NM_001127218	PDGFB	5155	0.162262	7.80011	2.61781	0.0128532	0.999825	-2.99628	0.306836	0.154079	7.80011	1.81935	0.0771646	0.925201	-4.08105	0.171426	0.170445	7.80011	1.83097	0.0753744	0.999935	-4.12906	0.191372
580446	NM_018316	RNF144A	9781	0.052455	8.0817	0.783764	0.438294	0.999825	-4.98197	0.0187912	0.16631	8.0817	1.81874	0.0772605	0.925286	-4.08182	0.184944	-0.0614	8.0817	-0.610861	0.545121	0.999935	-4.85597	-0.0161793
580463	NM_001040715	C1orf198	84886	0.117966	9.77245	0.815564	0.420101	0.999825	-4.96402	0.0444316	0.359326	9.77245	1.8182	0.0773438	0.925286	-4.08249	0.399418	-0.123394	9.77245	-0.568026	0.573536	0.999935	-4.86905	-0.0297921
580465	NM_014909	SKAP2	8935	-0.164079	8.87137	-2.29032	0.0279533	0.999825	-3.46967	-0.254908	-0.177878	8.87137	-1.81726	0.0774907	0.925286	-4.08367	-0.197578	-0.150281	8.87137	-1.39676	0.17102	0.999935	-4.46036	-0.115258
580484	NM_005338	PABPC4	8761	-0.0396176	10.6757	-0.570543	0.571846	0.999825	-5.08447	-0.00961601	-0.172374	10.6757	-1.81688	0.0775502	0.925286	-4.08415	-0.191407	0.0931392	10.6757	0.893118	0.377713	0.999935	-4.74704	0.0393828
580491	NM_001458	CMTR1	23070	0.00712392	7.15266	0.170361	0.865678	0.999825	-5.19082	0.000446267	-0.103805	7.15266	-1.81686	0.0775538	0.925286	-4.08417	-0.115265	0.118053	7.15266	1.87976	0.0682361	0.999935	-4.08756	0.137648
580494	NM_002796	ERI3	79033	0.0149851	8.20624	0.206469	0.837586	0.999825	-5.18592	0.00115342	0.180158	8.20624	1.81677	0.0775677	0.925286	-4.08429	0.200033	-0.150188	8.20624	-1.37785	0.176736	0.999935	-4.47311	-0.113042
580521	NM_152292	EGR3	1960	0.275874	7.53264	2.04562	0.0481377	0.999825	-3.79576	0.363468	0.334694	7.53264	1.81642	0.077623	0.925286	-4.08473	0.371513	0.217054	7.53264	1.07166	0.290989	0.999935	-4.65843	0.116368
580561	NM_021116	MADD	8567	-0.0085146	7.47028	-0.126322	0.900178	0.999825	-5.19554	-0.000388875	0.167197	7.47028	1.81551	0.0777653	0.926213	-4.08587	0.185458	-0.184226	7.47028	-1.81988	0.0770824	0.999935	-4.13838	-0.205052
580577	NM_001007075	TMEM18	129787	0.0293016	7.73913	0.440821	0.661973	0.999825	-5.13139	0.00524967	-0.164796	7.73913	-1.81455	0.077915	0.927016	-4.08706	-0.182656	0.223399	7.73913	2.23783	0.0314977	0.999935	-3.75995	0.335483
580592	NM_153634	ATP5D	513	-0.0875229	7.78671	-1.17213	0.248827	0.999825	-4.71727	-0.0528728	-0.185037	7.78671	-1.8137	0.0780488	0.927016	-4.08813	-0.204953	0.0099909	7.78671	0.0890911	0.929502	0.999935	-4.9512	0.000317207
580598	NM_001042410	MSH3	4437	-0.0654201	8.02419	-1.1279	0.266806	0.999825	-4.75231	-0.0375383	-0.143716	8.02419	-1.81351	0.0780793	0.927016	-4.08837	-0.159161	0.012876	8.02419	0.147814	0.883313	0.999935	-4.94755	0.000693829
580601	NM_153747	GALM	130589	-0.0200034	8.09678	-0.260351	0.796073	0.999825	-5.17686	-0.00198127	-0.190339	8.09678	-1.81317	0.0781329	0.927016	-4.0888	-0.210737	0.150332	8.09678	1.30282	0.200891	0.999935	-4.52227	0.104787
580609	NM_004453	MXI1	4601	-0.066385	7.27682	-1.60135	0.118021	0.999825	-4.31624	-0.0616081	-0.102661	7.27682	-1.81249	0.078239	0.927016	-4.08964	-0.113603	-0.0301087	7.27682	-0.483596	0.631595	0.999935	-4.89212	-0.00600854
580671	NM_203406	TRIM5	85363	-0.0623369	7.89239	-0.930222	0.358439	0.999825	-4.89371	-0.0277764	-0.165914	7.89239	-1.81208	0.0783041	0.927016	-4.09016	-0.183536	0.04124	7.89239	0.409765	0.684401	0.999935	-4.90931	0.00679178
580681	NM_144976	DHRS12	79758	0.00506723	7.14309	0.127239	0.899458	0.999825	-5.19545	0.000233189	-0.0985423	7.14309	-1.81103	0.0784702	0.927016	-4.09147	-0.108918	0.108677	7.14309	1.81702	0.0775278	0.999935	-4.14077	0.12069
580692	NM_181353	EIF4G2	1982	-0.124418	11.3925	-1.89857	0.0656427	0.999825	-3.97886	-0.147163	-0.162149	11.3925	-1.81097	0.0784793	0.927016	-4.09154	-0.179214	-0.0866868	11.3925	-0.880788	0.384263	0.999935	-4.75261	-0.0360073
580711	NM_005585	ZNF212	7988	0.0520435	8.03718	1.00462	0.321773	0.999825	-4.84345	0.0256289	0.128156	8.03718	1.81061	0.0785354	0.927016	-4.09199	0.141604	-0.0240691	8.03718	-0.309363	0.758825	0.999935	-4.92819	-0.00288487
580719	NM_024808	ADAR	103	0.0916592	8.92448	1.26505	0.213962	0.999825	-4.6397	0.0613808	0.179234	8.92448	1.81054	0.0785476	0.927016	-4.09208	0.19803	0.00408431	8.92448	0.0375342	0.970266	0.999935	-4.95292	5.35421e-05
580722	NM_002199	COPS7B	64708	0.0483039	8.30577	1.00969	0.31937	0.999825	-4.83989	0.0239445	0.1183	8.30577	1.80984	0.0786568	0.927016	-4.09295	0.130634	-0.021692	8.30577	-0.301911	0.764454	0.999935	-4.92938	-0.00253034
580739	NM_001996	TNPO1	3842	-0.0298094	8.4004	-0.439745	0.662745	0.999825	-5.13173	-0.00532556	-0.167602	8.4004	-1.80959	0.0786979	0.927016	-4.09327	-0.185038	0.107983	8.4004	1.06066	0.295892	0.999935	-4.66432	0.0571085
580743	NM_025163	CRK	1398	-0.087794	9.37108	-1.37705	0.176982	0.999825	-4.53927	-0.0660273	-0.157551	9.37108	-1.80867	0.0788434	0.927016	-4.09442	-0.173816	-0.018037	9.37108	-0.188375	0.851638	0.999935	-4.94397	-0.00125799
580767	NM_182705	TSPAN31	6302	0.0587543	9.24256	1.00543	0.321386	0.999825	-4.84288	0.0289643	0.144399	9.24256	1.80855	0.0788615	0.927016	-4.09456	0.159292	-0.0268907	9.24256	-0.306402	0.76106	0.999935	-4.92866	-0.00318873
610014	NM_003541	ALDH7A1	501	0.103084	9.09878	1.42318	0.163276	0.999825	-4.49575	0.081135	0.178968	9.09878	1.80841	0.0788836	0.927016	-4.09473	0.197404	0.0271993	9.09878	0.250036	0.803978	0.999935	-4.93688	0.00257729
610019	NM_006466	PITPNC1	26207	-0.208429	8.27972	-2.45968	0.0188305	0.999825	-3.22975	-0.35957	-0.209351	8.27972	-1.8082	0.0789172	0.927016	-4.095	-0.230878	-0.207508	8.27972	-1.63053	0.11169	0.999935	-4.29081	-0.197545
610022	NM_016561	KEAP1	9817	0.141528	8.51489	2.2175	0.0329751	0.999825	-3.56937	0.209718	0.157671	8.51489	1.80812	0.0789307	0.927016	-4.09511	0.173873	0.125385	8.51489	1.3081	0.199113	0.999935	-4.51889	0.0878822
610040	NM_002912	PRKCI	5584	0.0502583	7.7976	0.807362	0.424749	0.999825	-4.96871	0.0186895	0.153735	7.7976	1.80753	0.0790235	0.927346	-4.09583	0.169453	-0.0532182	7.7976	-0.569241	0.57272	0.999935	-4.86869	-0.0128819
610056	NM_001810	TOM1	10043	0.07578	9.38636	0.877187	0.386189	0.999825	-4.92732	0.0313123	0.213245	9.38636	1.80663	0.0791666	0.928267	-4.09696	0.23488	-0.061685	9.38636	-0.475437	0.637342	0.999935	-4.89416	-0.0120673
610072	NM_020185	OGT	8473	-0.0897636	8.70303	-0.81626	0.419709	0.999825	-4.96362	-0.0338456	-0.271357	8.70303	-1.80602	0.0792643	0.928329	-4.09772	-0.298743	0.0918297	8.70303	0.556015	0.581633	0.999935	-4.87255	0.0216122
610082	NM_182620	SLC44A2	57153	-0.0209461	10.3364	-0.229422	0.819837	0.999825	-5.18231	-0.00180708	0.225247	10.3364	1.80569	0.0793164	0.928329	-4.09813	0.247915	-0.267139	10.3364	-1.94825	0.059197	0.999935	-4.02796	-0.327967
610091	NM_003704	FEN1	2237	-0.0997713	8.07742	-1.50132	0.141975	0.999825	-4.41922	-0.0845849	-0.163926	8.07742	-1.80538	0.0793659	0.928329	-4.09852	-0.180378	-0.0356167	8.07742	-0.356859	0.723276	0.999935	-4.91991	-0.00501111
610093	NM_000018	DAD1	1603	0.115847	11.1642	1.80082	0.0800951	0.999825	-4.0948	0.127014	0.158644	11.1642	1.80494	0.0794355	0.928387	-4.09906	0.174506	0.0730498	11.1642	0.756103	0.454496	0.999935	-4.80479	0.0250173
610112	NM_173607	NBEA	26960	0.115838	7.63017	1.06252	0.295062	0.999825	-4.80186	0.0614039	0.268798	7.63017	1.80454	0.0795005	0.928389	-4.09957	0.295579	-0.0371232	7.63017	-0.226729	0.821914	0.999935	-4.93979	-0.00316191
610113	NM_003807	ABLIM3	22885	-0.172194	8.69859	-1.89823	0.0656881	0.999825	-3.97926	-0.203622	-0.223492	8.69859	-1.80321	0.0797126	0.929974	-4.10122	-0.2455	-0.120896	8.69859	-0.8874	0.380741	0.999935	-4.74963	-0.0507003
610138	NM_002794	PNMA8A	55228	0.182361	7.17302	1.46936	0.150401	0.999825	-4.45094	0.150038	0.30568	7.17302	1.80267	0.0797985	0.929974	-4.10189	0.335638	0.0590427	7.17302	0.316766	0.753247	0.999935	-4.92697	0.00726594
610148	NM_024736	PHB	5245	0.0600015	8.93078	0.993657	0.327008	0.999825	-4.85108	0.0291273	0.148695	8.93078	1.80229	0.0798598	0.929974	-4.10237	0.163219	-0.0286923	8.93078	-0.316384	0.753535	0.999935	-4.92704	-0.00352619
610152	NM_001343	PIBF1	10464	0.0243309	7.1872	0.570634	0.571785	0.999825	-5.08443	0.00590675	0.104976	7.1872	1.80195	0.0799145	0.929974	-4.10279	0.115198	-0.0563144	7.1872	-0.879413	0.384998	0.999935	-4.75322	-0.0233447
610154	NM_152353	TERF1	7013	0.100669	8.51734	0.969865	0.338571	0.999825	-4.86738	0.0473496	0.255386	8.51734	1.8008	0.0800987	0.929974	-4.10422	0.279999	-0.0540481	8.51734	-0.346714	0.730821	0.999935	-4.92177	-0.00736077
610164	NM_153047	TTYH2	94015	0.0641568	7.16141	1.15651	0.255072	0.999825	-4.72978	0.0380666	0.136423	7.16141	1.7999	0.0802439	0.929974	-4.10534	0.149463	-0.00810917	7.16141	-0.0973329	0.923001	0.999935	-4.9508	-0.000282183
610189	NM_015198	NOA1	84273	0.0103469	8.8459	0.158751	0.87475	0.999825	-5.1922	0.000601321	-0.16024	8.8459	-1.79942	0.0803211	0.929974	-4.10594	-0.175491	0.180934	8.8459	1.84843	0.0727496	0.999935	-4.1143	0.205934
610193	NM_007262	KCTD9	54793	0.0824148	8.34707	0.987534	0.329958	0.999825	-4.85531	0.0396861	0.205093	8.34707	1.79866	0.0804426	0.929974	-4.10688	0.224477	-0.040263	8.34707	-0.321239	0.749883	0.999935	-4.92623	-0.00503314
610201	NM_018645	IL7R	3575	-0.310572	8.26944	-1.88814	0.0670697	0.999825	-3.99145	-0.364448	-0.404154	8.26944	-1.79834	0.0804948	0.929974	-4.10728	-0.442238	-0.21699	8.26944	-0.878388	0.385546	0.999935	-4.75368	-0.0898172
610221	NM_017626	RAB11FIP1	80223	-0.0707401	7.39926	-1.05462	0.298612	0.999825	-4.80766	-0.037131	-0.164791	7.39926	-1.79811	0.0805326	0.929974	-4.10757	-0.180286	0.0233105	7.39926	0.231396	0.818314	0.999935	-4.93923	0.00202987
610239	NM_016260	AGBL5	60509	-0.0570957	8.16317	-0.799518	0.429223	0.999825	-4.97316	-0.0209722	-0.175437	8.16317	-1.79804	0.0805431	0.929974	-4.10765	-0.191923	0.0612459	8.16317	0.571054	0.571503	0.999935	-4.86816	0.0148816
610243	NM_032361	ANKFY1	51479	0.0275669	8.97058	0.432108	0.668235	0.999825	-5.13412	0.00482617	0.156715	8.97058	1.79791	0.0805643	0.929974	-4.10781	0.171424	-0.101581	8.97058	-1.06021	0.296094	0.999935	-4.66456	-0.0536929
610270	NM_012081	TRAPPC11	60684	-0.0486865	8.74435	-0.793923	0.432431	0.999825	-4.97631	-0.0177259	-0.150637	8.74435	-1.79786	0.0805729	0.929974	-4.10788	-0.164768	0.0532641	8.74435	0.578336	0.56663	0.999935	-4.86599	0.0131403
610278	NM_145800	NOL6	65083	0.0554954	8.98934	0.802405	0.427573	0.999825	-4.97153	0.0204773	0.169862	8.98934	1.79757	0.0806197	0.929974	-4.10824	0.185754	-0.0588708	8.98934	-0.566777	0.574375	0.999935	-4.86942	-0.0141763
610279	NM_003403	MAN2A1	4124	0.126815	8.83398	1.52346	0.136362	0.999825	-4.39691	0.109734	0.204342	8.83398	1.79669	0.0807617	0.929974	-4.10933	0.223304	0.0492874	8.83398	0.394251	0.695717	0.999935	-4.91257	0.0077661
610300	NM_017444	NTN4	59277	-0.0534247	7.11178	-1.2061	0.23563	0.999825	-4.68953	-0.0335383	-0.108729	7.11178	-1.79655	0.0807844	0.929974	-4.1095	-0.118805	0.00187966	7.11178	0.028255	0.977614	0.999935	-4.95308	1.84816e-05
610301	NM_145753	CDK18	5129	0.100254	7.13882	1.98935	0.0542857	0.999825	-3.86702	0.126853	0.123688	7.13882	1.79635	0.0808171	0.929974	-4.10976	0.135129	0.07682	7.13882	1.01498	0.316874	0.999935	-4.68817	0.0383419
610309	NM_207115	FAM214A	56204	-0.174821	8.95666	-1.72839	0.0924701	0.999825	-4.17763	-0.180764	-0.248097	8.95666	-1.79524	0.0809964	0.929974	-4.11113	-0.270806	-0.101544	8.95666	-0.668467	0.50809	0.999935	-4.83692	-0.0298601
610324	NM_004939	C9orf24	84688	-0.0333944	7.2351	-0.655913	0.516042	0.999825	-5.04718	-0.00959472	-0.124813	7.2351	-1.79426	0.0811551	0.929974	-4.11234	-0.136132	0.0580244	7.2351	0.758854	0.45287	0.999935	-4.80372	0.019962
610332	NM_001025201	CKS2	1164	-0.0145322	7.70099	-0.189033	0.851126	0.999825	-5.1884	-0.00101734	-0.1884	7.70099	-1.79367	0.0812522	0.929974	-4.11308	-0.205387	0.159336	7.70099	1.38005	0.176063	0.999935	-4.47163	0.120192
610333	NM_006804	GOLGA6B	55889	-0.0623675	7.13172	-1.45752	0.153622	0.999825	-4.46254	-0.0507389	-0.104779	7.13172	-1.79219	0.0814921	0.929974	-4.11491	-0.114092	-0.0199561	7.13172	-0.310533	0.757942	0.999935	-4.928	-0.00240199
610341	NM_100486	WDR26	80232	-0.115581	8.62832	-1.7125	0.0953889	0.999825	-4.19543	-0.117951	-0.165218	8.62832	-1.79165	0.081581	0.929974	-4.11558	-0.179825	-0.0659446	8.62832	-0.650575	0.519443	0.999935	-4.84301	-0.0187588
610356	NM_016032	HERC6	55008	0.078388	8.09695	0.639749	0.526378	0.999825	-5.05463	0.0218469	0.299882	8.09695	1.79128	0.0816407	0.929974	-4.11604	0.3263	-0.143106	8.09695	-0.777666	0.441836	0.999935	-4.7963	-0.0507653
610358	NM_024419	TCF3	6929	-0.0176596	7.8761	-0.308093	0.759783	0.999825	-5.16709	-0.00210697	-0.140271	7.8761	-1.79112	0.0816669	0.929974	-4.11624	-0.152609	0.104952	7.8761	1.21919	0.230685	0.999935	-4.57424	0.0668526
610367	NM_016217	NBL1	4681	0.022469	10.0208	0.222696	0.825028	0.999825	-5.18341	0.00187687	-0.246858	10.0208	-1.79073	0.0817307	0.929974	-4.11672	-0.268487	0.291796	10.0208	1.92568	0.0620538	0.999935	-4.04777	0.352266
610376	NM_145266	ANO8	57719	0.0795733	7.40331	1.45918	0.153167	0.999825	-4.46092	0.064839	0.133421	7.40331	1.79068	0.0817384	0.929974	-4.11678	0.145105	0.025726	7.40331	0.314116	0.755242	0.999935	-4.92741	0.00313635
610379	NM_001006666	MRPL35	51318	-0.0498597	8.04888	-0.928272	0.359436	0.999825	-4.89498	-0.0221566	-0.13135	8.04888	-1.78981	0.0818803	0.929974	-4.11785	-0.142753	0.0316303	8.04888	0.392107	0.697286	0.999935	-4.91301	0.00495297
610392	NM_001008712	IMMP2L	83943	0.0338586	8.2657	0.637565	0.527783	0.999825	-5.05562	0.00939729	-0.129848	8.2657	-1.78955	0.0819242	0.929974	-4.11818	-0.141091	0.197565	8.2657	2.47708	0.0180662	0.999935	-3.52113	0.344382
610400	NM_022761	SEMA3F	6405	-0.109919	7.51056	-1.41253	0.166362	0.999825	-4.5059	-0.0856212	-0.190244	7.51056	-1.78932	0.0819618	0.929974	-4.11847	-0.206679	-0.029595	7.51056	-0.253231	0.801527	0.999935	-4.93646	-0.00284354
610403	NM_015975	TRIP13	9319	-0.0282478	7.09485	-0.700835	0.487902	0.999825	-5.02554	-0.00880393	-0.0985133	7.09485	-1.78887	0.0820346	0.929974	-4.11902	-0.106986	0.0420177	7.09485	0.694128	0.492048	0.999935	-4.82791	0.0129412
610424	NM_014675	CHST7	56548	0.0730289	8.79025	0.925364	0.360925	0.999825	-4.89686	0.0323213	0.192849	8.79025	1.7885	0.0820963	0.929974	-4.11948	0.209372	-0.0467912	8.79025	-0.394782	0.695328	0.999935	-4.91246	-0.00738412
610435	NM_003142	PMP22	5376	0.102445	7.31289	0.915772	0.365867	0.999825	-4.90305	0.0447352	0.273335	7.31289	1.78832	0.082125	0.929974	-4.1197	0.296712	-0.0684454	7.31289	-0.407396	0.686124	0.999935	-4.90982	-0.0111975
610437	NM_013230	PRRT3	285368	0.0667304	7.42053	1.36335	0.18122	0.999825	-4.55195	0.0495002	0.119594	7.42053	1.78832	0.0821256	0.929974	-4.1197	0.129821	0.0138672	7.42053	0.188647	0.851427	0.999935	-4.94394	0.000968664
610445	NM_177423	VGLL3	389136	0.0295157	8.2564	0.207315	0.836929	0.999825	-5.18579	0.0022819	0.347858	8.2564	1.78827	0.0821341	0.929974	-4.11977	0.377591	-0.288826	8.2564	-1.35079	0.185173	0.999935	-4.49111	-0.211543
610451	NM_003516	PTK2B	2185	-0.147937	7.7559	-2.02841	0.0499494	0.999825	-3.8177	-0.192536	-0.178195	7.7559	-1.78825	0.0821373	0.929974	-4.11979	-0.193423	-0.11768	7.7559	-1.07437	0.289788	0.999935	-4.65697	-0.0633021
610452	NM_002211	ATM	472	-0.0649779	8.88817	-0.827906	0.413167	0.999825	-4.95687	-0.0249434	-0.191687	8.88817	-1.78757	0.082249	0.929974	-4.12063	-0.207956	0.0617316	8.88817	0.523719	0.603676	0.999935	-4.88161	0.0135313
610475	NM_005657	SCAMP3	10067	0.0578056	9.17059	0.836567	0.408343	0.999825	-4.9518	0.0224849	0.16876	9.17059	1.78753	0.0822555	0.929974	-4.12068	0.183077	-0.0531485	9.17059	-0.51215	0.611667	0.999935	-4.88472	-0.0113464
610482	NM_003174	ZNF800	168850	-0.060139	7.95579	-0.971247	0.337892	0.999825	-4.86644	-0.0283388	-0.151209	7.95579	-1.78733	0.0822886	0.929974	-4.12093	-0.16401	0.0309309	7.95579	0.332614	0.741351	0.999935	-4.92428	0.00402028
610494	NM_031263	ALDH1A2	8854	-0.350992	7.55021	-2.1876	0.0352603	0.999825	-3.60967	-0.509891	-0.391796	7.55021	-1.78724	0.082303	0.929974	-4.12104	-0.424935	-0.310188	7.55021	-1.28727	0.206197	0.999935	-4.53216	-0.212702
610519	NM_001018020	RASGRP3	25780	-0.195717	8.3839	-2.05967	0.0467014	0.999825	-3.77774	-0.260435	-0.232034	8.3839	-1.7872	0.0823093	0.929974	-4.12109	-0.251653	-0.1594	8.3839	-1.11695	0.2714	0.999935	-4.63362	-0.0902828
610521	NM_021648	ZNRF3	84133	0.0488275	7.2658	1.02744	0.311053	0.999825	-4.82731	0.0247636	0.116016	7.2658	1.78675	0.0823835	0.929974	-4.12165	0.12578	-0.0183612	7.2658	-0.257258	0.798442	0.999935	-4.93592	-0.00179493
610523	NM_032490	LYRM4	57128	0.00858314	7.70765	0.157963	0.875367	0.999825	-5.19229	0.000496192	0.132632	7.70765	1.78654	0.0824184	0.929974	-4.12191	0.14377	-0.115466	7.70765	-1.41494	0.165659	0.999935	-4.44795	-0.090154
610524	NM_021006	ELL2	22936	-0.137688	7.99891	-1.16483	0.251731	0.999825	-4.72313	-0.0824837	-0.288369	7.99891	-1.78555	0.0825815	0.929974	-4.12313	-0.312338	0.012994	7.99891	0.073196	0.942054	0.999935	-4.95188	0.000336856
610543	NM_016258	DNAJC4	3338	-0.0655835	8.68827	-0.959624	0.343632	0.999825	-4.87428	-0.0304246	-0.166719	8.68827	-1.78544	0.0825987	0.929974	-4.12326	-0.180562	0.0355524	8.68827	0.346378	0.73107	0.999935	-4.92183	0.00483658
610546	NM_017747	FMC1	154791	-0.0776456	8.28293	-1.05353	0.299104	0.999825	-4.80845	-0.0407001	-0.17976	8.28293	-1.78515	0.0826475	0.929974	-4.12363	-0.194638	0.0244683	8.28293	0.221059	0.826293	0.999935	-4.94046	0.00202759
610554	NM_013396	GNAL	2774	-0.0797442	7.26557	-1.59061	0.120422	0.999825	-4.32756	-0.0733083	-0.122274	7.26557	-1.78506	0.0826619	0.929974	-4.12373	-0.132385	-0.0372145	7.26557	-0.494257	0.624121	0.999935	-4.88941	-0.00761896
610563	NM_024014	CHADL	150356	0.0815748	7.29889	1.26512	0.21394	0.999825	-4.63965	0.0546314	0.157234	7.29889	1.78473	0.0827155	0.929974	-4.12413	0.170192	0.00591595	7.29889	0.0610906	0.951624	0.999935	-4.95231	0.000127397
610598	NM_004000	CCL19	6363	0.0309156	8.85915	0.104993	0.916963	0.999825	-5.19732	0.00116392	0.717948	8.85915	1.78455	0.0827464	0.929974	-4.12437	0.777	-0.656116	8.85915	-1.48367	0.14658	0.999935	-4.39984	-0.547152
610600	NM_000437	SLC35A5	55032	0.0742206	8.8277	0.79382	0.43249	0.999825	-4.97636	0.027018	0.227907	8.8277	1.78405	0.0828279	0.930161	-4.12498	0.246555	-0.0794654	8.8277	-0.565916	0.574955	0.999935	-4.86967	-0.0191008
610601	NM_000081	SUCLA2	8803	-0.129001	9.06924	-1.69556	0.0985839	0.999825	-4.21426	-0.1298	-0.185389	9.06924	-1.78344	0.0829296	0.930575	-4.12573	-0.20046	-0.0726126	9.06924	-0.635489	0.52912	0.999935	-4.84803	-0.0200735
610615	NM_017655	GID8	54994	0.0519011	9.78647	0.769784	0.446439	0.999825	-4.98964	0.0181777	0.164173	9.78647	1.78216	0.0831407	0.932215	-4.12731	0.177338	-0.060371	9.78647	-0.596206	0.55476	0.999935	-4.86055	-0.0154486
610678	NM_006494	SVEP1	79987	-0.178915	10.6646	-1.94821	0.0592017	0.999825	-3.91819	-0.219648	-0.223496	10.6646	-1.78119	0.0833017	0.932247	-4.1285	-0.24123	-0.134335	10.6646	-0.973983	0.33655	0.999935	-4.70875	-0.0635336
610682	NM_001042685	ZBTB11	27107	-0.0568919	7.51131	-0.918535	0.364439	0.999825	-4.90127	-0.02494	-0.150719	7.51131	-1.78102	0.0833312	0.932247	-4.12872	-0.162655	0.0369357	7.51131	0.39707	0.693655	0.999935	-4.91199	0.00586747
610689	NM_003977	LSM12	124801	-0.011895	8.3585	-0.175869	0.86138	0.999825	-5.19014	-0.000770855	-0.164504	8.3585	-1.78014	0.0834774	0.932247	-4.12981	-0.177406	0.140714	8.3585	1.38528	0.174474	0.999935	-4.46812	0.106699
610703	NM_001001664	TRAF5	7188	-0.00879333	7.55302	-0.114242	0.909679	0.999825	-5.19659	-0.000361508	-0.187176	7.55302	-1.77982	0.08353	0.932247	-4.1302	-0.201806	0.16959	7.55302	1.46706	0.151024	0.999935	-4.41164	0.139225
610750	NM_021960	TRAPPC1	58485	0.0392802	8.80587	0.548627	0.586641	0.999825	-5.09323	0.00909837	0.17408	8.80587	1.77953	0.0835777	0.932247	-4.13055	0.187643	-0.0955199	8.80587	-0.888327	0.380249	0.999935	-4.74921	-0.0401118
610762	NM_015959	NAF1	92345	-0.0629085	7.18905	-1.90554	0.0647037	0.999825	-3.97041	-0.0748027	-0.0802102	7.18905	-1.77824	0.0837935	0.932247	-4.13214	-0.0863695	-0.0456068	7.18905	-0.919841	0.363765	0.999935	-4.73473	-0.0200295
610768	NM_153365	MOSPD3	64598	0.0826215	7.66543	1.21112	0.233722	0.999825	-4.68537	0.052159	0.165695	7.66543	1.7777	0.0838833	0.932247	-4.13281	0.178342	-0.000452365	7.66543	-0.00441529	0.996501	0.999935	-4.95328	-6.8853e-07
620008	NM_005817	KDM1A	23028	-0.0151236	8.63939	-0.227881	0.821025	0.999825	-5.18257	-0.00129524	0.16119	8.63939	1.77765	0.0838926	0.932247	-4.13287	0.173485	-0.191437	8.63939	-1.92068	0.0627023	0.999935	-4.05213	-0.230245
620047	NM_004331	CLYBL	171425	-0.00333837	8.2064	-0.045799	0.963723	0.999825	-5.20054	-5.35733e-05	-0.176925	8.2064	-1.77649	0.0840857	0.932247	-4.1343	-0.190243	0.170248	8.2064	1.55517	0.128634	0.999935	-4.3478	0.15163
620072	NM_016544	CXCL12	6387	0.163133	9.014	1.08233	0.286288	0.999825	-4.78713	0.0886134	0.365816	9.014	1.77637	0.084107	0.932247	-4.13445	0.393314	-0.0395498	9.014	-0.174717	0.862279	0.999935	-4.94527	-0.00254512
620075	NM_199487	SNUPN	10073	0.127591	8.47569	2.81323	0.00788883	0.999825	-2.69647	0.268322	0.110018	8.47569	1.77544	0.0842628	0.932247	-4.1356	0.1182	0.145163	8.47569	2.13117	0.0399587	0.999935	-3.86154	0.202994
620092	NM_012463	ZNF75D	7626	-0.0330386	8.27413	-0.558317	0.580077	0.999825	-5.0894	-0.0078141	-0.1435	8.27413	-1.77486	0.0843588	0.932247	-4.1363	-0.1541	0.0774229	8.27413	0.871173	0.38942	0.999935	-4.7569	0.031711
620100	NM_152789	TMEM135	65084	-0.182183	8.35154	-2.19647	0.0345681	0.999825	-3.59775	-0.266228	-0.201014	8.35154	-1.77376	0.084544	0.932247	-4.13766	-0.215671	-0.163352	8.35154	-1.31135	0.198026	0.999935	-4.5168	-0.114882
620102	NM_005434	DDB2	1643	0.0929679	7.2773	1.78812	0.0821584	0.999825	-4.10952	0.100903	0.12594	7.2773	1.77288	0.0846917	0.932247	-4.13873	0.135028	0.0599958	7.2773	0.76835	0.44728	0.999935	-4.8	0.0209638
620112	NM_001079691	FAM13A	10144	-0.0784124	7.86584	-0.919405	0.363991	0.999825	-4.90071	-0.034416	-0.206558	7.86584	-1.77263	0.0847349	0.932247	-4.13905	-0.221417	0.0497333	7.86584	0.38828	0.700091	0.999935	-4.91379	0.00770098
620113	NM_032604	ZDHHC23	254887	-0.078307	7.22098	-1.76683	0.0857158	0.999825	-4.134	-0.0835489	-0.107339	7.22098	-1.77258	0.084742	0.932247	-4.1391	-0.115057	-0.0492747	7.22098	-0.740277	0.463923	0.999935	-4.81087	-0.0164358
620132	NM_001077693	PYM1	84305	0.0800871	7.90535	1.63573	0.110592	0.999825	-4.27958	0.0765854	0.118572	7.90535	1.77249	0.0847578	0.932247	-4.13922	0.127088	0.0416023	7.90535	0.565772	0.575051	0.999935	-4.86971	0.00999676
620161	NM_182689	RGMA	56963	0.122103	8.72257	1.30364	0.200616	0.999825	-4.60595	0.0851835	0.226816	8.72257	1.77237	0.0847774	0.932247	-4.13936	0.243083	0.0173906	8.72257	0.123628	0.902296	0.999935	-4.94927	0.000776509
620168	NM_178270	EML4	27436	-0.12117	9.32569	-1.43366	0.16028	0.999825	-4.48569	-0.0963443	-0.204664	9.32569	-1.77234	0.0847837	0.932247	-4.1394	-0.219336	-0.0376753	9.32569	-0.296814	0.768311	0.999935	-4.93018	-0.00431243
620180	NM_001042750	DNAJA1	3301	-0.197614	10.6917	-2.5557	0.0149548	0.999825	-3.08901	-0.360689	-0.187126	10.6917	-1.77125	0.0849671	0.932247	-4.14074	-0.200365	-0.208102	10.6917	-1.79202	0.08152	0.999935	-4.16161	-0.226568
620187	NM_024051	USP21	27005	0.0743174	7.88497	1.31533	0.196699	0.999825	-4.59555	0.0524828	0.136726	7.88497	1.77112	0.0849885	0.932247	-4.1409	0.146385	0.0119082	7.88497	0.140335	0.889176	0.999935	-4.94812	0.000607467
620228	NM_001083946	SGK3	23678	-0.118736	7.73436	-2.27998	0.0286216	0.999825	-3.48395	-0.183247	-0.126009	7.73436	-1.77093	0.0850208	0.932247	-4.14113	-0.134889	-0.111464	7.73436	-1.42514	0.162711	0.999935	-4.44093	-0.0878986
620239	NM_203418	FBXO5	26271	-0.109969	7.44546	-1.96157	0.0575643	0.999825	-3.90165	-0.136345	-0.135646	7.44546	-1.7709	0.0850269	0.932247	-4.14117	-0.145202	-0.0842926	7.44546	-1.00115	0.323424	0.999935	-4.6952	-0.0413225
620240	NM_001092	PCDHB12	56124	0.102555	7.0773	2.33891	0.0249962	0.999825	-3.40197	0.164307	0.106068	7.0773	1.77048	0.0850978	0.932247	-4.14169	0.113501	0.0990433	7.0773	1.50402	0.14128	0.999935	-4.38523	0.0841789
620255	NM_012193	PCNT	5116	-0.0526934	8.53692	-0.683858	0.498434	0.999825	-5.03388	-0.0159341	-0.18637	8.53692	-1.77027	0.0851328	0.932247	-4.14194	-0.199398	0.0809834	8.53692	0.699812	0.488533	0.999935	-4.82586	0.0251945
620273	NM_001099411	HPS1	3257	-0.0207823	7.11499	-0.516704	0.608516	0.999825	-5.10538	-0.00448332	-0.097276	7.11499	-1.77014	0.0851547	0.932247	-4.1421	-0.104065	0.0557115	7.11499	0.922293	0.362503	0.999935	-4.73358	0.0245514
620280	NM_005354	RASGRP1	10125	-0.0214093	7.28546	-0.307444	0.760273	0.999825	-5.16723	-0.00254835	-0.168413	7.28546	-1.77008	0.0851645	0.932247	-4.14217	-0.180159	0.125595	7.28546	1.20091	0.237611	0.999935	-4.58519	0.0783878
620292	NM_032530	OGFOD3	79701	-0.027821	7.95221	-0.382494	0.704339	0.999825	-5.14862	-0.00423487	-0.1759	7.95221	-1.76999	0.0851809	0.932247	-4.14229	-0.188153	0.120258	7.95221	1.10088	0.27824	0.999935	-4.64253	0.0668128
620300	NM_006148	RAPGEF5	9771	-0.0424584	8.87185	-0.375004	0.709853	0.999825	-5.15066	-0.00631914	0.273732	8.87185	1.76951	0.0852621	0.932247	-4.14288	0.292687	-0.358649	8.87185	-2.1092	0.0419326	0.999935	-3.88206	-0.494021
620349	NM_006180	FAM133B	257415	-0.0606025	7.9571	-1.07823	0.288088	0.999825	-4.7902	-0.0327541	-0.135814	7.9571	-1.76856	0.0854225	0.932247	-4.14404	-0.145108	0.0146094	7.9571	0.173073	0.863562	0.999935	-4.94542	0.000930716
620360	NM_001233	BRCA1	672	-0.0777369	7.16509	-1.92087	0.0626783	0.999825	-3.95175	-0.0935083	-0.0977848	7.16509	-1.76846	0.0854394	0.932247	-4.14416	-0.104468	-0.0576889	7.16509	-0.949157	0.348856	0.999935	-4.72083	-0.0263842
620369	NM_181677	WDR45B	56270	-0.0277483	8.00939	-0.434618	0.666428	0.999825	-5.13334	-0.00489055	-0.154232	8.00939	-1.76806	0.0855066	0.932247	-4.14465	-0.164719	0.098735	8.00939	1.02972	0.309997	0.999935	-4.68058	0.0502208
620376	NM_021959	SAMD11	148398	0.145736	7.14265	2.07135	0.045536	0.999825	-3.7627	0.195526	0.169866	7.14265	1.76703	0.0856817	0.932247	-4.14591	0.181266	0.121606	7.14265	1.15085	0.257366	0.999935	-4.61445	0.0716806
620386	NM_000612	CS	1431	-0.0856609	8.42628	-0.787819	0.435948	0.999825	-4.97972	-0.0308864	-0.262507	8.42628	-1.767	0.0856867	0.932247	-4.14595	-0.280118	0.091185	8.42628	0.558396	0.580023	0.999935	-4.87186	0.0215702
620414	NM_004493	ZC3H12C	85463	-0.0074603	8.07665	-0.114653	0.909356	0.999825	-5.19655	-0.000307858	0.157034	8.07665	1.76635	0.0857978	0.932247	-4.14675	0.167481	-0.171955	8.07665	-1.75962	0.0869501	0.999935	-4.18828	-0.182398
620433	NM_198446	GRB14	2888	0.0931373	7.68303	0.726379	0.472293	0.999825	-5.01262	0.0303431	0.309328	7.68303	1.76568	0.0859119	0.932247	-4.14757	0.329727	-0.123054	7.68303	-0.639013	0.526851	0.999935	-4.84687	-0.0342473
620440	NM_058190	ATP1B1	481	0.149173	8.20928	1.06886	0.292231	0.999825	-4.79716	0.0796991	0.336637	8.20928	1.76542	0.0859568	0.932247	-4.14789	0.358761	-0.0382917	8.20928	-0.182689	0.856065	0.999935	-4.94452	-0.00258444
620450	NM_024570	CREB3L2	64764	0.0437409	9.94761	0.54904	0.586361	0.999825	-5.09306	0.0101407	0.192141	9.94761	1.76518	0.0859968	0.932247	-4.14818	0.20473	-0.10466	9.94761	-0.874722	0.387511	0.999935	-4.75532	-0.04309
620458	NM_003074	RPL39L	116832	0.200765	7.63996	3.01125	0.00473018	0.999825	-2.38147	0.466802	0.160783	7.63996	1.76503	0.0860229	0.932247	-4.14837	0.171296	0.240746	7.63996	2.40433	0.0214604	0.999935	-3.59525	0.401652
620487	NM_078487	TRIAP1	51499	0.0773456	8.4952	1.35769	0.182993	0.999825	-4.55716	0.0570475	0.137343	8.4952	1.76452	0.0861103	0.932247	-4.14899	0.146263	0.017348	8.4952	0.202765	0.840458	0.999935	-4.94249	0.0013095
620494	NM_002585	POU2F1	5451	0.0648367	7.68507	1.09818	0.279401	0.999825	-4.77517	0.0359047	0.142324	7.68507	1.76435	0.0861394	0.932247	-4.1492	0.151547	-0.0126508	7.68507	-0.142675	0.887341	0.999935	-4.94794	-0.000656699
620504	NM_005120	HNRNPDL	9987	-0.0907201	8.58155	-1.15877	0.254163	0.999825	-4.72798	-0.0539683	-0.188725	8.58155	-1.76431	0.0861457	0.932247	-4.14925	-0.200948	0.00728437	8.58155	0.0619528	0.950942	0.999935	-4.95228	0.000159133
620523	NM_006630	FCER2	2208	-0.166896	7.46182	-1.10034	0.27847	0.999825	-4.77352	-0.092664	-0.365574	7.46182	-1.76405	0.0861902	0.932247	-4.14956	-0.389169	0.0317823	7.46182	0.139522	0.889813	0.999935	-4.94818	0.0016114
620538	NM_080748	SHF	90525	0.077359	7.12727	1.19549	0.239696	0.999825	-4.69827	0.0479888	0.155924	7.12727	1.7636	0.0862682	0.932247	-4.15012	0.165926	-0.00120574	7.12727	-0.0124069	0.990169	0.999935	-4.95325	-5.17329e-06
620543	NM_003615	TRIML1	339976	-0.0454527	7.08535	-0.860135	0.395394	0.999825	-4.93773	-0.018316	-0.127319	7.08535	-1.76341	0.0862996	0.932247	-4.15035	-0.135466	0.0364137	7.08535	0.458825	0.649112	0.999935	-4.8982	0.00683413
620544	NR_001298	EOGT	285203	0.0554619	7.52463	0.874001	0.387898	0.999825	-4.92928	0.0228105	0.152878	7.52463	1.76326	0.0863258	0.932247	-4.15053	0.162641	-0.0419544	7.52463	-0.44022	0.662404	0.999935	-4.90256	-0.00750469
620546	NM_012250	GPI	2821	-0.0794025	9.6025	-0.725823	0.47263	0.999825	-5.0129	-0.0258438	-0.263465	9.6025	-1.76268	0.0864251	0.932247	-4.15124	-0.280159	0.10466	9.6025	0.637022	0.528132	0.999935	-4.84752	0.0290179
620551	NM_015106	MTO1	25821	-0.0505991	8.37779	-0.933781	0.356625	0.999825	-4.89139	-0.0226577	-0.130493	8.37779	-1.76256	0.0864459	0.932247	-4.15139	-0.138748	0.029295	8.37779	0.359974	0.720965	0.999935	-4.91932	0.00416241
620577	NM_203379	POMGNT1	55624	0.0973514	9.12673	1.2631	0.214654	0.999825	-4.64138	0.0650561	0.185599	9.12673	1.76248	0.0864586	0.932247	-4.15148	0.197327	0.00910407	9.12673	0.0786517	0.937744	0.999935	-4.95166	0.000254145
620615	NM_005001	CYP2J2	1573	0.0468528	7.26135	0.262885	0.794135	0.999825	-5.17638	0.00469024	0.429131	7.26135	1.76228	0.0864942	0.932247	-4.15174	0.456172	-0.335425	7.26135	-1.25315	0.218213	0.999935	-4.5535	-0.221756
620639	NM_014435	RORA	6095	-0.153936	7.20019	-2.87094	0.00680786	0.999825	-2.60577	-0.333578	-0.129092	7.20019	-1.76213	0.0865196	0.932247	-4.15192	-0.13721	-0.17878	7.20019	-2.22012	0.032781	0.999935	-3.77704	-0.265376
620682	NM_016612	WNT5B	81029	0.0852696	7.27428	1.22878	0.227111	0.999825	-4.67062	0.0548933	0.166997	7.27428	1.76133	0.0866566	0.932247	-4.15289	0.177384	0.00354207	7.27428	0.0339869	0.973075	0.999935	-4.95299	4.19866e-05
620692	NM_178526	RPS18	6222	-0.0784492	12.7805	-1.08163	0.286594	0.999825	-4.78765	-0.0425769	-0.174538	12.7805	-1.76131	0.0866606	0.932247	-4.15292	-0.185391	0.0176401	12.7805	0.161945	0.872253	0.999935	-4.9464	0.00104707
620707	NM_014037	ELOC	6921	-0.0867519	10.2753	-1.23012	0.226613	0.999825	-4.66948	-0.0559302	-0.169711	10.2753	-1.76129	0.0866626	0.932247	-4.15294	-0.180262	-0.00379277	10.2753	-0.0358097	0.971632	0.999935	-4.95295	-4.74036e-05
620711	NM_006819	NUP35	129401	0.110898	7.29595	1.92733	0.061841	0.999825	-3.94385	0.134045	0.138443	7.29595	1.76098	0.0867161	0.932247	-4.15332	0.147012	0.0833537	7.29595	0.964567	0.341183	0.999935	-4.71337	0.0389272
620717	NM_002985	LOXL4	84171	-0.0318682	7.95378	-0.522975	0.604189	0.999825	-5.10305	-0.00697364	0.146552	7.95378	1.76022	0.0868475	0.93296	-4.15425	0.155527	-0.210288	7.95378	-2.2978	0.0274783	0.999935	-3.70145	-0.328262
620725	NM_012474	SLK	9748	-0.100208	8.43065	-1.51819	0.137682	0.999825	-4.40224	-0.0862914	-0.158683	8.43065	-1.75957	0.0869586	0.933182	-4.15504	-0.168313	-0.041733	8.43065	-0.420997	0.676255	0.999935	-4.90688	-0.00709
620731	NM_006415	DEK	7913	-0.102731	9.62691	-1.99127	0.0540643	0.999825	-3.86461	-0.13017	-0.123961	9.62691	-1.7586	0.0871258	0.933182	-4.15622	-0.131381	-0.0815012	9.62691	-1.05189	0.299847	0.999935	-4.66897	-0.0426333
620750	NM_033140	SHQ1	55164	-0.0576859	7.26996	-1.38983	0.173099	0.999825	-4.52734	-0.0439396	-0.0997248	7.26996	-1.75852	0.0871402	0.933182	-4.15633	-0.105686	-0.0156469	7.26996	-0.251013	0.803229	0.999935	-4.93675	-0.00148898
620754	NM_001009	MOGS	7841	0.125228	7.42582	2.42079	0.0206457	0.999825	-3.2858	0.211031	0.124281	7.42582	1.75837	0.0871656	0.933182	-4.15651	0.131694	0.126176	7.42582	1.62407	0.113067	0.999935	-4.29578	0.119446
620767	NM_004927	PDZD4	57595	0.105789	7.29802	1.50557	0.140885	0.999825	-4.41496	0.0900412	0.168795	7.29802	1.75821	0.0871932	0.933182	-4.1567	0.178842	0.0427835	7.29802	0.405424	0.68756	0.999935	-4.91024	0.00696041
630010	NM_054014	STAG1	10274	-0.051498	8.02221	-1.20949	0.234339	0.999825	-4.68672	-0.0324517	-0.102196	8.02221	-1.75671	0.087452	0.933227	-4.15853	-0.108147	-0.000799858	8.02221	-0.0125084	0.990089	0.999935	-4.95325	-3.46003e-06
630014	NM_005907	MLF2	8079	0.197214	8.97623	2.51296	0.0165796	0.999825	-3.15206	0.351125	0.188092	8.97623	1.75417	0.0878936	0.933227	-4.16163	0.198634	0.206336	8.97623	1.75064	0.0885078	0.999935	-4.19561	0.217276
630047	NM_002311	RPRD1A	55197	0.0211591	8.10562	0.349765	0.728549	0.999825	-5.15723	0.00291024	-0.144954	8.10562	-1.75373	0.0879695	0.933227	-4.16216	-0.153023	0.187272	8.10562	2.06124	0.0465433	0.999935	-3.92637	0.249473
630053	NM_005187	KLHDC2	23588	-0.0842728	9.64406	-1.32967	0.191973	0.999825	-4.58267	-0.0604033	-0.15183	9.64406	-1.75335	0.0880357	0.933227	-4.16263	-0.160233	-0.0167152	9.64406	-0.175607	0.861584	0.999935	-4.94519	-0.00108151
630066	NM_002335	PPA1	5464	-0.231597	11.34	-1.90032	0.0654048	0.999825	-3.97673	-0.274301	-0.291927	11.34	-1.75316	0.0880689	0.933227	-4.16286	-0.308034	-0.171268	11.34	-0.935719	0.355639	0.999935	-4.72725	-0.0768975
630086	NM_199342	FASTKD1	79675	-0.0264242	7.44236	-0.465757	0.644189	0.999825	-5.12329	-0.00504667	-0.135834	7.44236	-1.75235	0.0882101	0.933227	-4.16385	-0.143235	0.082986	7.44236	0.973952	0.336566	0.999935	-4.70876	0.0392466
630091	NM_181782	KCTD20	222658	0.0337387	9.50925	0.509862	0.613253	0.999825	-5.10789	0.00716476	-0.158423	9.50925	-1.75225	0.0882278	0.933227	-4.16397	-0.16704	0.2259	9.50925	2.27309	0.0290753	0.999935	-3.72568	0.34709
630100	NM_152227	MAP4K5	11183	-0.0365396	7.30791	-0.750812	0.457635	0.999825	-4.99984	-0.0124045	0.116511	7.30791	1.75222	0.088233	0.933227	-4.16401	0.122846	-0.18959	7.30791	-2.59393	0.0136266	0.999935	-3.39954	-0.353702
630110	NM_000456	TOMM20	9804	0.128958	10.4805	1.94786	0.0592446	0.999825	-3.91861	0.158277	0.158497	10.4805	1.7522	0.0882364	0.933227	-4.16403	0.167112	0.0994199	10.4805	0.999902	0.324017	0.999935	-4.69583	0.0486593
630132	NM_032107	UEVLD	55293	0.0801197	7.13952	1.95206	0.0587265	0.999825	-3.91344	0.0986407	0.0982491	7.13952	1.752	0.0882707	0.933227	-4.16427	0.103573	0.0619904	7.13952	1.00566	0.321276	0.999935	-4.69291	0.0305688
630161	NM_005822	CELF1	10658	-0.0322103	7.23245	-0.784577	0.437823	0.999825	-4.98152	-0.0115539	-0.0982681	7.23245	-1.75189	0.0882906	0.933227	-4.16441	-0.103583	0.0338475	7.23245	0.548961	0.586414	0.999935	-4.87458	0.0078457
630167	NM_001007067	ANAPC13	25847	0.0774325	10.6975	1.02098	0.314062	0.999825	-4.83191	0.0389474	0.181523	10.6975	1.75177	0.0883109	0.933227	-4.16455	0.191322	-0.0266575	10.6975	-0.234039	0.816278	0.999935	-4.93891	-0.00235019
630181	NM_006647	TRAF5	7188	-0.0479409	8.47983	-0.441726	0.661324	0.999825	-5.13111	-0.0086095	-0.259745	8.47983	-1.75165	0.0883325	0.933227	-4.1647	-0.27374	0.163863	8.47983	1.00532	0.32144	0.999935	-4.69309	0.080768
630195	NM_001010888	PCOLCE	5118	0.245239	9.29497	1.56979	0.125195	0.999825	-4.34934	0.221307	0.373765	9.29497	1.75107	0.0884337	0.933227	-4.16541	0.393717	0.116713	9.29497	0.497445	0.621893	0.999935	-4.88858	0.024076
630201	NM_170606	PACSIN2	11252	0.0455603	7.30287	1.01521	0.316765	0.999825	-4.836	0.0227466	-0.107343	7.30287	-1.75065	0.0885073	0.933227	-4.16592	-0.113035	0.198464	7.30287	2.9446	0.00562886	0.999935	-3.01848	0.446461
630202	NM_001042702	SAA1	6288	-0.445576	11.9996	-1.60763	0.116635	0.999825	-4.3096	-0.415798	-0.662833	11.9996	-1.75033	0.0885624	0.933227	-4.1663	-0.697798	-0.228319	11.9996	-0.548505	0.586724	0.999935	-4.87471	-0.0528711
630204	NM_006908	CENPB	1059	0.0641916	10.1718	0.848005	0.402026	0.999825	-4.94501	0.0254035	0.181018	10.1718	1.75023	0.0885797	0.933227	-4.16642	0.190552	-0.052635	10.1718	-0.462988	0.646153	0.999935	-4.8972	-0.00998298
630215	NM_133487	RHBDF1	64285	0.0906619	9.21597	0.644222	0.523506	0.999825	-5.05259	0.0254831	0.336494	9.21597	1.75001	0.0886178	0.933227	-4.16669	0.354153	-0.15517	9.21597	-0.734167	0.467592	0.999935	-4.81319	-0.0512269
630240	NM_177532	MAP3K20	51776	-0.167439	8.06158	-1.17552	0.247486	0.999825	-4.71453	-0.101543	-0.340527	8.06158	-1.74976	0.0886629	0.933227	-4.167	-0.358322	0.00564853	8.06158	0.0264048	0.97908	0.999935	-4.95311	5.1864e-05
630253	NM_024078	CMTR1	23070	0.0872116	8.32517	1.6072	0.116728	0.999825	-4.31005	0.0813532	0.129671	8.32517	1.74901	0.088793	0.933227	-4.1679	0.136365	0.044752	8.32517	0.549142	0.586291	0.999935	-4.87452	0.0103774
630259	NM_001077621	HSPG2	3339	-0.0435679	7.3534	-0.566919	0.57428	0.999825	-5.08594	-0.0104945	-0.183515	7.3534	-1.74775	0.0890142	0.933227	-4.16944	-0.19279	0.0963796	7.3534	0.835054	0.409183	0.999935	-4.77262	0.0374032
630278	NM_005318	LEO1	123169	0.0659395	7.779	1.15417	0.256021	0.999825	-4.73165	0.0390181	0.136403	7.779	1.74743	0.0890711	0.933227	-4.16983	0.143259	-0.00452394	7.779	-0.0527247	0.958242	0.999935	-4.95256	-8.38048e-05
630280	NM_001001329	RIOK3	8780	-0.127938	8.48846	-1.125	0.268019	0.999825	-4.75457	-0.0731595	-0.271509	8.48846	-1.74739	0.0890782	0.933227	-4.16988	-0.285147	0.0156328	8.48846	0.0915303	0.927578	0.999935	-4.95109	0.000510408
630332	NM_198542	EMC1	23065	-0.0287012	8.22746	-0.583318	0.563308	0.999825	-5.07921	-0.00715389	0.117466	8.22746	1.74731	0.0890911	0.933227	-4.16997	0.123359	-0.174868	8.22746	-2.36642	0.0234496	0.999935	-3.63337	-0.285012
630333	NM_001008938	MCOLN3	55283	-0.0521881	7.28675	-0.733059	0.468259	0.999825	-5.00916	-0.0171967	-0.169957	7.28675	-1.74727	0.0890995	0.933227	-4.17003	-0.178476	0.0655808	7.28675	0.613365	0.543483	0.999935	-4.85517	0.0173667
630356	NM_014764	UNC93B1	81622	-0.0506104	7.30589	-0.720947	0.475588	0.999825	-5.0154	-0.0163355	-0.167584	7.30589	-1.74722	0.0891071	0.933227	-4.17008	-0.175978	0.0663629	7.30589	0.629454	0.533018	0.999935	-4.85	0.0181342
630364	NM_032154	NNT	23530	-0.0706082	8.86485	-0.831948	0.410912	0.999825	-4.95451	-0.0272725	-0.20259	8.86485	-1.74708	0.0891327	0.933227	-4.17025	-0.212712	0.0613737	8.86485	0.481503	0.633067	0.999935	-4.89265	0.0121858
630377	NM_001664	RASSF4	83937	0.0731579	7.8653	0.780307	0.4403	0.999825	-4.98388	0.0260626	0.22377	7.8653	1.74686	0.0891707	0.933227	-4.17052	0.234908	-0.0774537	7.8653	-0.550075	0.585657	0.999935	-4.87426	-0.0179969
630397	NM_024874	HES6	55502	0.0982651	7.45823	1.0505	0.300472	0.999825	-4.81066	0.0513136	0.223228	7.45823	1.74663	0.0892112	0.933227	-4.1708	0.234296	-0.0266983	7.45823	-0.190045	0.850339	0.999935	-4.9438	-0.00187977
630403	NM_005830	CLC	1178	0.24584	7.54317	1.74805	0.0889626	0.999825	-4.15541	0.258327	0.335589	7.54317	1.74647	0.0892393	0.933227	-4.17099	0.352181	0.156091	7.54317	0.739015	0.464679	0.999935	-4.81135	0.0519542
630445	NM_014206	TRIM21	6737	0.0679713	8.14651	1.11732	0.271243	0.999825	-4.76051	0.0385153	0.145128	8.14651	1.74605	0.0893127	0.933227	-4.1715	0.152252	-0.00918584	8.14651	-0.100542	0.920471	0.999935	-4.95063	-0.000330598
630446	NM_152906	BCS1L	617	-0.093051	7.92566	-1.8674	0.0699874	0.999825	-4.01635	-0.107472	-0.118864	7.92566	-1.7459	0.08934	0.933227	-4.17168	-0.124683	-0.0672379	7.92566	-0.898473	0.374891	0.999935	-4.7446	-0.0286497
630465	NM_014575	TRIP11	9321	-0.10617	8.23029	-1.8139	0.0780167	0.999825	-4.07956	-0.117617	-0.139558	8.23029	-1.7451	0.0894811	0.933227	-4.17266	-0.146295	-0.0727822	8.23029	-0.827966	0.413134	0.999935	-4.77563	-0.0279418
630470	NM_033520	TSN	7247	0.0517324	7.16207	0.994183	0.326755	0.999825	-4.85072	0.0251304	0.12405	7.16207	1.74483	0.0895282	0.933227	-4.17298	0.130009	-0.0205852	7.16207	-0.263411	0.793732	0.999935	-4.93508	-0.00206523
630474	NM_007155	HOGA1	112817	-0.0851682	7.58365	-1.17998	0.245731	0.999825	-4.71092	-0.0519134	-0.172066	7.58365	-1.74479	0.0895352	0.933227	-4.17303	-0.180326	0.00172936	7.58365	0.0159535	0.987359	0.999935	-4.95322	9.55427e-06
630487	NM_002884	ZC3H8	84524	-0.00290875	7.38447	-0.0660405	0.94771	0.999825	-5.19972	-6.78449e-05	0.104967	7.38447	1.74425	0.0896304	0.933227	-4.17368	0.109957	-0.110784	7.38447	-1.67478	0.102626	0.999935	-4.25635	-0.109537
630521	NM_002996	FSTL3	10272	0.147589	8.64278	1.40032	0.169961	0.999825	-4.51747	0.113592	0.251042	8.64278	1.74329	0.0898002	0.933227	-4.17485	0.262772	0.0441366	8.64278	0.278833	0.781965	0.999935	-4.93289	0.00471435
630524	NM_002595	PIK3R1	5295	0.0224318	10.285	0.200769	0.842007	0.999825	-5.18676	0.00167531	0.266043	10.285	1.74276	0.0898943	0.933227	-4.17549	0.278353	-0.22118	10.285	-1.31811	0.195774	0.999935	-4.51244	-0.15665
630546	NM_002430	FCN1	2219	0.281984	9.06645	1.21674	0.231605	0.999825	-4.6807	0.179131	0.551376	9.06645	1.7413	0.0901541	0.933227	-4.17727	0.576195	0.012592	9.06645	0.0361777	0.97134	0.999935	-4.95295	0.00015902
630601	NM_004404	CDH13	1012	-0.112778	7.50148	-1.43685	0.159377	0.999825	-4.48261	-0.0899485	-0.186685	7.50148	-1.7408	0.0902418	0.933227	-4.17786	-0.195009	-0.0388708	7.50148	-0.329751	0.743495	0.999935	-4.92478	-0.00500352
630603	NM_003452	CMSS1	84319	0.0824412	7.9589	1.68263	0.101084	0.999825	-4.22854	0.0820553	0.116529	7.9589	1.74072	0.090256	0.933227	-4.17796	0.121717	0.0483538	7.9589	0.657127	0.515269	0.999935	-4.8408	0.0139242
630609	NM_022166	P2RX1	5023	-0.0240022	7.26854	-0.371957	0.712101	0.999825	-5.15148	-0.00353932	-0.153467	7.26854	-1.74064	0.09027	0.933227	-4.17806	-0.160289	0.105463	7.26854	1.08822	0.283716	0.999935	-4.64947	0.0577003
630619	NM_006665	NAMPT	10135	0.0989109	7.27391	1.17724	0.246809	0.999825	-4.71314	0.0601021	0.199796	7.27391	1.74044	0.0903065	0.933227	-4.17831	0.208643	-0.00197379	7.27391	-0.0156422	0.987606	0.999935	-4.95323	-1.06906e-05
630673	NM_025077	PLEKHG6	55200	-0.0945192	7.72679	-0.861324	0.394748	0.999825	-4.93701	-0.0381555	-0.26095	7.72679	-1.74043	0.0903078	0.933227	-4.17831	-0.272503	0.0719114	7.72679	0.436335	0.665194	0.999935	-4.90345	0.012732
630709	NM_032377	ABCG1	9619	-0.0696488	7.18541	-1.69209	0.0992502	0.999825	-4.21811	-0.0698765	-0.0978797	7.18541	-1.74042	0.0903091	0.933227	-4.17832	-0.102213	-0.0414179	7.18541	-0.669997	0.507126	0.999935	-4.83639	-0.0122135
630717	NM_006974	ECT2	1894	-0.0636024	7.53465	-1.1352	0.263778	0.999825	-4.74661	-0.0368106	-0.133176	7.53465	-1.73971	0.0904353	0.933227	-4.17918	-0.138991	0.00597142	7.53465	0.0709661	0.943817	0.999935	-4.95197	0.000149956
630722	NM_005149	FXYD6	53826	0.0584577	8.44665	0.790875	0.434185	0.999825	-4.97801	0.0211807	0.175677	8.44665	1.73954	0.0904665	0.933227	-4.17939	0.183321	-0.0587615	8.44665	-0.52934	0.599812	0.999935	-4.88007	-0.0130442
630735	NM_005694	TESK2	10420	-0.0627379	7.37967	-1.26419	0.21427	0.999825	-4.64045	-0.0419741	-0.117949	7.37967	-1.73951	0.0904708	0.933227	-4.17942	-0.123078	-0.00752701	7.37967	-0.10099	0.920117	0.999935	-4.95061	-0.000272152
630750	NM_015630	KLRG1	10219	-0.172926	7.93019	-1.54826	0.130288	0.999825	-4.37159	-0.153056	-0.265422	7.93019	-1.7393	0.0905086	0.933227	-4.17968	-0.276918	-0.0804294	7.93019	-0.479484	0.634488	0.999935	-4.89315	-0.015891
630753	NM_170784	TRMT13	54482	-0.0111253	7.92274	-0.214861	0.831085	0.999825	-5.18464	-0.000893962	-0.123028	7.92274	-1.73902	0.090558	0.933227	-4.18002	-0.128327	0.100778	7.92274	1.29595	0.203223	0.999935	-4.52665	0.0697409
630762	NM_001001417	BMPR2	659	-0.0376299	9.37005	-0.562795	0.577055	0.999825	-5.0876	-0.00898536	-0.158823	9.37005	-1.73853	0.0906455	0.933227	-4.18061	-0.165597	0.083563	9.37005	0.83216	0.410793	0.999935	-4.77385	0.0322868
630767	NM_145297	RPAIN	84268	-0.0503951	9.02178	-0.707214	0.483977	0.999825	-5.02235	-0.0158833	-0.169246	9.02178	-1.73834	0.0906802	0.933227	-4.18084	-0.176437	0.068456	9.02178	0.63966	0.526435	0.999935	-4.84665	0.0190756
650008	NM_019046	OSCAR	126014	0.12549	7.26329	1.48715	0.145663	0.999825	-4.43335	0.104992	0.200382	7.26329	1.73803	0.0907349	0.933227	-4.18122	0.208844	0.0505984	7.26329	0.399262	0.692054	0.999935	-4.91153	0.00808866
650020	NM_203446	NPR3	4883	-0.273382	7.3708	-2.72505	0.00985385	0.999825	-2.83322	-0.548511	-0.238222	7.3708	-1.73796	0.0907475	0.933227	-4.1813	-0.248267	-0.308541	7.3708	-2.04782	0.04791	0.999935	-3.93864	-0.407142
650022	NM_201624	REXO2	25996	0.112953	10.5078	1.48534	0.146141	0.999825	-4.43516	0.0943411	0.18055	10.5078	1.73772	0.0907912	0.933227	-4.1816	0.188125	0.0453551	10.5078	0.397127	0.693613	0.999935	-4.91197	0.00720615
650040	NM_178272	DLG5	9231	0.087558	7.35423	1.91103	0.0639717	0.999825	-3.96374	0.104545	0.108765	7.35423	1.73745	0.0908388	0.933227	-4.18192	0.113303	0.0663513	7.35423	0.964265	0.341333	0.999935	-4.71351	0.0309743
650075	NM_018263	RARB	5915	0.0299285	7.1276	0.654962	0.516647	0.999825	-5.04763	0.00858368	0.108441	7.1276	1.73691	0.090936	0.933431	-4.18258	0.112916	-0.0485838	7.1276	-0.707942	0.48353	0.999935	-4.82292	-0.0153319
650110	NM_201414	SH3PXD2A	9644	0.15364	9.93316	1.10575	0.276154	0.999825	-4.7694	0.0858616	0.329641	9.93316	1.73639	0.0910289	0.933431	-4.1832	0.343097	-0.0223609	9.93316	-0.107156	0.915259	0.999935	-4.95027	-0.000859913
650112	NM_007161	ALDH9A1	223	0.0538547	12.0214	0.960987	0.342955	0.999825	-4.87336	0.0250296	0.132941	12.0214	1.73623	0.0910577	0.933431	-4.1834	0.13835	-0.0252317	12.0214	-0.29979	0.766058	0.999935	-4.92971	-0.00292028
650167	NM_198476	CENPJ	55835	-0.0372346	7.63551	-0.647371	0.52149	0.999825	-5.05114	-0.0105282	-0.136409	7.63551	-1.73582	0.0911312	0.933431	-4.18389	-0.141911	0.0619401	7.63551	0.717057	0.477956	0.999935	-4.81957	0.0198588
650168	NM_181656	HNMT	3176	-0.128221	9.12352	-1.60593	0.117007	0.999825	-4.31139	-0.119475	-0.189326	9.12352	-1.73552	0.0911838	0.933431	-4.18425	-0.196915	-0.067117	9.12352	-0.559725	0.579126	0.999935	-4.87148	-0.015922
650241	NM_016545	CYC1	1537	-0.0297331	10.1343	-0.512472	0.611444	0.999825	-5.10694	-0.00635227	-0.137523	10.1343	-1.73484	0.0913063	0.934018	-4.18507	-0.142955	0.0780571	10.1343	0.895814	0.376291	0.999935	-4.74581	0.0331334
650259	NM_001003703	ZNF430	80264	0.053658	7.33113	1.22868	0.227147	0.999825	-4.6707	0.0345393	-0.103464	7.33113	-1.73399	0.0914587	0.934177	-4.1861	-0.107476	0.21078	7.33113	3.21373	0.00275933	0.999935	-2.71292	0.539428
650273	NM_001009996	PDSS1	23590	0.0204093	7.10812	0.571027	0.571521	0.999825	-5.08427	0.00495881	0.0846552	7.10812	1.73354	0.0915391	0.934177	-4.18664	0.0879054	-0.0438365	7.10812	-0.816656	0.419485	0.999935	-4.78039	-0.0165388
650300	NM_024098	FAM210B	116151	-0.109042	9.96902	-1.40613	0.168241	0.999825	-4.51198	-0.0844058	-0.183657	9.96902	-1.73337	0.0915704	0.934177	-4.18685	-0.190681	-0.0344271	9.96902	-0.295602	0.769229	0.999935	-4.93037	-0.00392278
650301	NM_003095	PSKH1	5681	-0.00577344	7.28653	-0.102737	0.918741	0.999825	-5.19749	-0.000212503	-0.133063	7.28653	-1.73301	0.0916348	0.934177	-4.18728	-0.138111	0.121516	7.28653	1.43979	0.158547	0.999935	-4.43077	0.0971934
650307	NM_033417	PTGER4	5734	-0.161343	9.07592	-1.738	0.0907403	0.999825	-4.16679	-0.168152	-0.219791	9.07592	-1.73286	0.0916626	0.934177	-4.18747	-0.228101	-0.102896	9.07592	-0.738025	0.465273	0.999935	-4.81173	-0.0341914
650315	NM_004730	SLC12A2	6558	0.0912451	7.7389	1.00896	0.319713	0.999825	-4.84041	0.0451882	0.213937	7.7389	1.73142	0.0919207	0.934177	-4.18919	0.221765	-0.031447	7.7389	-0.231536	0.818207	0.999935	-4.93922	-0.00274019
650324	NM_001001483	TRIB1	10221	0.00834218	10.1184	0.070196	0.944425	0.999825	-5.19952	0.000207156	-0.281121	10.1184	-1.73133	0.0919381	0.934177	-4.18931	-0.291383	0.297806	10.1184	1.66856	0.103863	0.999935	-4.26124	0.292904
650326	NM_003201	GLDN	342035	0.211048	8.45747	1.11579	0.271889	0.999825	-4.76169	0.119371	0.447402	8.45747	1.73122	0.0919571	0.934177	-4.18944	0.463694	-0.0253062	8.45747	-0.0890849	0.929507	0.999935	-4.9512	-0.000803403
650328	NM_003327	ARFIP1	27236	0.0858489	8.37529	1.07754	0.288389	0.999825	-4.79071	0.0463602	0.188406	8.37529	1.7308	0.0920325	0.934177	-4.18994	0.195199	-0.016708	8.37529	-0.139637	0.889723	0.999935	-4.94817	-0.000847849
650347	NM_198948	TBC1D5	9779	-0.081169	7.16858	-1.238	0.22371	0.999825	-4.66283	-0.0527853	-0.155001	7.16858	-1.7303	0.0921244	0.934177	-4.19055	-0.160523	-0.00733667	7.16858	-0.0745086	0.941017	0.999935	-4.95183	-0.000193706
650348	NM_005371	ZNF845	91664	0.0793362	7.65919	1.63871	0.109967	0.999825	-4.27637	0.0760626	0.114448	7.65919	1.73018	0.0921462	0.934177	-4.1907	0.118513	0.0442248	7.65919	0.608234	0.546843	0.999935	-4.8568	0.011593
650349	NM_001031	ACADM	34	-0.0566153	10.1887	-0.79284	0.433054	0.999825	-4.97691	-0.0205773	-0.168739	10.1887	-1.7295	0.0922683	0.934177	-4.19151	-0.174636	0.0555087	10.1887	0.517592	0.607902	0.999935	-4.88327	0.0119991
650367	NM_194283	SLC4A7	9497	-0.0400631	8.68927	-0.427988	0.671204	0.999825	-5.13539	-0.00693675	-0.221178	8.68927	-1.72935	0.0922956	0.934177	-4.19169	-0.228879	0.141052	8.68927	1.00333	0.322386	0.999935	-4.6941	0.0693445
650369	NM_002812	PKP4	8502	0.124192	8.60194	1.7776	0.0839012	0.999825	-4.12165	0.13366	0.165062	8.60194	1.72917	0.0923274	0.934177	-4.19191	0.170785	0.0833226	8.60194	0.794101	0.432329	0.999935	-4.78968	0.0303449
650427	NM_000035	HACD4	401494	-0.194086	10.8603	-2.59843	0.0134778	0.999825	-3.02536	-0.363015	-0.176428	10.8603	-1.72877	0.0924014	0.934177	-4.1924	-0.182483	-0.211745	10.8603	-1.88757	0.0671481	0.999935	-4.08084	-0.248369
650438	NM_006852	NFKB1	4790	0.0330908	10.5719	0.456325	0.650891	0.999825	-5.12641	0.00617116	0.171235	10.5719	1.72827	0.0924906	0.934177	-4.19299	0.17704	-0.105053	10.5719	-0.96461	0.341162	0.999935	-4.71335	-0.049064
650446	NM_213606	XAF1	54739	0.0303782	9.45851	0.289191	0.774091	0.999825	-5.17115	0.00337831	0.247992	9.45851	1.72788	0.0925622	0.934177	-4.19347	0.256316	-0.187236	9.45851	-1.18682	0.243054	0.999935	-4.59354	-0.115019
650452	NM_014638	COLEC11	78989	-0.187165	8.08038	-1.26096	0.215417	0.999825	-4.64323	-0.124787	-0.350285	8.08038	-1.72724	0.0926789	0.934177	-4.19424	-0.361851	-0.0240447	8.08038	-0.107863	0.914702	0.999935	-4.95023	-0.000931015
650458	NM_182909	FXYD1	5348	-0.07522	7.81883	-0.713733	0.479984	0.999825	-5.01907	-0.0239781	-0.248649	7.81883	-1.7268	0.0927575	0.934177	-4.19476	-0.256768	0.0982093	7.81883	0.620484	0.538839	0.999935	-4.8529	0.0263732
650519	NM_003217	FCGR3B	2215	0.155079	8.00954	0.929115	0.359005	0.999825	-4.89443	0.0689944	0.393794	8.00954	1.72679	0.0927593	0.934177	-4.19477	0.406649	-0.0836374	8.00954	-0.333652	0.740574	0.999935	-4.9241	-0.010909
650528	NM_001024596	CXCR3	2833	-0.112348	7.12368	-1.64187	0.109308	0.999825	-4.27297	-0.108005	-0.161386	7.12368	-1.72621	0.0928658	0.934177	-4.19548	-0.166574	-0.0633091	7.12368	-0.616049	0.54173	0.999935	-4.85432	-0.016854
650537	NM_001123040	PPP1CC	5501	-0.0570342	10.8258	-0.978781	0.334206	0.999825	-4.86131	-0.0271475	-0.13743	10.8258	-1.72617	0.0928726	0.934177	-4.19552	-0.141843	0.0233612	10.8258	0.266945	0.791032	0.999935	-4.93459	0.00237831
650553	NM_139343	DNASE1L3	1776	-0.074215	8.11986	-0.456264	0.650935	0.999825	-5.12643	-0.0138383	0.383162	8.11986	1.72409	0.0932522	0.934177	-4.19802	0.394787	-0.531592	8.11986	-2.1761	0.036176	0.999935	-3.81914	-0.766332
650563	NM_001018104	PLIN2	123	-0.0102996	9.25646	-0.0836455	0.933801	0.999825	-5.19877	-0.000306369	-0.290045	9.25646	-1.72402	0.0932641	0.934177	-4.1981	-0.29883	0.269446	9.25646	1.45704	0.153755	0.999935	-4.41871	0.219106
650564	NM_176816	MAP3K7	6885	-0.0531772	9.09447	-0.998366	0.324751	0.999825	-4.84781	-0.0259744	-0.12546	9.09447	-1.72394	0.0932794	0.934177	-4.1982	-0.12925	0.0191054	9.09447	0.238833	0.812586	0.999935	-4.93832	0.00172198
650598	NM_001033505	NCAM1	4684	0.180191	7.27271	1.80376	0.0796249	0.999825	-4.09139	0.198021	0.2353	7.27271	1.72393	0.0932806	0.934177	-4.19821	0.242408	0.125082	7.27271	0.83371	0.409931	0.999935	-4.77319	0.0484429
650619	NM_033446	DNAJB2	3300	0.015746	9.9261	0.248891	0.804857	0.999825	-5.17896	0.00148456	0.148982	9.9261	1.72355	0.0933509	0.934177	-4.19867	0.153434	-0.11749	9.9261	-1.23655	0.224243	0.999935	-4.5637	-0.0762838
650626	NM_024109	ZNF296	162979	-0.122338	7.376	-1.57803	0.123287	0.999825	-4.34074	-0.111215	-0.182546	7.376	-1.72338	0.0933824	0.934177	-4.19888	-0.187974	-0.0621301	7.376	-0.53362	0.596877	0.999935	-4.87889	-0.0139243
650634	NM_016016	ZNF23	7571	0.0490813	7.38309	1.00572	0.321249	0.999825	-4.84268	0.0242049	0.114907	7.38309	1.7233	0.0933968	0.934177	-4.19897	0.118316	-0.0167443	7.38309	-0.228457	0.820581	0.999935	-4.93959	-0.00143797
650639	NM_006186	PDCL	5082	0.0169854	7.42023	0.272223	0.787002	0.999825	-5.17458	0.00176689	0.146909	7.42023	1.72326	0.0934028	0.934177	-4.19901	0.151264	-0.112939	7.42023	-1.20522	0.235964	0.999935	-4.58262	-0.0708299
650646	NM_033450	NTF3	4908	-0.176594	7.25804	-1.49665	0.143182	0.999825	-4.42389	-0.149065	-0.277785	7.25804	-1.72309	0.0934349	0.934177	-4.19922	-0.285977	-0.0754028	7.25804	-0.425508	0.672994	0.999935	-4.90588	-0.0129684
650672	NM_015017	EBF1	1879	-0.0863306	10.341	-0.973452	0.33681	0.999825	-4.86494	-0.0408011	-0.208761	10.341	-1.72287	0.0934748	0.934177	-4.19949	-0.214879	0.0360999	10.341	0.271038	0.787906	0.999935	-4.93401	0.00373726
650678	NM_003186	GCC1	79571	0.0286724	8.5055	0.46289	0.646223	0.999825	-5.12424	0.00543679	0.145807	8.5055	1.72284	0.0934796	0.934177	-4.19952	0.150077	-0.0884624	8.5055	-0.950929	0.347968	0.999935	-4.71998	-0.0405565
650681	NM_005730	TUBA1A	7846	0.0567109	12.4356	0.666033	0.509626	0.999825	-5.04243	0.016602	0.200386	12.4356	1.72246	0.0935493	0.934177	-4.19998	0.206189	-0.0869643	12.4356	-0.680057	0.500809	0.999935	-4.83289	-0.0261178
650689	NM_015526	RADIL	55698	-0.0441261	7.0924	-0.969832	0.338588	0.999825	-4.8674	-0.0207538	-0.107009	7.0924	-1.72137	0.0937488	0.934177	-4.20128	-0.110009	0.0187571	7.0924	0.274499	0.785267	0.999935	-4.93352	0.00196917
650692	NM_207332	ZBTB11-AS1	100009676	0.072798	7.23805	1.64459	0.108742	0.999825	-4.27003	0.0701483	0.104077	7.23805	1.72086	0.0938439	0.934177	-4.2019	0.106949	0.0415191	7.23805	0.62454	0.536203	0.999935	-4.85159	0.011238
650709	NM_025126	FABP4	2167	-0.285805	13.2678	-2.23869	0.0314365	0.999825	-3.54058	-0.429441	-0.300132	13.2678	-1.72064	0.0938837	0.934177	-4.20216	-0.308359	-0.271478	13.2678	-1.4159	0.16538	0.999935	-4.44729	-0.212165
650722	NM_006828	DGUOK	1716	0.0289352	9.58483	0.474081	0.638299	0.999825	-5.12049	0.00564167	0.143479	9.58483	1.72054	0.0939015	0.934177	-4.20228	0.1474	-0.0856081	9.58483	-0.933932	0.356548	0.999935	-4.7281	-0.0383424
650730	NM_198552	CERS6	253782	-0.0819432	9.44964	-1.02981	0.309955	0.999825	-4.82562	-0.0416847	-0.187037	9.44964	-1.72038	0.0939319	0.934177	-4.20248	-0.192122	0.0231504	9.44964	0.193721	0.847481	0.999935	-4.94343	0.00166383
650743	NM_032024	GJA1	2697	-0.378698	9.46954	-2.218	0.0329382	0.999825	-3.56869	-0.561344	-0.401263	9.46954	-1.72009	0.0939855	0.934177	-4.20283	-0.412073	-0.356133	9.46954	-1.38885	0.173393	0.999935	-4.46571	-0.271006
650746	NM_017833	MYADM	91663	-0.100114	9.03297	-0.838881	0.40706	0.999825	-4.95043	-0.0390785	-0.280468	9.03297	-1.72006	0.0939905	0.934177	-4.20286	-0.288017	0.0802404	9.03297	0.447688	0.657055	0.999935	-4.90083	0.0146357
650750	NM_001005498	SGCE	8910	0.114812	10.168	0.996315	0.325733	0.999825	-4.84924	0.0559294	0.270655	10.168	1.71901	0.0941831	0.935036	-4.20412	0.2777	-0.041031	10.168	-0.237081	0.813935	0.999935	-4.93853	-0.00366859
650753	NM_001025108	FBP1	2203	-0.0873603	7.97586	-0.725053	0.473096	0.999825	-5.0133	-0.0283965	-0.282918	7.97586	-1.71858	0.0942631	0.935036	-4.20464	-0.290177	0.108197	7.97586	0.597925	0.553625	0.999935	-4.86002	0.0277833
670014	NM_001100118	MAP2K5	5607	-0.0606886	7.45966	-1.01557	0.316595	0.999825	-4.83574	-0.0303137	-0.140313	7.45966	-1.71853	0.0942724	0.935036	-4.2047	-0.143907	0.018936	7.45966	0.210993	0.83408	0.999935	-4.9416	0.00149202
670025	NM_014325	FEZ1	9638	0.0311009	7.26945	0.706881	0.484182	0.999825	-5.02252	0.00979653	0.103217	7.26945	1.71703	0.0945486	0.936508	-4.20649	0.10573	-0.0410153	7.26945	-0.620717	0.538688	0.999935	-4.85283	-0.0110193
670026	NM_015986	TIAF1	9220	0.0250152	9.35052	0.397349	0.693451	0.999825	-5.14446	0.00397702	0.147665	9.35052	1.71672	0.0946064	0.936508	-4.20686	0.151221	-0.0976346	9.35052	-1.03264	0.308648	0.999935	-4.67906	-0.0498461
670041	NM_144497	WDR77	79084	-0.0622268	7.73783	-0.952848	0.347008	0.999825	-4.8788	-0.0286032	-0.153078	7.73783	-1.71559	0.0948155	0.936508	-4.20822	-0.156617	0.0286245	7.73783	0.29185	0.772073	0.999935	-4.93094	0.00321573
670068	NM_000773	MFSD14B	84641	-0.0853087	7.66507	-1.37726	0.176918	0.999825	-4.53907	-0.0641716	-0.145187	7.66507	-1.71555	0.0948225	0.936508	-4.20826	-0.148539	-0.0254304	7.66507	-0.27337	0.786128	0.999935	-4.93368	-0.00265765
670072	NM_005243	MTUS1	57509	0.0727273	7.18425	1.46884	0.150544	0.999825	-4.45146	0.0598064	0.116051	7.18425	1.71546	0.0948395	0.936508	-4.20837	0.118722	0.0294031	7.18425	0.395407	0.694871	0.999935	-4.91233	0.0046485
670079	NM_004259	BRSK1	84446	0.103252	8.14636	0.896121	0.376129	0.999825	-4.91553	0.0438474	0.270046	8.14636	1.71537	0.0948548	0.936508	-4.20847	0.276241	-0.0635418	8.14636	-0.3672	0.715615	0.999935	-4.91795	-0.00923394
670082	NM_007353	NAPB	63908	0.145977	8.26876	1.27714	0.209711	0.999825	-4.62922	0.0990276	0.267799	8.26876	1.71481	0.0949584	0.936508	-4.20914	0.273815	0.0241547	8.26876	0.140712	0.88888	0.999935	-4.94809	0.00123568
670086	NM_002357	TTC13	79573	-0.0434588	8.17816	-0.66251	0.511855	0.999825	-5.04409	-0.0126401	-0.15366	8.17816	-1.71447	0.095022	0.936508	-4.20955	-0.157068	0.0667429	8.17816	0.677479	0.502424	0.999935	-4.83379	0.0199514
670095	NM_003369	CACNA1S	779	0.0996725	7.09687	2.02694	0.0501069	0.999825	-3.81957	0.129584	0.11514	7.09687	1.71374	0.0951578	0.936508	-4.21043	0.117622	0.0842053	7.09687	1.1402	0.261716	0.999935	-4.62052	0.0490218
670112	NM_003584	CDO1	1036	-0.210475	9.07959	-1.89276	0.0664337	0.999825	-3.98587	-0.247857	-0.260289	9.07959	-1.71319	0.0952607	0.936508	-4.21109	-0.265777	-0.160661	9.07959	-0.962015	0.342446	0.999935	-4.71461	-0.0747728
670113	NM_000391	AGPAT4-IT1	79992	-0.0260884	7.21594	-0.490486	0.62676	0.999825	-5.11482	-0.00529329	-0.124487	7.21594	-1.713	0.0952947	0.936508	-4.21131	-0.127093	0.0723106	7.21594	0.905227	0.371351	0.999935	-4.7415	0.0311091
670128	NM_020228	RPL36	25873	-0.0420632	7.25739	-0.892843	0.377859	0.999825	-4.91759	-0.0177789	-0.110253	7.25739	-1.71284	0.0953254	0.936508	-4.2115	-0.112545	0.0261266	7.25739	0.369259	0.714093	0.999935	-4.91755	0.0038209
670176	NM_133374	VAV3	10451	-0.099841	7.37451	-1.55697	0.128208	0.999825	-4.36262	-0.0890666	-0.150067	7.37451	-1.71281	0.0953311	0.936508	-4.21154	-0.153183	-0.0496151	7.37451	-0.51518	0.609569	0.999935	-4.88391	-0.0106661
670195	NM_145266	SUCNR1	56670	-0.106171	7.30086	-1.55097	0.129637	0.999825	-4.3688	-0.0942022	-0.160196	7.30086	-1.71279	0.0953343	0.936508	-4.21156	-0.16352	-0.0521454	7.30086	-0.507213	0.615092	0.999935	-4.88603	-0.0110058
670202	NM_178123	PSMD4	5710	0.143844	9.80631	1.76799	0.0855198	0.999825	-4.13268	0.153616	0.190318	9.80631	1.71206	0.0954701	0.93659	-4.21243	0.19415	0.0973706	9.80631	0.796874	0.430737	0.999935	-4.78855	0.0356169
670209	NM_144566	GLRB	2743	-0.0924676	7.31468	-1.45899	0.15322	0.999825	-4.46111	-0.0753319	-0.148252	7.31468	-1.71204	0.0954732	0.93659	-4.21245	-0.151234	-0.0366837	7.31468	-0.385399	0.702205	0.999935	-4.91437	-0.00563228
670215	NM_002380	SH3PXD2B	285590	0.148678	7.68052	2.01686	0.0511994	0.999825	-3.83236	0.191905	0.172347	7.68052	1.71113	0.0956431	0.937022	-4.21354	0.175681	0.12501	7.68052	1.12914	0.26629	0.999935	-4.62678	0.0718364
670240	NM_001042780	TMEM243	79161	0.0487019	9.00603	0.672108	0.505797	0.999825	-5.03954	0.0144169	-0.169381	9.00603	-1.71085	0.0956966	0.937022	-4.21388	-0.172617	0.266785	9.00603	2.45149	0.0192003	0.999935	-3.54735	0.457988
670242	NM_018337	POLDIP2	26073	-0.0282541	7.68429	-0.536043	0.595219	0.999825	-5.0981	-0.0063663	-0.123183	7.68429	-1.7105	0.0957609	0.937022	-4.2143	-0.125501	0.0666751	7.68429	0.842282	0.405179	0.999935	-4.76952	0.0261602
670255	NM_001924	HSPA5	3309	0.0566547	8.47326	0.72293	0.474384	0.999825	-5.01439	0.0183488	0.183141	8.47326	1.71041	0.0957784	0.937022	-4.21441	0.186572	-0.0698318	8.47326	-0.59332	0.556669	0.999935	-4.86144	-0.0177654
670273	NM_000110	ZNF20	7568	0.0724815	7.6657	1.59755	0.118867	0.999825	-4.32026	0.067041	0.105982	7.6657	1.70967	0.0959167	0.937163	-4.21529	0.107901	0.0389811	7.6657	0.572079	0.570816	0.999935	-4.86785	0.00949205
670278	NM_006617	SLC16A14	151473	0.0459077	7.33881	0.971369	0.337832	0.999825	-4.86636	0.0216362	0.110379	7.33881	1.70938	0.095971	0.937163	-4.21564	0.11235	-0.0185635	7.33881	-0.261537	0.795166	0.999935	-4.93534	-0.00184786
670279	NM_145312	NGDN	25983	0.0185798	9.20093	0.355161	0.724537	0.999825	-5.15586	0.00260004	0.122173	9.20093	1.70928	0.0959887	0.937163	-4.21575	0.124345	-0.0850136	9.20093	-1.08205	0.286409	0.999935	-4.65282	-0.0461636
670286	NM_001259	B3GLCT	145173	0.129765	7.40475	1.73674	0.0909665	0.999825	-4.16822	0.1351	0.174334	7.40475	1.7077	0.0962847	0.939414	-4.21763	0.1772	0.0851955	7.40475	0.759224	0.452651	0.999935	-4.80357	0.0293274
670288	NM_016536	ALB	213	-0.072799	7.58163	-0.51234	0.611535	0.999825	-5.10698	-0.0155483	0.331464	7.58163	1.70735	0.0963502	0.939415	-4.21805	0.336816	-0.477062	7.58163	-2.23555	0.0316606	0.999935	-3.76216	-0.715346
670296	NM_033386	FAIM2	23017	0.0855447	7.16175	0.696614	0.490509	0.999825	-5.02763	0.0264636	0.286385	7.16175	1.70688	0.0964395	0.939646	-4.21862	0.290894	-0.115295	7.16175	-0.625153	0.535805	0.999935	-4.8514	-0.0312443
670332	NM_006310	FAM117B	150864	-0.0666751	7.66273	-0.857601	0.396774	0.999825	-4.93926	-0.0267672	-0.181261	7.66273	-1.70639	0.09653	0.939738	-4.21919	-0.184041	0.0479109	7.66273	0.410328	0.683992	0.999935	-4.90919	0.00790287
670360	NM_198867	HTR1E	3354	0.0278864	7.09322	0.652703	0.518086	0.999825	-5.04868	0.0079643	0.0995798	7.09322	1.70588	0.0966273	0.939738	-4.21981	0.101064	-0.0438071	7.09322	-0.68272	0.499144	0.999935	-4.83195	-0.0132198
670367	NM_004162	FGFBP2	83888	0.181784	7.80966	1.40306	0.169146	0.999825	-4.51488	0.14029	0.301961	7.80966	1.70578	0.0966452	0.939738	-4.21992	0.306436	0.0616083	7.80966	0.316617	0.753359	0.999935	-4.927	0.0075777
670369	NM_171827	SCCPDH	51097	0.0715264	7.23641	1.15165	0.257039	0.999825	-4.73364	0.0422006	0.144685	7.23641	1.70502	0.096788	0.940489	-4.22083	0.146736	-0.00163182	7.23641	-0.0174945	0.986139	0.999935	-4.95321	-9.89219e-06
670376	NM_014328	RTN1	6252	0.274707	8.76368	2.1925	0.0348764	0.999825	-3.60309	0.400376	0.291652	8.76368	1.70368	0.0970416	0.942314	-4.22243	0.295456	0.257761	8.76368	1.36982	0.17921	0.999935	-4.47849	0.192454
670382	NM_152522	FUNDC1	139341	-0.0211493	8.02826	-0.4504	0.655117	0.999825	-5.12833	-0.00388472	0.109268	8.02826	1.70313	0.0971445	0.942676	-4.22307	0.110643	-0.151567	8.02826	-2.14922	0.0383984	0.999935	-3.84457	-0.214571
670386	NM_181353	H2AFX	3014	-0.022837	7.25593	-0.419454	0.677372	0.999825	-5.13798	-0.0038634	-0.126602	7.25593	-1.70192	0.0973735	0.943238	-4.22451	-0.128066	0.0809284	7.25593	0.98974	0.328893	0.999935	-4.70093	0.039084
670403	NM_178537	PRKAG2	51422	-0.0799606	7.10604	-1.76899	0.0853488	0.999825	-4.13153	-0.0854621	-0.105082	7.10604	-1.7015	0.097454	0.943238	-4.22502	-0.106259	-0.0548393	7.10604	-0.807826	0.424485	0.999935	-4.78406	-0.0204077
670408	NM_002721	RFTN2	130132	0.0600438	8.36566	0.630523	0.532326	0.999825	-5.0588	0.0164413	0.221383	8.36566	1.7015	0.097454	0.943238	-4.22502	0.223863	-0.101296	8.36566	-0.708272	0.483327	0.999935	-4.8228	-0.031985
670446	NM_152563	AXIN2	8313	-0.108622	8.80406	-0.968962	0.339016	0.999825	-4.86799	-0.0510287	-0.260601	8.80406	-1.70144	0.0974653	0.943238	-4.22509	-0.263506	0.0433559	8.80406	0.25752	0.79824	0.999935	-4.93588	0.00424308
670463	NM_016282	KCNS3	3790	0.0339539	7.21531	0.680323	0.500643	0.999825	-5.03559	0.0102022	0.115944	7.21531	1.7003	0.0976807	0.944	-4.22644	0.117126	-0.048036	7.21531	-0.640866	0.52566	0.999935	-4.84625	-0.0134162
670470	NM_014720	THYN1	29087	0.0903071	8.65106	1.58109	0.122585	0.999825	-4.33754	0.0823206	0.132656	8.65106	1.69988	0.0977617	0.944	-4.22695	0.133961	0.0479578	8.65106	0.559076	0.579564	0.999935	-4.87167	0.0113611
670475	NM_018302	C16orf89	146556	0.00916016	7.09873	0.172992	0.863625	0.999825	-5.1905	0.000583273	0.122964	7.09873	1.69963	0.0978089	0.944	-4.22724	0.124147	-0.104644	7.09873	-1.31586	0.19652	0.999935	-4.51389	-0.0739404
670528	NM_004130	IL21R	50615	0.0237108	7.15468	0.447302	0.657331	0.999825	-5.12933	0.00432047	0.123061	7.15468	1.69913	0.0979025	0.944	-4.22783	0.124194	-0.0756392	7.15468	-0.950118	0.348374	0.999935	-4.72037	-0.0346393
670538	NM_004121	FBXW7	55294	0.103968	8.46537	1.24373	0.22162	0.999825	-4.65797	0.068036	0.194062	8.46537	1.69909	0.0979102	0.944	-4.22788	0.195842	0.0138751	8.46537	0.110519	0.91261	0.999935	-4.95008	0.000551047
670554	NM_031485	PAXX	286257	0.0770664	8.87574	1.09863	0.279206	0.999825	-4.77482	0.0427005	0.162828	8.87574	1.69891	0.097945	0.944	-4.22809	0.164297	-0.0086956	8.87574	-0.0825396	0.934674	0.999935	-4.9515	-0.000255128
670561	NM_015510	RHOD	29984	-0.0515888	7.86175	-0.632501	0.531048	0.999825	-5.05791	-0.01418	-0.189201	7.86175	-1.69778	0.0981602	0.944	-4.22943	-0.190727	0.0860233	7.86175	0.702258	0.487025	0.999935	-4.82498	0.0268779
670594	NM_000063	FLRT2	23768	0.20102	8.64155	1.10939	0.274604	0.999825	-4.76661	0.112831	0.420245	8.64155	1.69746	0.0982219	0.944	-4.22982	0.423519	-0.0182047	8.64155	-0.0668964	0.947034	0.999935	-4.95211	-0.000430262
670598	NM_017793	BEX1	55859	0.131488	7.87146	1.3185	0.195645	0.999825	-4.5927	0.0931634	0.231215	7.87146	1.69694	0.0983215	0.944	-4.23044	0.232915	0.0317604	7.87146	0.212059	0.833254	0.999935	-4.94148	0.00251614
670603	NM_001080951	ASMTL	8623	-0.0631706	8.31456	-0.794452	0.432127	0.999825	-4.97601	-0.0230186	-0.184333	8.31456	-1.69672	0.0983633	0.944	-4.2307	-0.185654	0.0579919	8.31456	0.485618	0.630174	0.999935	-4.89161	0.0116297
670608	NM_013379	RCL1	10171	-0.0563087	7.82969	-0.765049	0.449218	0.999825	-4.99221	-0.0195697	-0.17052	7.82969	-1.69568	0.0985615	0.944	-4.23193	-0.171593	0.057903	7.82969	0.523831	0.6036	0.999935	-4.88158	0.0126953
670609	NM_032846	DNM1L	10059	0.0467214	8.45605	0.47184	0.639882	0.999825	-5.12125	0.00905928	-0.229377	8.45605	-1.69544	0.0986068	0.944	-4.23221	-0.230775	0.32282	8.45605	2.17078	0.0366065	0.999935	-3.82419	0.463712
670639	NM_031490	COQ9	57017	-0.046257	8.85004	-0.528614	0.60031	0.999825	-5.10093	-0.0102517	-0.202598	8.85004	-1.69453	0.0987815	0.944	-4.23329	-0.203676	0.110084	8.85004	0.837645	0.407745	0.999935	-4.77151	0.0428899
670647	NM_017593	SH3GLB2	56904	0.0166165	9.78884	0.222052	0.825525	0.999825	-5.18351	0.00138365	0.173245	9.78884	1.69446	0.0987955	0.944	-4.23338	0.174157	-0.140012	9.78884	-1.24583	0.220858	0.999935	-4.55801	-0.0918319
670671	NM_001078650	PIGO	84720	0.0610425	7.52173	1.25211	0.218585	0.999825	-4.65082	0.0403112	0.112857	7.52173	1.69432	0.0988223	0.944	-4.23354	0.113438	0.00922764	7.52173	0.126031	0.900407	0.999935	-4.94912	0.000420421
670673	NM_138578	ULK4	54986	0.0407848	7.18517	0.722963	0.474364	0.999825	-5.01437	0.0132097	0.130591	7.18517	1.69428	0.0988302	0.944	-4.23359	0.131258	-0.0490214	7.18517	-0.5786	0.566454	0.999935	-4.86591	-0.0121002
670711	NM_015184	SKAP2	8935	-0.168251	9.11694	-1.83736	0.0744045	0.999825	-4.05202	-0.189854	-0.211967	9.11694	-1.69418	0.0988493	0.944	-4.23371	-0.213032	-0.124534	9.11694	-0.905528	0.371193	0.999935	-4.74136	-0.0535996
670731	NM_018659	DMAC1	90871	-0.0192888	8.45478	-0.286236	0.776334	0.999825	-5.17176	-0.00212083	-0.155984	8.45478	-1.69415	0.0988545	0.944	-4.23374	-0.156764	0.117406	8.45478	1.16007	0.253639	0.999935	-4.60914	0.0699486
670754	NM_001017970	CKLF	51192	0.118072	9.93456	1.34225	0.187901	0.999825	-4.57128	0.0857285	0.203544	9.93456	1.69355	0.0989691	0.944	-4.23445	0.20446	0.0325998	9.93456	0.246762	0.806491	0.999935	-4.93731	0.00304484
730010	NM_017825	SCARF2	91179	0.0738136	7.58009	1.08356	0.28575	0.999825	-4.78621	0.0401556	0.15758	7.58009	1.69305	0.0990646	0.944	-4.23504	0.158224	-0.00995328	7.58009	-0.0972874	0.923037	0.999935	-4.9508	-0.000346185
730020	NM_024585	PLIN1	5346	-0.399643	11.4133	-2.18928	0.0351278	0.999825	-3.60741	-0.58122	-0.4222	11.4133	-1.69278	0.0991165	0.944	-4.23536	-0.423827	-0.377085	11.4133	-1.37545	0.177473	0.999935	-4.47472	-0.283141
730040	NM_000228	LGI2	55203	-0.0657043	7.45766	-0.6518	0.518661	0.999825	-5.04909	-0.0187334	-0.233115	7.45766	-1.69256	0.0991594	0.944	-4.23562	-0.23397	0.101706	7.45766	0.671807	0.505986	0.999935	-4.83577	0.030091
730047	NM_001002236	TSPYL2	64061	0.141615	7.5071	1.79588	0.0808922	0.999825	-4.10054	0.154656	0.182344	7.5071	1.69245	0.0991812	0.944	-4.23576	0.182995	0.100885	7.5071	0.851868	0.399907	0.999935	-4.76538	0.0401564
730072	NM_175058	CARS2	79587	-0.0155374	7.80138	-0.287374	0.77547	0.999825	-5.17153	-0.00171588	-0.124967	7.80138	-1.69168	0.0993292	0.944	-4.23667	-0.125332	0.0938923	7.80138	1.15631	0.255155	0.999935	-4.61131	0.0556966
730110	NM_022840	BANK1	55024	-0.0356595	7.43049	-0.375457	0.709519	0.999825	-5.15054	-0.00531454	-0.219499	7.43049	-1.69149	0.0993647	0.944	-4.23688	-0.220106	0.14818	7.43049	1.03884	0.305791	0.999935	-4.67583	0.0762496
730114	NM_013397	RUNX3	864	-0.001779	8.21447	-0.0131785	0.989558	0.999825	-5.20123	-8.11002e-06	-0.311948	8.21447	-1.69133	0.0993964	0.944	-4.23708	-0.312768	0.30839	8.21447	1.52114	0.136943	0.999935	-4.37282	0.266283
730121	NM_012179	CAPN15	6650	-0.0132602	7.40609	-0.232464	0.817492	0.999825	-5.18181	-0.00116049	-0.131802	7.40609	-1.69114	0.0994317	0.944	-4.2373	-0.132129	0.105282	7.40609	1.22895	0.227047	0.999935	-4.56833	0.0677894
730136	NM_144736	SLC38A11	151258	-0.090038	7.18827	-1.52245	0.136615	0.999825	-4.39793	-0.077838	-0.136584	7.18827	-1.69032	0.0995901	0.944	-4.23827	-0.136828	-0.0434919	7.18827	-0.489666	0.627335	0.999935	-4.89058	-0.00880714
730139	NM_016055	CD19	930	-0.36857	7.65172	-1.71072	0.0957203	0.999825	-4.19742	-0.375571	-0.497555	7.65172	-1.69026	0.0996026	0.944	-4.23834	-0.498416	-0.239585	7.65172	-0.740445	0.463822	0.999935	-4.81081	-0.0799371
730156	NM_001099786	ST3GAL5	8869	-0.0300012	7.78215	-0.337574	0.73764	0.999825	-5.16024	-0.00396482	-0.205239	7.78215	-1.69022	0.0996104	0.944	-4.23839	-0.205586	0.145236	7.78215	1.08813	0.283754	0.999935	-4.64952	0.0794526
730162	NM_006958	DNA2	1763	-0.0771446	7.10964	-1.9003	0.0654075	0.999825	-3.97676	-0.0913679	-0.0937252	7.10964	-1.68977	0.099697	0.944	-4.23892	-0.0938488	-0.060564	7.10964	-0.993361	0.32715	0.999935	-4.69912	-0.0293888
730164	NM_014585	CCND3	896	-0.00442523	10.5018	-0.057184	0.954714	0.999825	-5.20012	-8.90649e-05	0.178641	10.5018	1.68956	0.099737	0.944	-4.23917	0.178846	-0.187492	10.5018	-1.61323	0.115409	0.999935	-4.30408	-0.175823
730221	NM_014241	CYGB	114757	-0.0160499	9.18884	-0.162048	0.872172	0.999825	-5.19182	-0.000953328	0.228616	9.18884	1.6894	0.0997692	0.944	-4.23936	0.228845	-0.260715	9.18884	-1.75273	0.0881442	0.999935	-4.19391	-0.275004
730228	NM_005662	HDHD5-AS1	100130717	-0.0294497	7.67246	-0.396523	0.694055	0.999825	-5.1447	-0.0046709	-0.171425	7.67246	-1.68934	0.0997804	0.944	-4.23943	-0.171589	0.112526	7.67246	1.00883	0.319776	0.999935	-4.69131	0.0557178
730253	NM_017748	ACSL1	2180	-0.250316	10.9427	-1.80704	0.0791023	0.999825	-4.08758	-0.275801	-0.319663	10.9427	-1.68898	0.0998497	0.944014	-4.23986	-0.319872	-0.180969	10.9427	-0.869875	0.39012	0.999935	-4.75747	-0.0739804
730259	NM_001005407	NR4A2	4929	0.290682	8.35522	1.04739	0.301885	0.999825	-4.81293	0.151201	0.640317	8.35522	1.68865	0.0999134	0.944014	-4.24025	0.640558	-0.0589532	8.35522	-0.14144	0.888309	0.999935	-4.94803	-0.00303231
730273	NM_014772	OPA3	80207	-0.13917	8.40946	-1.545	0.131074	0.999825	-4.37494	-0.122815	-0.207779	8.40946	-1.68826	0.0999894	0.94411	-4.24071	-0.207788	-0.0705604	8.40946	-0.521579	0.605151	0.999935	-4.88219	-0.0153918
730286	NM_001093771	FZD9	8326	-0.0453092	7.54827	-0.511579	0.612063	0.999825	-5.10726	-0.00966012	-0.204092	7.54827	-1.68658	0.100315	0.944163	-4.24269	-0.203813	0.113474	7.54827	0.853094	0.399235	0.999935	-4.76484	0.0452501
730288	NM_031431	C2orf69	205327	-0.00516875	12.8618	-0.0967517	0.923459	0.999825	-5.19792	-0.000178748	0.123091	12.8618	1.68637	0.100355	0.944163	-4.24294	0.122901	-0.133429	12.8618	-1.66302	0.104974	0.999935	-4.26558	-0.130616
730291	NM_181354	PCED1B	91523	-0.192906	8.4545	-1.60513	0.117184	0.999825	-4.31224	-0.17962	-0.276889	8.4545	-1.68626	0.100377	0.944163	-4.24307	-0.276437	-0.108922	8.4545	-0.603473	0.54997	0.999935	-4.85829	-0.0282829
730292	NM_032814	MAGEE1	57692	0.0272799	7.77452	0.399217	0.692087	0.999825	-5.14393	0.00436041	0.157411	7.77452	1.68599	0.100428	0.944163	-4.24338	0.157119	-0.102852	7.77452	-1.0022	0.322924	0.999935	-4.69467	-0.0504899
730300	NM_014472	FCGBP	8857	0.341966	8.19855	1.38288	0.175203	0.999825	-4.53384	0.258683	0.569635	8.19855	1.68597	0.100432	0.944163	-4.24341	0.568567	0.114297	8.19855	0.307759	0.760036	0.999935	-4.92844	0.0136203
730315	NM_001007022	FAM124B	79843	0.0776373	7.28796	1.2655	0.213803	0.999825	-4.63931	0.052016	0.141269	7.28796	1.68536	0.100551	0.944163	-4.24413	0.140932	0.0140057	7.28796	0.15201	0.880026	0.999935	-4.94722	0.00077738
730332	NM_002444	CSTF3	1479	-0.0416457	7.40057	-0.833289	0.410165	0.999825	-4.95372	-0.0161186	-0.11503	7.40057	-1.68457	0.100705	0.944163	-4.24506	-0.114679	0.0317384	7.40057	0.42285	0.674915	0.999935	-4.90647	0.00541936
730343	NM_019044	BORA	79866	-0.0958109	7.30313	-1.62522	0.112821	0.999825	-4.29085	-0.0907915	-0.135663	7.30313	-1.68427	0.100764	0.944163	-4.24542	-0.135215	-0.055959	7.30313	-0.632037	0.531348	0.999935	-4.84916	-0.0153675
730348	NM_001003683	FAM98A	25940	0.0611106	9.81605	0.662091	0.51212	0.999825	-5.04429	0.0177605	0.212387	9.81605	1.68416	0.100786	0.944163	-4.24555	0.211665	-0.0901658	9.81605	-0.650456	0.519519	0.999935	-4.84305	-0.0256431
730373	NM_198392	BCL11A	53335	-0.274246	7.56703	-1.75551	0.0876608	0.999825	-4.14693	-0.289931	-0.359439	7.56703	-1.684	0.100817	0.944163	-4.24574	-0.358169	-0.189053	7.56703	-0.805789	0.425644	0.999935	-4.7849	-0.0701297
730414	NM_000041	PDE1A	5136	-0.11531	7.43777	-1.80712	0.0790884	0.999825	-4.08747	-0.127059	-0.146802	7.43777	-1.68386	0.100843	0.944163	-4.2459	-0.146266	-0.0838179	7.43777	-0.874648	0.387551	0.999935	-4.75535	-0.0345054
730433	NM_173464	MSL3	10943	-0.121571	8.74652	-1.22667	0.227894	0.999825	-4.67239	-0.0780809	0.227998	8.74652	1.68376	0.100862	0.944163	-4.24601	0.227148	-0.471139	8.74652	-3.16535	0.00314288	0.999935	-2.76852	-1.17911
730440	NM_006509	GUK1	2987	-0.0798358	10.8071	-1.01765	0.315623	0.999825	-4.83428	-0.0399843	-0.180415	10.8071	-1.68315	0.100981	0.944163	-4.24673	-0.17965	0.0207431	10.8071	0.176055	0.861235	0.999935	-4.94515	0.00134577
730458	NM_002333	TBC1D10B	26000	0.120779	7.78268	2.14157	0.0390534	0.999825	-3.67096	0.170097	0.129635	7.78268	1.68235	0.101137	0.944163	-4.24767	0.128998	0.111922	7.78268	1.3214	0.194689	0.999935	-4.51032	0.0795385
730465	NM_018201	TPR	7175	0.0518025	8.8302	0.757426	0.453714	0.999825	-4.99631	0.0177795	-0.157197	8.8302	-1.68224	0.10116	0.944163	-4.24781	-0.15641	0.260802	8.8302	2.53908	0.0155685	0.999935	-3.457	0.471466
730468	NM_004831	GPBP1	65056	0.0766535	8.04239	1.29264	0.204353	0.999825	-4.61566	0.0528618	0.136291	8.04239	1.68216	0.101176	0.944163	-4.24791	0.135599	0.0170161	8.04239	0.191066	0.849545	0.999935	-4.9437	0.00120497
730482	NM_006060	IFIT2	3433	0.00012227	8.96008	0.000875394	0.999306	0.999825	-5.2013	3.68458e-08	0.321017	8.96008	1.68215	0.101176	0.944163	-4.24791	0.319386	-0.320772	8.96008	-1.52917	0.134943	0.999935	-4.36695	-0.279024
730487	NM_020320	TOMM70	9868	-0.0163338	9.71855	-0.214576	0.831306	0.999825	-5.18469	-0.00131061	-0.174904	9.71855	-1.68169	0.101267	0.944163	-4.24845	-0.173947	0.142236	9.71855	1.24417	0.221461	0.999935	-4.55903	0.0931222
730497	NM_032449	SEC16A	9919	0.00371804	9.46982	0.0666969	0.947191	0.999825	-5.19969	8.76056e-05	-0.128019	9.46982	-1.68081	0.101439	0.944163	-4.24949	-0.127224	0.135455	9.46982	1.61794	0.114387	0.999935	-4.30048	0.127547
730520	NM_018466	PHKA2	5256	-0.101323	8.99585	-1.3972	0.170889	0.999825	-4.52041	-0.0777435	-0.166522	8.99585	-1.68064	0.101473	0.944163	-4.24969	-0.165464	-0.036124	8.99585	-0.331681	0.742049	0.999935	-4.92444	-0.00468048
730523	NM_032421	TUBB2A	7280	0.203951	8.5671	1.27836	0.209285	0.999825	-4.62816	0.138536	0.366331	8.5671	1.68056	0.101487	0.944163	-4.24978	0.363982	0.0415712	8.5671	0.173499	0.863229	0.999935	-4.94538	0.00265531
730528	NM_002659	OSM	5008	-0.121388	7.19983	-1.40273	0.169244	0.999825	-4.51519	-0.0936493	-0.198671	7.19983	-1.6803	0.101539	0.944163	-4.25009	-0.197353	-0.0441051	7.19983	-0.339362	0.736305	0.999935	-4.92309	-0.00586344
730541	NM_018386	SPTAN1	6709	0.0867251	9.93275	1.11886	0.270594	0.999825	-4.75932	0.0492322	0.177922	9.93275	1.68002	0.101594	0.944163	-4.25042	0.1767	-0.00447189	9.93275	-0.0384147	0.969569	0.999935	-4.9529	-6.00189e-05
730543	NM_001033002	SCML1	6322	-0.101149	8.23058	-1.47192	0.149714	0.999825	-4.44843	-0.0834211	-0.157616	8.23058	-1.67872	0.10185	0.944163	-4.25195	-0.156362	-0.0446808	8.23058	-0.432931	0.667642	0.999935	-4.90422	-0.00783953
730544	NM_005241	CEBPB	1051	-0.057147	11.8067	-0.478955	0.634861	0.999825	-5.11883	-0.0112763	-0.273641	11.8067	-1.67855	0.101882	0.944163	-4.25214	-0.271426	0.159347	11.8067	0.889243	0.379764	0.999935	-4.7488	0.0670034
730551	NM_032687	SNRNP200	23020	0.102946	8.11862	1.62881	0.112056	0.999825	-4.28701	0.0978567	0.144925	8.11862	1.67826	0.101939	0.944163	-4.25249	0.143716	0.0609661	8.11862	0.642282	0.524751	0.999935	-4.84578	0.0170734
730576	NM_030964	TRIM2	23321	0.0151299	8.54563	0.154865	0.877791	0.999825	-5.19264	0.00085649	0.223947	8.54563	1.67771	0.102048	0.944163	-4.25314	0.221975	-0.193687	8.54563	-1.32006	0.195129	0.999935	-4.51118	-0.137456
730577	NM_019609	RPUSD3	285367	0.0032289	8.24874	0.0649795	0.948549	0.999825	-5.19977	7.40716e-05	-0.113887	8.24874	-1.67745	0.102099	0.944163	-4.25344	-0.11286	0.120345	8.24874	1.61259	0.115548	0.999935	-4.30457	0.112792
730592	NM_033128	UBE2D2	7322	0.021024	8.12777	0.345615	0.73164	0.999825	-5.15827	0.00285302	0.13931	8.12777	1.67615	0.102355	0.944163	-4.25497	0.137902	-0.0972624	8.12777	-1.06462	0.29412	0.999935	-4.6622	-0.0516925
730593	NM_024541	ABCC5	10057	0.0530888	8.26884	0.643511	0.523962	0.999825	-5.05291	0.014902	0.188898	8.26884	1.67585	0.102415	0.944163	-4.25532	0.186941	-0.0827208	8.26884	-0.667641	0.508611	0.999935	-4.83721	-0.024288
730605	NM_020191	DUSP6	1848	0.0377005	10.2087	0.357643	0.722695	0.999825	-5.15523	0.00531748	0.241329	10.2087	1.67558	0.102468	0.944163	-4.25564	0.238774	-0.165928	10.2087	-1.04809	0.301569	0.999935	-4.67098	-0.0863844
730612	NM_002775	ZNF428	126299	-0.0314299	10.4079	-0.374423	0.710281	0.999825	-5.15081	-0.00466952	0.192157	10.4079	1.67544	0.102495	0.944163	-4.2558	0.190101	-0.255017	10.4079	-2.02285	0.0505476	0.999935	-3.96133	-0.330578
730632	NM_001013255	YTHDF2	51441	-0.0495085	9.11844	-0.699669	0.488621	0.999825	-5.02612	-0.0153985	-0.161972	9.11844	-1.67535	0.102513	0.944163	-4.2559	-0.160226	0.0629549	9.11844	0.592404	0.557275	0.999935	-4.86172	0.0159862
730647	NM_022662	RTFDC1	51507	0.0706656	10.8339	1.71537	0.0948556	0.999825	-4.19222	0.0722865	0.0942938	10.8339	1.67527	0.102528	0.944163	-4.256	0.0932714	0.0470374	10.8339	0.76027	0.452033	0.999935	-4.80317	0.0162199
730671	NM_014384	ERICH1	157697	-0.0896234	8.62022	-1.40311	0.169133	0.999825	-4.51484	-0.0691688	-0.146185	8.62022	-1.67504	0.102574	0.944163	-4.25627	-0.144572	-0.0330616	8.62022	-0.344642	0.732364	0.999935	-4.92215	-0.00447234
730672	NM_000187	ISCU	23479	-0.0260332	10.8175	-0.437659	0.664243	0.999825	-5.13239	-0.0046254	-0.136116	10.8175	-1.67483	0.102616	0.944163	-4.25652	-0.134589	0.0840494	10.8175	0.940845	0.353041	0.999935	-4.72481	0.038005
730673	NM_018257	SP4	6671	-0.120765	7.73527	-1.78278	0.083039	0.999825	-4.11569	-0.130513	-0.15501	7.73527	-1.67482	0.102619	0.944163	-4.25653	-0.153269	-0.0865209	7.73527	-0.850456	0.400681	0.999935	-4.76599	-0.0343663
730685	NM_005873	SLCO2A1	6578	-0.0868408	9.12588	-0.624673	0.536117	0.999825	-5.06141	-0.0235113	0.318101	9.12588	1.67474	0.102634	0.944163	-4.25662	0.31451	-0.491783	9.12588	-2.35547	0.0240546	0.999935	-3.64432	-0.7961
730687	NM_032300	UTP4	84916	-0.066553	9.08589	-0.988844	0.329325	0.999825	-4.85441	-0.0321035	-0.153969	9.08589	-1.67435	0.10271	0.944163	-4.25708	-0.152181	0.0208631	9.08589	0.206402	0.837637	0.999935	-4.9421	0.00160529
730725	NM_015013	TIAL1	7073	0.0430956	7.89132	0.667434	0.508742	0.999825	-5.04176	0.0126487	-0.147704	7.89132	-1.67425	0.102731	0.944163	-4.2572	-0.145975	0.233895	7.89132	2.41197	0.0210788	0.999935	-3.58753	0.392044
730739	NM_032926	IFI6	2537	0.186987	9.21867	0.737517	0.465578	0.999825	-5.00684	0.0620811	0.579935	9.21867	1.67414	0.102752	0.944163	-4.25732	0.573098	-0.205961	9.21867	-0.540905	0.591898	0.999935	-4.87686	-0.0469083
730754	NM_002581	DDX19A	55308	-0.110272	8.59621	-2.11331	0.0415566	0.999825	-3.70813	-0.152326	-0.119353	8.59621	-1.67411	0.102758	0.944163	-4.25736	-0.117943	-0.101191	8.59621	-1.29127	0.204823	0.999935	-4.52962	-0.0696826
730767	NM_032885	ZNF844	284391	0.108095	7.11088	1.98501	0.0547866	0.999825	-3.87245	0.136342	0.124531	7.11088	1.67375	0.102829	0.944214	-4.25778	0.123022	0.0916577	7.11088	1.12074	0.269805	0.999935	-4.6315	0.0521486
770019	NM_207395	AFG3L2	10939	-0.0637317	9.16838	-0.928896	0.359117	0.999825	-4.89457	-0.0283456	-0.156854	9.16838	-1.67325	0.102928	0.944519	-4.25837	-0.154888	0.029391	9.16838	0.285234	0.777096	0.999935	-4.93194	0.00321907
770021	NM_003690	SPP1	6696	0.3684	7.93619	1.56107	0.127238	0.999825	-4.35838	0.329859	0.539322	7.93619	1.67265	0.103048	0.94469	-4.25908	0.532288	0.197477	7.93619	0.557179	0.580846	0.999935	-4.87222	0.0465926
770037	NM_017666	FAM96A	84191	0.00367133	8.36844	0.0492675	0.960978	0.999825	-5.20042	6.34649e-05	-0.170217	8.36844	-1.67183	0.103211	0.94469	-4.26004	-0.16788	0.177559	8.36844	1.58655	0.121341	0.999935	-4.32433	0.162643
770047	NM_018323	ZNF622	90441	0.108454	9.17114	2.00238	0.0528039	0.999825	-3.85065	0.138532	0.123713	9.17114	1.67174	0.103229	0.94469	-4.26014	0.122005	0.0931956	9.17114	1.1457	0.259462	0.999935	-4.61739	0.0546058
770070	NM_015039	S100A11	6282	0.0527382	9.62662	0.563085	0.57686	0.999825	-5.08749	0.0126007	0.213884	9.62662	1.6714	0.103297	0.94469	-4.26054	0.210871	-0.108407	9.62662	-0.770695	0.445906	0.999935	-4.79907	-0.0380246
770079	NM_170665	SCML1	6322	-0.0570357	7.46072	-1.21754	0.231304	0.999825	-4.68003	-0.0362643	-0.106958	7.46072	-1.67109	0.103358	0.94469	-4.2609	-0.105423	-0.00711396	7.46072	-0.101116	0.920018	0.999935	-4.9506	-0.000257552
770102	NM_198566	NLGN1	22871	0.0781692	7.57859	0.903848	0.372072	0.999825	-4.91065	0.0335637	0.197424	7.57859	1.67076	0.103424	0.94469	-4.26129	0.194538	-0.0410859	7.57859	-0.316321	0.753582	0.999935	-4.92705	-0.00504821
770128	NM_032438	GSTO1	9446	0.10017	9.91281	1.41148	0.166671	0.999825	-4.50691	0.0779466	0.161984	9.91281	1.67055	0.103466	0.94469	-4.26154	0.159587	0.0383569	9.91281	0.359876	0.721038	0.999935	-4.91934	0.00544828
770132	NM_033512	SDHA	6389	-0.021255	9.37971	-0.303693	0.763106	0.999825	-5.16806	-0.00249566	-0.159743	9.37971	-1.67051	0.103474	0.94469	-4.26158	-0.157374	0.117233	9.37971	1.11532	0.272089	0.999935	-4.63453	0.0662705
770142	NM_173834	DNM1L	10059	0.0233988	8.58222	0.289732	0.77368	0.999825	-5.17104	0.00260753	-0.184286	8.58222	-1.67012	0.103551	0.944794	-4.26204	-0.181493	0.231084	8.58222	1.90523	0.0647451	0.999935	-4.06558	0.274711
770148	NM_152600	RTL6	84247	0.107452	8.40854	1.40463	0.168682	0.999825	-4.51339	0.0830529	0.174525	8.40854	1.66979	0.103617	0.9448	-4.26243	0.171832	0.0403783	8.40854	0.351458	0.727289	0.999935	-4.92091	0.00558403
770156	NM_203422	TFB2M	64216	-0.0738437	8.67063	-0.912969	0.36732	0.999825	-4.90484	-0.0321187	-0.184445	8.67063	-1.66902	0.10377	0.944941	-4.26332	-0.181481	0.0367575	8.67063	0.302596	0.763935	0.999935	-4.92927	0.00429854
770167	NM_001039933	ETV5	2119	0.0238549	7.15139	0.543807	0.58992	0.999825	-5.09511	0.00546772	0.100017	7.15139	1.66876	0.103821	0.944941	-4.26363	0.0983883	-0.0523074	7.15139	-0.793972	0.432403	0.999935	-4.78974	-0.0190457
770168	NM_001294	SMAD6	4091	-0.0845655	8.32393	-1.08222	0.286334	0.999825	-4.78721	-0.0459299	-0.178113	8.32393	-1.6683	0.103915	0.944941	-4.26417	-0.175143	0.00898219	8.32393	0.0765387	0.939413	0.999935	-4.95175	0.000243806
770193	NM_030569	TAPBP	6892	-0.0335373	7.1337	-0.698588	0.489289	0.999825	-5.02666	-0.0104112	-0.109413	7.1337	-1.66808	0.103958	0.944941	-4.26443	-0.107569	0.0423388	7.1337	0.587228	0.560708	0.999935	-4.8633	0.0106382
770202	NM_001048209	MARK3	4140	-0.0395026	7.7276	-0.937635	0.354667	0.999825	-4.88886	-0.0177832	-0.0960174	7.7276	-1.66806	0.103962	0.944941	-4.26445	-0.0943972	0.0170123	7.7276	0.268872	0.78956	0.999935	-4.93432	0.00174571
770221	NM_022106	PSMC3	5702	0.0902159	9.6591	1.22106	0.229983	0.999825	-4.67709	0.0575851	0.168346	9.6591	1.66767	0.104039	0.945045	-4.2649	0.165451	0.0120854	9.6591	0.108915	0.913873	0.999935	-4.95017	0.000472708
770255	NM_004918	TLNRD1	59274	-0.0205291	7.4829	-0.361456	0.719867	0.999825	-5.15424	-0.00293049	-0.129324	7.4829	-1.66654	0.104265	0.945778	-4.26622	-0.126978	0.0882657	7.4829	1.03479	0.307654	0.999935	-4.67794	0.0451865
770286	NM_024945	PTPRU	10076	-0.0395099	7.51572	-0.601561	0.551228	0.999825	-5.07151	-0.01022	0.149545	7.51572	1.66648	0.104278	0.945778	-4.26629	0.146825	-0.228565	7.51572	-2.31718	0.0262819	0.999935	-3.68235	-0.361211
770326	NM_001135239	GNAS	2778	0.0331635	12.4935	0.74732	0.459713	0.999825	-5.00169	0.0111931	0.101013	12.4935	1.66601	0.104372	0.945778	-4.26684	0.0991362	-0.0346863	12.4935	-0.520451	0.605929	0.999935	-4.8825	-0.007547
770356	NM_006903	GPAM	57678	-0.338512	11.3061	-2.07021	0.0456483	0.999825	-3.76417	-0.453801	-0.372067	11.3061	-1.66538	0.104498	0.945778	-4.26758	-0.364957	-0.304958	11.3061	-1.24181	0.222319	0.999935	-4.56048	-0.199145
770372	NM_002958	PRPF19	27339	0.0549263	8.42193	1.08171	0.286559	0.999825	-4.78759	0.0298132	0.115519	8.42193	1.66508	0.104559	0.945778	-4.26793	0.113282	-0.00566598	8.42193	-0.0742985	0.941183	0.999935	-4.95184	-0.000149161
770379	NM_015342	TCEAL8	90843	0.0876256	9.23049	1.16737	0.25072	0.999825	-4.7211	0.0526464	0.170768	9.23049	1.66508	0.104559	0.945778	-4.26793	0.167461	0.00448339	9.23049	0.0397702	0.968496	0.999935	-4.95287	6.23297e-05
770382	NM_174970	MCAM	4162	-0.0667732	8.2686	-0.83255	0.410576	0.999825	-4.95416	-0.025815	-0.182415	8.2686	-1.66465	0.104646	0.945778	-4.26844	-0.178817	0.0488686	8.2686	0.405708	0.687353	0.999935	-4.91018	0.0079568
770390	NM_001081640	DTNA	1837	-0.0352836	7.1645	-0.628531	0.533615	0.999825	-5.05969	-0.00962436	-0.127618	7.1645	-1.66387	0.104803	0.945778	-4.26935	-0.125018	0.0570506	7.1645	0.676689	0.502919	0.999935	-4.83407	0.0170297
770408	NM_000602	SEC61G	23480	0.0193165	11.0944	0.289543	0.773824	0.999825	-5.17108	0.00215104	0.151633	11.0944	1.66353	0.104871	0.945778	-4.26974	0.148501	-0.113	11.0944	-1.12781	0.266844	0.999935	-4.62753	-0.0648328
770411	NM_015288	CAT	847	-0.164079	10.9033	-1.59187	0.12014	0.999825	-4.32624	-0.151004	-0.234138	10.9033	-1.66257	0.105064	0.945778	-4.27086	-0.229116	-0.0940188	10.9033	-0.607358	0.547417	0.999935	-4.85707	-0.024603
770424	NM_001077665	RGS17	26575	-0.0735373	7.76542	-0.697268	0.490104	0.999825	-5.02731	-0.0227754	-0.239518	7.76542	-1.6622	0.105138	0.945778	-4.27129	-0.234306	0.0924435	7.76542	0.583639	0.563095	0.999935	-4.86439	0.0230571
770438	NM_018059	AP1S2	8905	0.0371197	9.94793	0.354765	0.724831	0.999825	-5.15596	0.00518797	0.237521	9.94793	1.66146	0.105287	0.945778	-4.27215	0.232206	-0.163282	9.94793	-1.03908	0.305682	0.999935	-4.67571	-0.0840459
770440	NM_003565	EPRS	2058	0.00704251	9.63547	0.132639	0.895216	0.999825	-5.19495	0.00033855	0.12048	9.63547	1.66078	0.105425	0.945778	-4.27294	0.117716	-0.106395	9.63547	-1.33426	0.190479	0.999935	-4.50196	-0.0766205
770441	NM_015018	ANO1	55107	-0.108158	8.22946	-1.04716	0.301989	0.999825	-4.81309	-0.0562432	-0.234371	8.22946	-1.66077	0.105427	0.945778	-4.27295	-0.228992	0.0180539	8.22946	0.116386	0.907992	0.999935	-4.94973	0.000756785
770463	NM_014476	TDRD1	56165	0.00336399	9.8517	0.0353993	0.971956	0.999825	-5.20084	4.1556e-05	-0.215602	9.8517	-1.66053	0.105476	0.945778	-4.27324	-0.21061	0.22233	9.8517	1.55781	0.128009	0.999935	-4.34584	0.198487
770474	NM_014921	PRCP	5547	0.0221637	11.3652	0.329299	0.743834	0.999825	-5.16223	0.00284856	0.152693	11.3652	1.66043	0.105497	0.945778	-4.27336	0.149144	-0.108365	11.3652	-1.07205	0.290818	0.999935	-4.65822	-0.0581249
770482	NM_004234	ATP6V1B2	526	0.129239	10.4181	1.53535	0.133423	0.999825	-4.38482	0.113054	0.190958	10.4181	1.66037	0.105509	0.945778	-4.27343	0.18651	0.0675198	10.4181	0.534096	0.596551	0.999935	-4.87876	0.0151482
770484	NM_025027	PCYOX1	51449	-0.0859485	10.8933	-1.0843	0.285425	0.999825	-4.78565	-0.0467996	-0.179791	10.8933	-1.66009	0.105564	0.945778	-4.27375	-0.175563	0.0078943	10.8933	0.0663131	0.947495	0.999935	-4.95213	0.00018491
770494	NM_004089	THAP7	80764	0.0559363	7.40148	1.13646	0.263255	0.999825	-4.74562	0.032422	0.111628	7.40148	1.65992	0.105599	0.945778	-4.27395	0.108987	0.000244667	7.40148	0.00330988	0.997377	0.999935	-4.95329	2.79044e-07
770520	NM_003185	PTPRB	5787	-0.167964	8.21834	-2.27941	0.0286592	0.999825	-3.48475	-0.259124	-0.167105	8.21834	-1.65977	0.105629	0.945778	-4.27412	-0.163131	-0.168823	8.21834	-1.5255	0.135854	0.999935	-4.36964	-0.146358
770524	NM_032378	HCN4	10021	0.0205916	7.26569	0.449866	0.655499	0.999825	-5.1285	0.00377708	-0.10379	7.26569	-1.6596	0.105665	0.945778	-4.27433	-0.101307	0.144974	7.26569	2.1089	0.0419599	0.999935	-3.88234	0.199653
770537	NM_017757	IRS2	8660	-0.172133	9.66963	-1.43976	0.158558	0.999825	-4.4798	-0.137675	-0.271097	9.66963	-1.65959	0.105666	0.945778	-4.27433	-0.264608	-0.0731704	9.66963	-0.407506	0.686044	0.999935	-4.90979	-0.0119742
770538	NM_153374	FHOD3	80206	0.0996777	7.21385	1.47776	0.148149	0.999825	-4.44266	0.0826628	0.152936	7.21385	1.65947	0.105691	0.945778	-4.27448	0.149259	0.0464198	7.21385	0.458232	0.649534	0.999935	-4.89834	0.00869898
770543	NM_001930	TMEM219	124446	0.0486501	9.80257	0.905903	0.370998	0.999825	-4.90935	0.0209501	0.121758	9.80257	1.65939	0.105706	0.945778	-4.27456	0.118824	-0.0244579	9.80257	-0.303245	0.763445	0.999935	-4.92917	-0.00286701
770551	NM_000959	KCNMB3	27094	-0.0516058	7.42545	-1.04603	0.302506	0.999825	-4.81392	-0.0267972	-0.111833	7.42545	-1.65909	0.105767	0.945778	-4.27491	-0.10911	0.00862188	7.42545	0.116365	0.908009	0.999935	-4.94973	0.000361343
770561	NM_080821	RPS6KA3	6197	-0.166345	8.10375	-2.14868	0.0384442	0.999825	-3.66155	-0.235406	-0.175345	8.10375	-1.65771	0.106048	0.947211	-4.27652	-0.170873	-0.157345	8.10375	-1.35329	0.184381	0.999935	-4.48946	-0.115536
770564	NM_024709	C4orf3	401152	0.0479516	9.92491	0.582587	0.563795	0.999825	-5.07952	0.0119342	-0.186392	9.92491	-1.65744	0.106103	0.947211	-4.27684	-0.181597	0.282295	9.92491	2.28369	0.0283806	0.999935	-3.71531	0.436705
770593	NM_016200	PCK2	5106	-0.0679199	7.28053	-1.04037	0.305088	0.999825	-4.81802	-0.0350178	-0.147802	7.28053	-1.65701	0.10619	0.947211	-4.27733	-0.143947	0.011962	7.28053	0.122004	0.903573	0.999935	-4.94938	0.00052677
770605	NM_001002844	RBMS1	5937	-0.0773965	8.09419	-0.821926	0.416518	0.999825	-4.96035	-0.029439	-0.213162	8.09419	-1.65682	0.106229	0.947211	-4.27756	-0.207569	0.0583695	8.09419	0.412736	0.682242	0.999935	-4.90867	0.00969292
770608	NM_198471	DNASE1L1	1774	0.11891	7.25449	2.41304	0.0210255	0.999825	-3.2969	0.199442	0.111537	7.25449	1.65661	0.106272	0.947211	-4.2778	0.10859	0.126282	7.25449	1.70634	0.0965401	0.999935	-4.23133	0.128214
770619	NM_003473	PTP4A3	11156	0.103088	7.31053	1.97441	0.0560281	0.999825	-3.88569	0.129024	0.11816	7.31053	1.65635	0.106324	0.947211	-4.2781	0.115013	0.0880158	7.31053	1.12245	0.269087	0.999935	-4.63055	0.0501784
770630	NM_001008661	CASZ1	54897	-0.0411416	7.31457	-0.778422	0.441396	0.999825	-4.98491	-0.0146123	-0.119545	7.31457	-1.65545	0.106507	0.947974	-4.27915	-0.116272	0.0372614	7.31457	0.469427	0.641589	0.999935	-4.89564	0.00718187
770639	NM_005451	NSMCE3	56160	0.0935165	7.36927	1.55313	0.129122	0.999825	-4.36658	0.0831361	0.136176	7.36927	1.65529	0.106541	0.947974	-4.27934	0.132429	0.0508569	7.36927	0.562398	0.577323	0.999935	-4.8707	0.0121335
770661	NM_015319	MRPS36	92259	-0.0552212	7.4559	-1.1055	0.276262	0.999825	-4.76959	-0.0308509	-0.112903	7.4559	-1.65428	0.106746	0.94921	-4.28051	-0.109702	0.00246034	7.4559	0.0327961	0.974018	0.999935	-4.95301	2.81292e-05
770672	NM_003249	KBTBD3	143879	0.061221	7.07904	1.367	0.180082	0.999825	-4.54858	0.0455809	0.101204	7.07904	1.65395	0.106815	0.949228	-4.2809	0.0983068	0.0212377	7.07904	0.315756	0.754007	0.999935	-4.92714	0.00260426
770682	NM_016459	DHFR2	200895	0.0762762	8.1569	1.30939	0.198681	0.999825	-4.60084	0.0535339	0.131596	8.1569	1.65339	0.106928	0.949648	-4.28154	0.127768	0.0209561	8.1569	0.239533	0.812048	0.999935	-4.93823	0.00189482
770687	NM_033015	LGALS12	85329	-0.202824	8.31773	-1.38528	0.174473	0.999825	-4.53159	-0.153796	-0.330599	8.31773	-1.65262	0.107087	0.949904	-4.28244	-0.320768	-0.0750496	8.31773	-0.341305	0.734854	0.999935	-4.92275	-0.0100415
770692	NM_016390	SIK3	23387	0.0948215	9.25112	1.20715	0.235231	0.999825	-4.68866	0.0595957	0.177297	9.25112	1.65199	0.107214	0.949904	-4.28316	0.171934	0.0123455	9.25112	0.104649	0.917234	0.999935	-4.95041	0.0004632
770703	NM_004840	NOSIP	51070	-0.101089	10.204	-1.38621	0.17419	0.999825	-4.53072	-0.0767243	-0.164523	10.204	-1.65123	0.107372	0.949904	-4.28405	-0.159441	-0.0376548	10.204	-0.343813	0.732983	0.999935	-4.9223	-0.00507988
770730	NM_001002857	ROM1	6094	0.0480423	7.76815	0.764146	0.449749	0.999825	-4.9927	0.0166721	0.141836	7.76815	1.65117	0.107384	0.949904	-4.28412	0.137447	-0.045751	7.76815	-0.484538	0.630933	0.999935	-4.89188	-0.00915097
770735	NM_145048	CCDC18	343099	-0.0532232	7.16936	-1.23892	0.223376	0.999825	-4.66205	-0.0346464	-0.0968965	7.16936	-1.65083	0.107454	0.949904	-4.28452	-0.0938713	-0.00955002	7.16936	-0.14802	0.883151	0.999935	-4.94753	-0.000515366
770736	NM_178172	RPL30	6156	-0.0748138	13.2941	-1.37556	0.177439	0.999825	-4.54065	-0.0561815	-0.122665	13.2941	-1.65071	0.107478	0.949904	-4.28466	-0.118823	-0.0269629	13.2941	-0.330096	0.743237	0.999935	-4.92472	-0.00347478
770746	NM_004454	TRIM66	9866	-0.00857279	8.24452	-0.14756	0.883511	0.999825	-5.19344	-0.000461111	-0.130972	8.24452	-1.64998	0.107629	0.949904	-4.2855	-0.12679	0.113826	8.24452	1.30456	0.200303	0.999935	-4.52115	0.0794861
770747	NM_002540	MYL6B	140465	0.12793	9.42939	1.66472	0.104631	0.999825	-4.24817	0.125415	0.17323	9.42939	1.64985	0.107656	0.949904	-4.28566	0.16768	0.0826309	9.42939	0.715954	0.478628	0.999935	-4.81998	0.026442
770754	NM_025250	EID2B	126272	-0.0175987	13.133	-0.226639	0.821983	0.999825	-5.18277	-0.0014983	-0.175026	13.133	-1.64973	0.10768	0.949904	-4.28579	-0.169402	0.139829	13.133	1.19902	0.238335	0.999935	-4.58632	0.0870872
770768	NM_152683	KCNK6	9424	0.027487	7.63554	0.526749	0.601592	0.999825	-5.10163	0.00606632	-0.117577	7.63554	-1.64912	0.107804	0.949904	-4.28649	-0.11374	0.172551	7.63554	2.20176	0.0341607	0.999935	-3.79466	0.253042
780010	NM_004719	S100PBP	64766	0.071293	7.13652	1.66201	0.105177	0.999825	-4.25113	0.0697302	0.0966509	7.13652	1.64909	0.10781	0.949904	-4.28653	0.0934943	0.0459351	7.13652	0.713027	0.480416	0.999935	-4.82106	0.0146249
780021	NM_014322	MFSD14A	64645	-0.107897	7.7443	-2.06511	0.0461554	0.999825	-3.77074	-0.144126	-0.117696	7.7443	-1.64873	0.107885	0.949904	-4.28695	-0.113816	-0.0980973	7.7443	-1.25017	0.219288	0.999935	-4.55534	-0.0646447
780025	NM_001004019	CDV3	55573	-0.0693443	10.0465	-0.766945	0.448104	0.999825	-4.99118	-0.0241749	-0.203665	10.0465	-1.64863	0.107906	0.949904	-4.28707	-0.196934	0.0649763	10.0465	0.478502	0.63518	0.999935	-4.8934	0.012807
780041	NM_013995	TSC22D2	9819	0.0207844	7.91366	0.284567	0.777603	0.999825	-5.17211	0.00227053	-0.164514	7.91366	-1.64856	0.107921	0.949904	-4.28715	-0.159067	0.206083	7.91366	1.87873	0.06838	0.999935	-4.08844	0.240101
780050	NM_021033	NSMCE4A	54780	-0.107417	10.2898	-1.59165	0.120189	0.999825	-4.32647	-0.0988381	-0.151964	10.2898	-1.64804	0.108028	0.949904	-4.28775	-0.146867	-0.0628703	10.2898	-0.62029	0.538966	0.999935	-4.85296	-0.0168768
780053	NM_001086521	S100A8	6279	0.30274	10.8995	0.979159	0.334022	0.999825	-4.86105	0.144172	0.696026	10.8995	1.64764	0.108111	0.949904	-4.28821	0.672452	-0.0905453	10.8995	-0.194995	0.846491	0.999935	-4.9433	-0.00655348
780070	NM_024052	TUFM	7284	0.0253791	9.5505	0.371166	0.712685	0.999825	-5.15169	0.00373333	-0.153883	9.5505	-1.64716	0.108209	0.949904	-4.28876	-0.14861	0.204641	9.5505	1.99279	0.0538913	0.999935	-3.98839	0.259584
780102	NM_170606	CPNE1	8904	0.0484843	7.09309	1.12196	0.269291	0.999825	-4.75692	0.0276253	0.0972529	7.09309	1.64715	0.108212	0.949904	-4.28878	0.0939196	-0.000284397	7.09309	-0.00438205	0.996528	0.999935	-4.95328	-4.29607e-07
780133	NM_001009555	TMEM98	26022	0.186895	9.30258	0.932863	0.357092	0.999825	-4.89198	0.0835832	0.450755	9.30258	1.6467	0.108305	0.949904	-4.2893	0.435137	-0.076965	9.30258	-0.255793	0.799563	0.999935	-4.93612	-0.00747692
780162	NM_020451	PCCA	5095	-0.0881701	9.03666	-1.23465	0.224941	0.999825	-4.66566	-0.0571282	-0.16066	9.03666	-1.64658	0.108329	0.949904	-4.28944	-0.155078	-0.0156807	9.03666	-0.146205	0.884573	0.999935	-4.94767	-0.000835251
780168	NM_213595	RBBP9	10741	0.0333266	8.05902	0.624249	0.536392	0.999825	-5.0616	0.00901542	0.120078	8.05902	1.6462	0.108408	0.949904	-4.28988	0.115867	-0.0534244	8.05902	-0.666319	0.509446	0.999935	-4.83766	-0.0156481
780180	NM_001039590	HCFC2	29915	0.0281532	7.57867	0.496156	0.622794	0.999825	-5.11282	0.00578986	0.127624	7.57867	1.64617	0.108413	0.949904	-4.28991	0.123147	-0.0713175	7.57867	-0.836879	0.40817	0.999935	-4.77184	-0.0277538
780184	NM_006346	MSMO1	6307	0.0449622	8.4929	0.33775	0.737509	0.999825	-5.1602	0.00594548	0.299344	8.4929	1.64578	0.108495	0.950047	-4.29037	0.288743	-0.209419	8.4929	-1.04746	0.301852	0.999935	-4.67131	-0.108941
780187	NM_145063	BAG6	7917	-0.116398	8.87757	-1.94295	0.0598579	0.999825	-3.92468	-0.14234	-0.134674	8.87757	-1.64533	0.108588	0.950279	-4.29089	-0.129855	-0.0981216	8.87757	-1.09058	0.28269	0.999935	-4.64818	-0.0538382
780189	NM_152411	AUTS2	26053	0.0324338	9.00284	0.302812	0.763772	0.999825	-5.16825	0.00379594	0.240595	9.00284	1.64405	0.108853	0.951574	-4.29236	0.231732	-0.175728	9.00284	-1.09242	0.281889	0.999935	-4.64717	-0.0966365
780204	NM_024804	CALM3	808	0.0936494	11.5036	1.15977	0.253759	0.999825	-4.72718	0.0557756	0.18137	11.5036	1.64394	0.108876	0.951574	-4.29249	0.174671	0.00592924	11.5036	0.0488925	0.961275	0.999935	-4.95266	0.000101701
780228	NM_006743	SCAMP5	192683	0.061651	7.10927	0.878925	0.385258	0.999825	-4.92624	0.0255388	0.157524	7.10927	1.64366	0.108935	0.951574	-4.29282	0.151669	-0.0342218	7.10927	-0.324856	0.747167	0.999935	-4.92561	-0.00433188
780240	NM_013300	CPEB1	64506	0.0381524	7.14432	0.572657	0.570429	0.999825	-5.08361	0.00930149	0.14957	7.14432	1.64313	0.109045	0.951959	-4.29343	0.143945	-0.0732653	7.14432	-0.732229	0.468759	0.999935	-4.81392	-0.0241079
780259	NM_017953	HSDL2	84263	-0.107523	9.55023	-1.16523	0.251574	0.999825	-4.72282	-0.0644425	-0.206975	9.55023	-1.64164	0.109355	0.95384	-4.29515	-0.198936	-0.00807203	9.55023	-0.0582458	0.953874	0.999935	-4.9524	-0.000165548
780270	NM_003255	CADPS2	93664	0.097583	8.09917	1.49697	0.143098	0.999825	-4.42357	0.0823958	0.146196	8.09917	1.64145	0.109394	0.95384	-4.29536	0.140495	0.0489703	8.09917	0.500205	0.619968	0.999935	-4.88787	0.0101677
780278	NM_019848	ANKRD13A	88455	-0.0465653	9.11824	-0.696923	0.490318	0.999825	-5.02748	-0.014413	-0.149779	9.11824	-1.64069	0.109552	0.954132	-4.29624	-0.143845	0.0566488	9.11824	0.564532	0.575886	0.999935	-4.87008	0.0135767
780296	NM_006405	ADAP1	11033	0.085851	8.57295	0.684946	0.497755	0.999825	-5.03335	0.0260115	0.280929	8.57295	1.64044	0.109604	0.954132	-4.29653	0.269741	-0.109227	8.57295	-0.580254	0.56535	0.999935	-4.86541	-0.0270537
780309	NM_022094	ARHGAP21	57584	-0.14668	10.7792	-2.18664	0.0353355	0.999825	-3.61095	-0.212948	-0.150339	10.7792	-1.64034	0.109627	0.954132	-4.29665	-0.144338	-0.14302	10.7792	-1.41965	0.164294	0.999935	-4.44472	-0.112182
780324	NM_015655	IKBIP	121457	-0.0770958	7.18434	-1.41065	0.166914	0.999825	-4.50769	-0.0599425	-0.122442	7.18434	-1.63973	0.109754	0.954176	-4.29735	-0.117493	-0.0317493	7.18434	-0.386809	0.70117	0.999935	-4.91409	-0.00489499
780332	NM_001040020	HSPA2	3306	0.164666	7.50378	1.36683	0.180136	0.999825	-4.54874	0.122577	0.269894	7.50378	1.63968	0.109765	0.954176	-4.29741	0.258973	0.0594373	7.50378	0.328508	0.744427	0.999935	-4.92499	0.00761856
780341	NM_031455	NEIL2	252969	0.0630552	8.32979	0.791025	0.434099	0.999825	-4.97793	0.0228519	0.178537	8.32979	1.63927	0.10985	0.954335	-4.29788	0.171253	-0.0524264	8.32979	-0.43792	0.664055	0.999935	-4.90309	-0.00932121
780358	NM_004663	FASN	2194	-0.310947	11.3806	-1.61767	0.114445	0.999825	-4.29892	-0.292727	-0.430437	11.3806	-1.63895	0.109916	0.954335	-4.29825	-0.412762	-0.191457	11.3806	-0.66321	0.511411	0.999935	-4.83873	-0.0557581
780367	NM_014382	LHFPL2	10184	0.166463	8.60401	1.92997	0.0615023	0.999825	-3.94062	0.201604	0.193014	8.60401	1.63785	0.110146	0.955286	-4.29951	0.184913	0.139911	8.60401	1.08009	0.287269	0.999935	-4.65388	0.0757914
780373	NM_001017434	CTNNAL1	8727	0.0537782	8.76811	0.376961	0.708411	0.999825	-5.15013	0.0080514	0.31914	8.76811	1.63728	0.110266	0.955286	-4.30017	0.305595	-0.211583	8.76811	-0.987521	0.329964	0.999935	-4.70204	-0.101884
780376	NM_000390	VAPA	9218	0.0303462	7.59374	0.621638	0.538088	0.999825	-5.06276	0.00816756	0.109178	7.59374	1.63691	0.110345	0.955286	-4.30061	0.104511	-0.048486	7.59374	-0.661341	0.512595	0.999935	-4.83937	-0.0140719
780379	NM_020421	FEN1	2237	0.0907361	7.20461	1.99181	0.054003	0.999825	-3.86393	0.115015	0.101877	7.20461	1.6368	0.110366	0.955286	-4.30072	0.0975129	0.0795952	7.20461	1.1634	0.252303	0.999935	-4.60721	0.0476041
780386	NM_173812	REEP5	7905	0.0310704	10.8201	0.473879	0.638441	0.999825	-5.12056	0.00605496	0.146614	10.8201	1.63663	0.110403	0.955286	-4.30092	0.140313	-0.0844735	10.8201	-0.857861	0.396633	0.999935	-4.76276	-0.0339255
780402	NM_020532	EXOSC6	118460	0.109155	8.61855	1.24161	0.222393	0.999825	-4.65977	0.0712649	0.196575	8.61855	1.63653	0.110425	0.955286	-4.30104	0.188109	0.0217348	8.61855	0.164616	0.870165	0.999935	-4.94617	0.00131275
780427	NM_005653	SUPV3L1	6832	0.0449478	7.69921	0.777402	0.44199	0.999825	-4.98547	0.0159379	0.129247	7.69921	1.6361	0.110514	0.955479	-4.30153	0.123635	-0.0393513	7.69921	-0.453181	0.653133	0.999935	-4.89954	-0.00727993
780433	NM_022140	EXT2	2132	0.0546138	8.43229	0.799006	0.429516	0.999825	-4.97345	0.0200444	0.152737	8.43229	1.63548	0.110644	0.955498	-4.30225	0.146027	-0.0435095	8.43229	-0.423846	0.674195	0.999935	-4.90625	-0.00744946
780435	NM_002338	TMEM214	54867	0.100013	8.43354	1.57918	0.123024	0.999825	-4.33954	0.0910125	0.141506	8.43354	1.63533	0.110676	0.955498	-4.30242	0.135272	0.0585189	8.43354	0.615245	0.542254	0.999935	-4.85458	0.0155541
780440	NM_016401	GPAA1	8733	0.031086	8.45474	0.464867	0.64482	0.999825	-5.12359	0.00592379	-0.149396	8.45474	-1.63514	0.110716	0.955498	-4.30264	-0.142791	0.211568	8.45474	2.10663	0.0421688	0.999935	-3.88445	0.290908
780452	NM_000903	METRNL	284207	0.0716844	7.10973	1.38719	0.173895	0.999825	-4.52981	0.0544595	0.115419	7.10973	1.63472	0.110805	0.955696	-4.30313	0.110276	0.0279493	7.10973	0.360128	0.720851	0.999935	-4.91929	0.00397312
780465	NM_000578	CYP26B1	56603	0.209635	9.37129	1.66649	0.104277	0.999825	-4.24624	0.205823	0.280895	9.37129	1.63431	0.110892	0.955866	-4.3036	0.268283	0.138376	9.37129	0.732443	0.46863	0.999935	-4.81384	0.0455492
780471	NM_001031665	FPR1	2357	0.250977	8.14698	1.57904	0.123055	0.999825	-4.33969	0.228364	0.354789	8.14698	1.63374	0.111011	0.956322	-4.30425	0.338693	0.147166	8.14698	0.616512	0.541428	0.999935	-4.85417	0.0392136
780475	NM_014260	AK4	205	-0.0679404	7.43969	-0.885917	0.38153	0.999825	-4.92191	-0.0284312	-0.171086	7.43969	-1.63279	0.111211	0.956912	-4.30534	-0.16319	0.0352048	7.43969	0.305663	0.761618	0.999935	-4.92878	0.00416341
780487	NM_007103	CCDC50	152137	-0.0638234	10.1951	-0.65397	0.517278	0.999825	-5.04809	-0.0182711	-0.217586	10.1951	-1.63178	0.111425	0.956912	-4.3065	-0.207363	0.089939	10.1951	0.613623	0.543314	0.999935	-4.85509	0.0238292
780500	NM_001079670	TTC13	79573	-0.0627219	7.54018	-0.887638	0.380615	0.999825	-4.92084	-0.0263127	-0.157537	7.54018	-1.63175	0.111432	0.956912	-4.30654	-0.150131	0.0320935	7.54018	0.302419	0.76407	0.999935	-4.9293	0.00375067
780520	NM_001102608	TADA1	117143	-0.00423669	7.46394	-0.0722958	0.942766	0.999825	-5.19941	-0.000108443	0.130635	7.46394	1.63154	0.111476	0.956912	-4.30677	0.124471	-0.139108	7.46394	-1.58057	0.122705	0.999935	-4.32883	-0.126747
780524	NM_006505	TMEM251	26175	-0.0137085	8.11079	-0.258092	0.797802	0.999825	-5.17728	-0.00134487	-0.118394	8.11079	-1.63143	0.111501	0.956912	-4.30691	-0.112797	0.0909771	8.11079	1.14049	0.261597	0.999935	-4.62036	0.052982
780528	NM_001827	JAG1	182	-0.0144707	8.61789	-0.183511	0.855425	0.999825	-5.18915	-0.000981378	0.175751	8.61789	1.63126	0.111536	0.956912	-4.3071	0.167418	-0.204692	8.61789	-1.72842	0.0924639	0.999935	-4.21361	-0.211657
780544	NM_005885	TRAP1	10131	-0.107148	8.43962	-1.32472	0.193595	0.999825	-4.58713	-0.0764077	-0.180267	8.43962	-1.63121	0.111546	0.956912	-4.30716	-0.171713	-0.0340283	8.43962	-0.280127	0.78098	0.999935	-4.9327	-0.00365329
780594	NM_173039	RPL37A	6168	0.096874	7.17602	2.10876	0.0419729	0.999825	-3.71409	0.133398	0.102342	7.17602	1.63053	0.11169	0.957047	-4.30793	0.0974286	0.0914055	7.17602	1.32485	0.19355	0.999935	-4.50808	0.065191
780598	NM_013254	THOC7	80145	0.0716105	10.4448	0.949096	0.348887	0.999825	-4.8813	0.0327486	0.168088	10.4448	1.63051	0.111695	0.957047	-4.30796	0.160014	-0.0248667	10.4448	-0.219446	0.82754	0.999935	-4.94065	-0.00204432
780608	NM_016125	KLRB1	3820	-0.27566	8.60849	-1.81026	0.0785917	0.999825	-4.08382	-0.304501	-0.339051	8.60849	-1.62961	0.111886	0.957995	-4.30899	-0.322514	-0.21227	8.60849	-0.928174	0.359486	0.999935	-4.73082	-0.0943153
780626	NM_032264	TP53INP1	94241	0.00557486	9.11255	0.0665786	0.947285	0.999825	-5.1997	0.000131118	-0.186398	9.11255	-1.62928	0.111956	0.957995	-4.30937	-0.177256	0.197548	9.11255	1.5709	0.124936	0.999935	-4.33608	0.178447
780678	NM_025008	C1orf53	388722	-0.0699938	7.66892	-0.909325	0.369214	0.999825	-4.90717	-0.0302879	-0.171292	7.66892	-1.62873	0.112072	0.957995	-4.31	-0.162813	0.0313043	7.66892	0.270794	0.788093	0.999935	-4.93405	0.00323758
780725	NM_001109	ACTR1A	10121	0.00695533	9.0086	0.115778	0.908471	0.999825	-5.19646	0.000289962	0.133686	9.0086	1.62873	0.112073	0.957995	-4.31	0.127069	-0.119776	9.0086	-1.32755	0.192665	0.999935	-4.50632	-0.0856632
780735	NM_145119	POLR3B	55703	0.094154	8.09667	1.59001	0.120559	0.999825	-4.3282	0.0865088	0.131679	8.09667	1.62753	0.112328	0.959052	-4.31138	0.12503	0.0566294	8.09667	0.636763	0.528299	0.999935	-4.84761	0.0156931
780743	NM_080632	FAM149A	25854	-0.00218018	7.46217	-0.0364734	0.971106	0.999825	-5.20082	-2.77611e-05	-0.132877	7.46217	-1.627	0.112442	0.959052	-4.31199	-0.12611	0.128517	7.46217	1.43159	0.160869	0.999935	-4.43647	0.101982
780753	NM_007192	ZNF74	7625	0.0893093	7.24442	1.98816	0.0544222	0.999825	-3.86851	0.112907	0.0998461	7.24442	1.62682	0.11248	0.959052	-4.31219	0.0947465	0.0787726	7.24442	1.16763	0.250615	0.999935	-4.60476	0.0473417
780762	NM_001893	SGF29	112869	0.0703855	7.22503	1.6196	0.114028	0.999825	-4.29686	0.0663726	0.0965962	7.22503	1.62681	0.112481	0.959052	-4.3122	0.091662	0.0441748	7.22503	0.676821	0.502836	0.999935	-4.83402	0.0131894
830019	NM_015869	SLC25A43	203427	-0.0464991	8.6394	-0.748361	0.459094	0.999825	-5.00114	-0.0157213	-0.138088	8.6394	-1.62658	0.112531	0.959052	-4.31247	-0.131008	0.0450896	8.6394	0.483191	0.63188	0.999935	-4.89222	0.00898931
830022	NM_001046	TAGAP	117289	-0.0137588	7.1955	-0.159718	0.873994	0.999825	-5.19209	-0.000804769	-0.191221	7.1955	-1.62465	0.112942	0.961039	-4.31467	-0.181114	0.163703	7.1955	1.26533	0.213863	0.999935	-4.54593	0.109659
830035	NM_022488	GJB2	2706	0.016838	7.1357	0.259919	0.796404	0.999825	-5.17694	0.00166472	0.143779	7.1357	1.62442	0.112993	0.961039	-4.31494	0.136152	-0.110103	7.1357	-1.13168	0.265235	0.999935	-4.62535	-0.0634602
830039	NM_001031711	LRP6	4040	0.0343477	7.11977	0.738298	0.465109	0.999825	-5.00643	0.0114187	0.103246	7.11977	1.62427	0.113024	0.961039	-4.31511	0.097756	-0.0345502	7.11977	-0.494493	0.623956	0.999935	-4.88935	-0.00707747
830047	NM_000852	CHST13	166012	0.0295522	7.48414	0.38606	0.701719	0.999825	-5.14764	0.00454621	0.169875	7.48414	1.62423	0.113032	0.961039	-4.31515	0.160838	-0.110771	7.48414	-0.963533	0.341694	0.999935	-4.71387	-0.0516593
830066	NM_033022	PPARG	5468	-0.258643	10.9743	-2.50535	0.0168852	0.999825	-3.16321	-0.458443	-0.228993	10.9743	-1.62346	0.113198	0.961129	-4.31604	-0.216664	-0.288294	10.9743	-1.85942	0.0711381	0.999935	-4.10496	-0.330932
830086	NM_016400	ELP6	54859	0.0493022	8.36406	1.01646	0.316178	0.999825	-4.83512	0.0246545	0.107561	8.36406	1.62306	0.113283	0.961129	-4.31649	0.101735	-0.00895713	8.36406	-0.122962	0.90282	0.999935	-4.94932	-0.000397686
830113	NM_003840	TFB1M	51106	0.0242792	7.92547	0.489642	0.627351	0.999825	-5.11512	0.00491627	0.109957	7.92547	1.62301	0.113294	0.961129	-4.31655	0.103997	-0.0613989	7.92547	-0.824481	0.415084	0.999935	-4.7771	-0.023446
830136	NM_004365	HAND2	9464	0.162077	7.17826	1.53312	0.13397	0.999825	-4.38709	0.141492	0.234397	7.17826	1.62278	0.113343	0.961129	-4.31681	0.221647	0.0897565	7.17826	0.565322	0.575354	0.999935	-4.86985	0.0215474
830152	NM_002002	UGT1A3	54659	0.0538215	7.18692	1.06558	0.293692	0.999825	-4.79959	0.0286389	0.111978	7.18692	1.62262	0.113377	0.961129	-4.31699	0.105872	-0.00433512	7.18692	-0.0571489	0.954742	0.999935	-4.95243	-8.71967e-05
830164	NM_004926	MED12	9968	0.114353	7.82505	2.06105	0.0465619	0.999825	-3.77596	0.152315	0.122962	7.82505	1.62206	0.113499	0.961494	-4.31764	0.1162	0.105744	7.82505	1.26903	0.212556	0.999935	-4.54363	0.0711157
830168	NM_018223	HLA-H	3136	0.158555	9.7637	1.04362	0.303602	0.999825	-4.81566	0.0820833	0.336609	9.7637	1.6216	0.113597	0.961494	-4.31816	0.317972	-0.0194993	9.7637	-0.0854594	0.932369	0.999935	-4.95137	-0.00059302
830176	NM_017877	MEF2C	4208	-0.0476117	8.8951	-0.658503	0.514396	0.999825	-5.04597	-0.0137456	-0.16017	8.8951	-1.62136	0.113649	0.961494	-4.31844	-0.15127	0.0649469	8.8951	0.598105	0.553506	0.999935	-4.85996	0.0166834
830184	NM_001032372	ZNF649	65251	0.0350531	7.17931	0.926923	0.360126	0.999825	-4.89585	0.0155476	0.083752	7.17931	1.62093	0.11374	0.961494	-4.31892	0.079069	-0.0136458	7.17931	-0.240266	0.811484	0.999935	-4.93814	-0.00123795
830189	NM_012245	SLC16A4	9122	0.0308695	7.24109	0.538541	0.593511	0.999825	-5.09714	0.00699414	0.126942	7.24109	1.62087	0.113755	0.961494	-4.319	0.119837	-0.0652029	7.24109	-0.75741	0.453723	0.999935	-4.80428	-0.0223782
830201	NM_015516	PLXNB1	5364	0.109018	7.67299	1.50061	0.142159	0.999825	-4.41993	0.0923628	0.160857	7.67299	1.62055	0.113823	0.961498	-4.31936	0.151812	0.0571785	7.67299	0.524056	0.603445	0.999935	-4.88152	0.0125428
830215	NM_173467	EIF2B2	8892	0.106904	8.63928	1.81078	0.0785091	0.999825	-4.08321	0.118138	0.130672	8.63928	1.61997	0.113948	0.961989	-4.32002	0.123262	0.0831361	8.63928	0.937639	0.354665	0.999935	-4.72634	0.0374264
830242	NM_205847	UVRAG	7405	-0.0817361	8.99655	-0.915573	0.36597	0.999825	-4.90318	-0.0356823	-0.197305	8.99655	-1.61759	0.114461	0.963037	-4.32274	-0.185731	0.0338325	8.99655	0.252341	0.802209	0.999935	-4.93658	0.00323819
830259	NM_002094	TBC1D16	125058	0.0371342	8.26537	0.432747	0.667774	0.999825	-5.13392	0.00651223	0.189578	8.26537	1.61697	0.114597	0.963037	-4.32345	0.17836	-0.115309	8.26537	-0.894749	0.376852	0.999935	-4.7463	-0.0488715
830274	NM_000574	PRKCB	5579	0.0177376	7.29546	0.243072	0.809326	0.999825	-5.17999	0.00162967	-0.161213	7.29546	-1.61694	0.114604	0.963037	-4.32349	-0.151669	0.196688	7.29546	1.79471	0.081083	0.999935	-4.15938	0.2146
830278	NM_022343	CYB5R1	51706	0.0648117	9.26034	1.06016	0.29612	0.999825	-4.80359	0.0342551	0.135016	9.26034	1.61642	0.114715	0.963037	-4.32407	0.126967	-0.00539272	9.26034	-0.0587353	0.953487	0.999935	-4.95238	-0.000111549
830309	NM_032837	RAB7B	338382	-0.100914	7.83665	-1.24653	0.220603	0.999825	-4.65559	-0.0662391	-0.178757	7.83665	-1.6161	0.114786	0.963037	-4.32444	-0.168052	-0.0230713	7.83665	-0.189757	0.850563	0.999935	-4.94383	-0.00162177
830315	NM_207127	ANOS1	3730	0.133159	7.54469	1.5091	0.139981	0.999825	-4.41141	0.113708	0.194755	7.54469	1.61544	0.114928	0.963037	-4.32519	0.182987	0.0715624	7.54469	0.54002	0.592501	0.999935	-4.8771	0.0162669
830324	NM_001459	SEC22C	9117	0.093398	9.12562	1.24392	0.221549	0.999825	-4.65781	0.0611317	0.165706	9.12562	1.61528	0.114963	0.963037	-4.32538	0.155671	0.0210901	9.12562	0.18703	0.852685	0.999935	-4.9441	0.00145967
830341	NM_030900	NMD3	51068	-0.126943	8.69802	-1.83072	0.0754126	0.999825	-4.05985	-0.1425	-0.153019	8.69802	-1.61515	0.114991	0.963037	-4.32552	-0.143736	-0.100866	8.69802	-0.968579	0.339204	0.999935	-4.7114	-0.0473607
830356	NM_133478	RTN4	57142	-0.141408	8.48688	-0.858167	0.396466	0.999825	-4.93892	-0.0568168	-0.363577	8.48688	-1.61491	0.115043	0.963037	-4.32579	-0.34145	0.0807619	8.48688	0.326348	0.746047	0.999935	-4.92536	0.0102756
830369	NM_173469	NAP1L1	4673	-0.0560448	7.82226	-0.810984	0.422693	0.999825	-4.96665	-0.0209593	-0.15247	7.82226	-1.61478	0.115071	0.963037	-4.32594	-0.143175	0.0403805	7.82226	0.389067	0.699514	0.999935	-4.91363	0.0062672
830377	NM_001024212	CCDC91	55297	-0.0180564	8.17229	-0.233864	0.816413	0.999825	-5.18157	-0.00159059	-0.170293	8.17229	-1.61428	0.115179	0.963037	-4.32651	-0.159841	0.13418	8.17229	1.15716	0.254811	0.999935	-4.61082	0.0796735
830379	NM_176805	MGME1	92667	0.000954161	8.05953	0.0164111	0.986997	0.999825	-5.2012	5.42367e-06	-0.128216	8.05953	-1.61403	0.115236	0.963037	-4.3268	-0.120319	0.130124	8.05953	1.49022	0.144859	0.999935	-4.39516	0.109181
830403	NM_002818	PTPN1	5770	-0.0462544	9.55743	-0.701827	0.48729	0.999825	-5.02505	-0.0144412	-0.145337	9.55743	-1.61402	0.115238	0.963037	-4.32681	-0.136386	0.0528287	9.55743	0.533731	0.596801	0.999935	-4.87886	0.0118426
830411	NM_016147	CD302	9936	0.0411244	7.34809	0.645428	0.522734	0.999825	-5.05203	0.0115855	0.140495	7.34809	1.61385	0.115274	0.963037	-4.327	0.131822	-0.0582463	7.34809	-0.608685	0.546547	0.999935	-4.85665	-0.0152822
830424	NM_007271	MBP	4155	0.0667433	7.92381	0.559291	0.579419	0.999825	-5.08901	0.0158187	0.263122	7.92381	1.61377	0.115292	0.963037	-4.3271	0.246861	-0.129635	7.92381	-0.723318	0.474148	0.999935	-4.81725	-0.042013
830437	NM_020753	PIM1	5292	-0.111582	8.47453	-0.725393	0.47289	0.999825	-5.01312	-0.0362911	-0.33916	8.47453	-1.61374	0.115297	0.963037	-4.32712	-0.318194	0.115995	8.47453	0.502101	0.618648	0.999935	-4.88737	0.0241915
830440	NM_003268	TNFRSF1B	7133	0.0264434	9.35289	0.270094	0.788627	0.999825	-5.175	0.00272707	0.215855	9.35289	1.61366	0.115316	0.963037	-4.32722	0.202496	-0.162968	9.35289	-1.10834	0.275048	0.999935	-4.63841	-0.0913582
830441	NM_152281	RBM5	10181	-0.0939324	10.2741	-2.12173	0.0407969	0.999825	-3.6971	-0.130507	-0.0975801	10.2741	-1.6132	0.115415	0.963037	-4.32774	-0.0915045	-0.0902846	10.2741	-1.35788	0.182933	0.999935	-4.48642	-0.0666038
830446	NM_173079	ZNF585A	199704	0.0838813	7.58132	1.31302	0.197468	0.999825	-4.59761	0.0590948	0.140778	7.58132	1.61284	0.115493	0.963037	-4.32815	0.131971	0.026985	7.58132	0.281257	0.78012	0.999935	-4.93253	0.00291003
830463	NM_002735	STK26	51765	-0.115787	8.60239	-0.935956	0.355519	0.999825	-4.88996	-0.0520041	-0.272568	8.60239	-1.61259	0.115548	0.963037	-4.32843	-0.255461	0.0409944	8.60239	0.220646	0.826612	0.999935	-4.94051	0.00339017
830494	NM_025214	PTPDC1	138639	0.0418103	7.55176	0.588962	0.559557	0.999825	-5.07685	0.0105427	0.15641	7.55176	1.61258	0.115551	0.963037	-4.32845	0.146591	-0.0727891	7.55176	-0.682725	0.499141	0.999935	-4.83195	-0.021966
830519	NM_000564	SLAMF6	114836	-0.191267	7.96023	-1.33464	0.190357	0.999825	-4.57818	-0.137795	-0.315735	7.96023	-1.6125	0.115568	0.963037	-4.32854	-0.295896	-0.0667984	7.96023	-0.31036	0.758073	0.999935	-4.92802	-0.0080351
830523	NM_001032394	DNAJB12	54788	0.0275525	7.54266	0.56488	0.575651	0.999825	-5.08676	0.00660821	0.107428	7.54266	1.612	0.115677	0.963037	-4.32911	0.100633	-0.0523228	7.54266	-0.714268	0.479657	0.999935	-4.8206	-0.0166946
830553	NM_017455	CBWD3	445571	0.0575222	7.20229	1.08431	0.285421	0.999825	-4.78564	0.0313216	0.116839	7.20229	1.61197	0.115683	0.963037	-4.32914	0.109447	-0.00179457	7.20229	-0.0225244	0.982154	0.999935	-4.95316	-1.40344e-05
830563	NM_001001567	ITK	3702	-0.0850949	7.6178	-0.741509	0.463185	0.999825	-5.00475	-0.0284426	-0.252522	7.6178	-1.61052	0.116001	0.963575	-4.33079	-0.236244	0.0823323	7.6178	0.477704	0.635743	0.999935	-4.89359	0.0161963
830564	NM_005570	MMP25	64386	0.153442	7.76231	1.01709	0.315885	0.999825	-4.83467	0.0767936	0.331953	7.76231	1.61043	0.11602	0.963575	-4.33089	0.310531	-0.0250678	7.76231	-0.110638	0.912517	0.999935	-4.95007	-0.000996676
830593	NM_003380	PIBF1	10464	-0.0357759	7.28262	-1.01351	0.317565	0.999825	-4.8372	-0.0178224	-0.0776606	7.28262	-1.61025	0.11606	0.963575	-4.3311	-0.0726372	0.00610876	7.28262	0.11523	0.908902	0.999935	-4.9498	0.000253411
830608	NM_002802	STBD1	8987	-0.0172273	8.08489	-0.216889	0.829517	0.999825	-5.18433	-0.00139842	-0.174722	8.08489	-1.60998	0.116118	0.963575	-4.3314	-0.163383	0.140268	8.08489	1.17585	0.247355	0.999935	-4.59997	0.0850976
830609	NM_000969	SYTL3	94120	-0.0746893	7.56114	-0.957494	0.344691	0.999825	-4.8757	-0.034549	-0.17156	7.56114	-1.60971	0.116178	0.963575	-4.33171	-0.160387	0.0221814	7.56114	0.18934	0.850887	0.999935	-4.94387	0.00155554
830619	NM_004083	ALDH2	217	-0.0850861	11.2835	-0.730625	0.469727	0.999825	-5.01043	-0.0279214	-0.256123	11.2835	-1.60967	0.116186	0.963575	-4.33175	-0.239436	0.0859509	11.2835	0.49143	0.626099	0.999935	-4.89013	0.0174787
830634	NM_015306	SPRYD7	57213	0.0552009	7.45717	1.13909	0.262173	0.999825	-4.74356	0.0320944	0.106565	7.45717	1.60945	0.116235	0.963575	-4.33201	0.099602	0.00383725	7.45717	0.0527238	0.958243	0.999935	-4.95256	7.10829e-05
830653	NM_001493	OPLAH	26873	-0.141916	8.43496	-1.69266	0.0991395	0.999825	-4.21747	-0.142449	-0.18424	8.43496	-1.60833	0.11648	0.963575	-4.33328	-0.172034	-0.0995927	8.43496	-0.790936	0.434151	0.999935	-4.79097	-0.0360884
830661	NM_080927	PI15	51050	-0.117691	7.14948	-1.45498	0.154322	0.999825	-4.46503	-0.0955143	-0.177747	7.14948	-1.60831	0.116485	0.963575	-4.3333	-0.165968	-0.0576341	7.14948	-0.474426	0.638055	0.999935	-4.89441	-0.0112468
830681	NM_025057	ZKSCAN4	387032	0.0169197	7.45931	0.397898	0.69305	0.999825	-5.14431	0.00269421	0.0934371	7.45931	1.60824	0.1165	0.963575	-4.33338	0.0872398	-0.0595977	7.45931	-0.933218	0.356911	0.999935	-4.72844	-0.0266664
830685	NM_024302	AARS	16	0.0848318	10.5892	1.18192	0.24497	0.999825	-4.70935	0.0518227	0.157704	10.5892	1.60814	0.116521	0.963575	-4.33349	0.147232	0.0119597	10.5892	0.110949	0.912272	0.999935	-4.95006	0.000476904
830687	NM_004067	BLVRA	644	0.105568	10.0854	1.72354	0.0933517	0.999825	-4.18307	0.108723	0.134569	10.0854	1.608	0.116553	0.963575	-4.33365	0.125617	0.0765679	10.0854	0.832359	0.410683	0.999935	-4.77377	0.029593
830719	NM_018361	NDUFA7	4701	-0.0803388	8.71991	-1.19659	0.239272	0.999825	-4.69737	-0.049899	-0.147474	8.71991	-1.60763	0.116634	0.963598	-4.33407	-0.137619	-0.0132039	8.71991	-0.130947	0.896544	0.999935	-4.94878	-0.000626238
830730	NM_006817	CRK	1398	-0.0409854	9.05351	-0.446434	0.657952	0.999825	-5.12961	-0.00745137	-0.201621	9.05351	-1.60738	0.11669	0.963598	-4.33436	-0.188106	0.11965	9.05351	0.867796	0.391242	0.999935	-4.75839	0.0487641
830735	NM_006869	DYNLRB1	83658	0.034795	9.9069	0.335146	0.739456	0.999825	-5.16083	0.0045612	0.227936	9.9069	1.60688	0.1168	0.963949	-4.33492	0.212563	-0.158346	9.9069	-1.01554	0.316609	0.999935	-4.68788	-0.0790899
830739	NM_024839	FAM96A	84191	-0.0839931	9.60612	-1.07996	0.287328	0.999825	-4.7889	-0.0454925	-0.170678	9.60612	-1.60618	0.116952	0.964656	-4.33571	-0.159071	0.00269229	9.60612	0.0230494	0.981738	0.999935	-4.95315	2.15503e-05
830747	NM_001111101	SNRPN	6638	0.063853	9.30279	0.834791	0.40933	0.999825	-4.95284	0.0247703	0.167761	9.30279	1.60524	0.11716	0.965052	-4.33678	0.156223	-0.0400551	9.30279	-0.348682	0.729355	0.999935	-4.92142	-0.00549001
830762	NM_002492	MPHOSPH9	10198	-0.06416	7.29354	-1.14383	0.260225	0.999825	-4.73983	-0.0375112	-0.123018	7.29354	-1.60517	0.117175	0.965052	-4.33686	-0.11455	-0.00530165	7.29354	-0.062934	0.950166	0.999935	-4.95225	-0.000117698
840010	NM_014859	JHY	79864	0.0916789	7.14327	1.77841	0.0837659	0.999825	-4.12072	0.098732	0.113051	7.14327	1.60505	0.117202	0.965052	-4.337	0.105258	0.070307	7.14327	0.908103	0.36985	0.999935	-4.74018	0.0303708
840014	NM_000367	TCF21	6943	-0.0387878	7.26232	-0.451058	0.654647	0.999825	-5.12812	-0.00713668	-0.188495	7.26232	-1.60432	0.117364	0.965423	-4.33783	-0.175388	0.110919	7.26232	0.858855	0.396091	0.999935	-4.76233	0.0446123
840025	NM_153048	SERTAD4	56256	0.0577579	7.77095	0.633379	0.530481	0.999825	-5.05751	0.0159025	0.199774	7.77095	1.60341	0.117564	0.965423	-4.33885	0.185735	-0.0842582	7.77095	-0.615233	0.542262	0.999935	-4.85458	-0.022395
840053	NM_006750	HVCN1	84329	-0.116951	7.70175	-1.41565	0.165453	0.999825	-4.50293	-0.0913763	-0.180979	7.70175	-1.60338	0.117571	0.965423	-4.33889	-0.168256	-0.0529217	7.70175	-0.426543	0.672246	0.999935	-4.90565	-0.00912749
840068	NM_004054	TMX2	51075	0.0906921	9.62199	1.56218	0.126975	0.999825	-4.35723	0.0812856	0.127176	9.62199	1.60331	0.117586	0.965423	-4.33896	0.118228	0.0542088	9.62199	0.621737	0.538024	0.999935	-4.8525	0.0145929
840082	NM_001006610	RGL2	5863	0.0740741	8.12365	1.01279	0.317906	0.999825	-4.83771	0.0368668	0.160204	8.12365	1.60317	0.117618	0.965423	-4.33913	0.148914	-0.0120559	8.12365	-0.109756	0.913212	0.999935	-4.95012	-0.000475347
840148	NM_004068	UQCRH	7388	-0.101842	11.6308	-1.20967	0.234272	0.999825	-4.68657	-0.0641887	-0.184379	11.6308	-1.60289	0.117679	0.965423	-4.33944	-0.171344	-0.019305	11.6308	-0.152681	0.8795	0.999935	-4.94717	-0.00107652
840168	NM_000397	YIPF4	84272	-0.0875521	8.7693	-1.27091	0.211894	0.999825	-4.63464	-0.0589997	-0.150825	8.7693	-1.60242	0.117784	0.965423	-4.33998	-0.140103	-0.0242791	8.7693	-0.23467	0.815792	0.999935	-4.93883	-0.00214678
840189	NM_134269	ZNF207	7756	-0.0549343	9.64949	-0.919508	0.363937	0.999825	-4.90065	-0.0241147	-0.1308	9.64949	-1.60241	0.117785	0.965423	-4.33998	-0.121501	0.0209317	9.64949	0.233288	0.816856	0.999935	-4.939	0.00183894
840239	NM_016089	CD79B	974	-0.138267	7.87531	-1.01237	0.318105	0.999825	-4.83801	-0.0687781	-0.298781	7.87531	-1.60112	0.118071	0.966771	-4.34144	-0.277226	0.0222467	7.87531	0.108458	0.914234	0.999935	-4.9502	0.00086635
840240	NM_007124	FAM110D	79927	-0.160358	9.16794	-1.40821	0.16763	0.999825	-4.51001	-0.124382	-0.249104	9.16794	-1.60106	0.118085	0.966771	-4.34151	-0.23112	-0.0716129	9.16794	-0.418737	0.677891	0.999935	-4.90737	-0.0120911
840253	NM_000690	UBXN6	80700	-0.0791898	9.19577	-0.969043	0.338976	0.999825	-4.86793	-0.0372059	-0.178706	9.19577	-1.60054	0.1182	0.966833	-4.3421	-0.165729	0.0203266	9.19577	0.165621	0.86938	0.999935	-4.94608	0.00123566
840255	NM_001040450	COPG1	22820	0.0461563	8.66507	0.697575	0.489914	0.999825	-5.02716	0.0143029	0.144554	8.66507	1.59899	0.118546	0.966833	-4.34386	0.133874	-0.0522418	8.66507	-0.525718	0.602301	0.999935	-4.88106	-0.0115029
840259	NM_198941	RTN4IP1	84816	-0.0438709	7.54315	-1.03714	0.306572	0.999825	-4.82035	-0.0225263	-0.092398	7.54315	-1.59874	0.118602	0.966833	-4.34414	-0.0855522	0.00465617	7.54315	0.0732934	0.941977	0.999935	-4.95188	0.000120872
840278	NM_021219	TNFAIP3	7128	-0.128152	8.08715	-0.995608	0.326072	0.999825	-4.84973	-0.0623699	-0.281158	8.08715	-1.5987	0.11861	0.966833	-4.34418	-0.260318	0.024854	8.08715	0.128568	0.898413	0.999935	-4.94895	0.0011563
840280	NM_001166	SCAP	22937	0.0834102	9.54698	1.3356	0.190046	0.999825	-4.57731	0.0601505	0.136346	9.54698	1.59791	0.118786	0.966833	-4.34507	0.126152	0.0304743	9.54698	0.324912	0.747124	0.999935	-4.9256	0.00385827
840292	NM_022768	PTGIS	5740	-0.243231	8.89822	-1.13702	0.263024	0.999825	-4.74518	-0.141075	-0.466999	8.89822	-1.59779	0.118812	0.966833	-4.3452	-0.432039	-0.0194633	8.89822	-0.0605817	0.952027	0.999935	-4.95233	-0.000415557
840309	NM_000230	ARHGAP1	392	-0.00375095	10.1627	-0.0414904	0.967134	0.999825	-5.20067	-5.44393e-05	-0.197351	10.1627	-1.59771	0.11883	0.966833	-4.3453	-0.182564	0.189849	10.1627	1.39826	0.170571	0.999935	-4.45933	0.145822
840356	NM_030952	ALKAL2	285016	-0.338474	7.99572	-1.38699	0.173954	0.999825	-4.52999	-0.257094	-0.532649	7.99572	-1.59751	0.118875	0.966833	-4.34552	-0.492652	-0.144299	7.99572	-0.39372	0.696105	0.999935	-4.91268	-0.0227019
840358	NM_002685	PC	5091	-0.194153	8.55913	-1.65476	0.106648	0.999825	-4.25901	-0.188726	-0.256038	8.55913	-1.59716	0.118953	0.966833	-4.34592	-0.236739	-0.132268	8.55913	-0.750622	0.457748	0.999935	-4.80691	-0.0448884
840360	NM_145053	TNS3	64759	0.156421	10.5811	1.06929	0.292043	0.999825	-4.79685	0.0836154	0.319138	10.5811	1.59672	0.119051	0.966833	-4.34641	0.294968	-0.00629525	10.5811	-0.028654	0.977298	0.999935	-4.95307	-6.27812e-05
840364	NM_001039948	TAF1D	79101	-0.0173886	7.39452	-0.401635	0.690322	0.999825	-5.14323	-0.00279867	-0.0944328	7.39452	-1.5964	0.119123	0.966833	-4.34677	-0.0872564	0.0596556	7.39452	0.91747	0.364989	0.999935	-4.73583	0.0261124
840369	NM_030915	MTA1	9112	-0.0452173	9.05753	-0.710581	0.481912	0.999825	-5.02066	-0.0143353	-0.138794	9.05753	-1.59637	0.119131	0.966833	-4.34681	-0.128242	0.0483592	9.05753	0.506016	0.615924	0.999935	-4.88635	0.0101783
840392	NM_016297	CDH11	1009	0.0717552	8.31353	0.510386	0.61289	0.999825	-5.1077	0.0152564	0.306606	8.31353	1.59617	0.119174	0.966833	-4.34703	0.283249	-0.163096	8.31353	-0.772438	0.444886	0.999935	-4.79838	-0.0573692
840397	NM_024657	PPFIBP2	8495	0.0997972	8.64486	0.967406	0.339782	0.999825	-4.86904	0.0467849	0.224891	8.64486	1.59557	0.119309	0.966833	-4.34771	0.207647	-0.0252963	8.64486	-0.163276	0.871212	0.999935	-4.94629	-0.00151464
840400	NM_003146	AGPAT4	56895	0.028016	7.65015	0.37901	0.706902	0.999825	-5.14957	0.00422035	0.161141	7.65015	1.59552	0.119319	0.966833	-4.34776	0.14878	-0.105109	7.65015	-0.946803	0.350038	0.999935	-4.72196	-0.0479176
840402	NM_015001	CEACAM1	634	0.144682	7.22625	1.65909	0.105768	0.999825	-4.25431	0.141158	0.190001	7.22625	1.59465	0.119515	0.966833	-4.34875	0.17529	0.0993623	7.22625	0.758671	0.452978	0.999935	-4.80379	0.034173
840403	NM_130465	ZNF451	26036	-0.0599207	8.34468	-0.836509	0.408375	0.999825	-4.95183	-0.0233056	-0.156049	8.34468	-1.59444	0.119563	0.966833	-4.34899	-0.14394	0.0362072	8.34468	0.336561	0.738397	0.999935	-4.92359	0.00476885
840408	NM_015466	ANKS1A	23294	0.102012	9.24694	1.10593	0.276078	0.999825	-4.76926	0.0570212	0.200889	9.24694	1.594	0.119661	0.966833	-4.34948	0.185229	0.00313387	9.24694	0.0226221	0.982076	0.999935	-4.95316	2.46157e-05
840431	NM_009587	EYA4	2070	0.0736267	7.13616	1.11328	0.272949	0.999825	-4.76362	0.0415195	0.144023	7.13616	1.59388	0.119688	0.966833	-4.34961	0.132782	0.00323047	7.13616	0.0325246	0.974233	0.999935	-4.95301	3.66244e-05
840446	NM_001017917	DAG1	1605	0.182673	8.91384	1.80868	0.0788408	0.999825	-4.08566	0.201534	0.219816	8.91384	1.59294	0.119899	0.966833	-4.35067	0.202491	0.145531	8.91384	0.959439	0.343724	0.999935	-4.71586	0.0674958
840474	NM_145871	CKS2	1164	-0.0679439	7.88566	-0.860817	0.395024	0.999825	-4.93731	-0.027407	-0.171781	7.88566	-1.5929	0.119907	0.966833	-4.35072	-0.158237	0.0358934	7.88566	0.302796	0.763785	0.999935	-4.92924	0.00420057
840482	NM_017999	SLC35A2	7355	0.0377815	7.49828	0.741192	0.463375	0.999825	-5.00492	0.0126216	0.110924	7.49828	1.59269	0.119955	0.966833	-4.35095	0.102159	-0.0353614	7.49828	-0.461909	0.64692	0.999935	-4.89746	-0.00668858
840484	NM_198310	REXO4	57109	0.0883134	8.12737	1.22151	0.229816	0.999825	-4.67671	0.0563987	0.15731	8.12737	1.5925	0.119997	0.966833	-4.35116	0.144856	0.0193164	8.12737	0.177898	0.859798	0.999935	-4.94498	0.00126722
840528	NM_033452	ALDH1B1	219	-0.148239	7.9503	-0.999011	0.324443	0.999825	-4.84736	-0.0724684	-0.322711	7.9503	-1.59175	0.120166	0.966833	-4.35201	-0.296964	0.026233	7.9503	0.117715	0.906946	0.999935	-4.94965	0.00111276
840544	NM_002896	KIF1B	23095	0.0489172	9.41287	0.473685	0.638578	0.999825	-5.12062	0.00952838	0.22448	9.41287	1.59096	0.120345	0.966833	-4.3529	0.206425	-0.126645	9.41287	-0.816569	0.419534	0.999935	-4.78042	-0.0477748
840551	NM_018097	TUB	7275	0.124585	7.72956	1.10837	0.275036	0.999825	-4.76739	0.0698435	0.244316	7.72956	1.59083	0.120372	0.966833	-4.35304	0.224642	0.00485372	7.72956	0.0287522	0.977221	0.999935	-4.95307	4.85729e-05
840553	NM_001012761	KCNQ2	3785	-0.0352403	7.1704	-0.675825	0.503461	0.999825	-5.03776	-0.0105028	-0.113314	7.1704	-1.5905	0.120449	0.966833	-4.35342	-0.104158	0.0428336	7.1704	0.546959	0.587774	0.999935	-4.87515	0.00988555
840554	NM_012234	ZNF211	10520	0.0355001	7.69595	0.657648	0.514939	0.999825	-5.04637	0.0102327	0.117293	7.69595	1.59033	0.120486	0.966833	-4.35361	0.107799	-0.0462923	7.69595	-0.571015	0.57153	0.999935	-4.86817	-0.0112472
840598	NM_181349	OCRL	4952	0.0725715	8.60016	1.32117	0.194764	0.999825	-4.59032	0.0515614	0.11934	8.60016	1.59013	0.120533	0.966833	-4.35384	0.109661	0.0258029	8.60016	0.312777	0.756251	0.999935	-4.92763	0.00313076
840626	NM_015073	CSF3R	1441	0.141406	8.87945	0.648411	0.520825	0.999825	-5.05066	0.0400615	0.473723	8.87945	1.58986	0.120591	0.966833	-4.35413	0.435201	-0.190911	8.87945	-0.582892	0.563592	0.999935	-4.86461	-0.0475435
840630	NM_004505	GLA	2717	-0.0754236	8.76197	-0.934339	0.356341	0.999825	-4.89102	-0.0337999	-0.175306	8.76197	-1.58946	0.120684	0.966833	-4.35459	-0.160993	0.0244593	8.76197	0.201752	0.841244	0.999935	-4.9426	0.00183635
840634	NM_032257	FZD4	8322	-0.210506	11.1285	-2.29364	0.0277417	0.999825	-3.46508	-0.32773	-0.199305	11.1285	-1.5894	0.120697	0.966833	-4.35466	-0.183023	-0.221707	11.1285	-1.60848	0.116448	0.999935	-4.30771	-0.207045
840647	NM_033643	MRPL37	51253	-0.106857	9.96966	-1.4504	0.155587	0.999825	-4.46949	-0.0863437	-0.159983	9.96966	-1.58931	0.120716	0.966833	-4.35475	-0.146902	-0.0537319	9.96966	-0.485613	0.630178	0.999935	-4.89161	-0.0107752
840670	NM_018401	PPTC7	160760	-0.0142161	8.39658	-0.164367	0.870359	0.999825	-5.19155	-0.000857252	-0.187792	8.39658	-1.58915	0.120753	0.966833	-4.35494	-0.172412	0.15936	8.39658	1.22684	0.227829	0.999935	-4.56961	0.102371
840673	NM_152604	CHST2	9435	0.123726	7.13358	1.6912	0.0994209	0.999825	-4.21909	0.124038	0.158787	7.13358	1.58855	0.120887	0.966833	-4.3556	0.145706	0.0886649	7.13358	0.806979	0.424967	0.999935	-4.78441	0.0329518
840678	NM_001040092	ARAP1	116985	-0.0668308	8.15462	-0.94777	0.349552	0.999825	-4.88218	-0.0305075	-0.153015	8.15462	-1.58823	0.12096	0.966833	-4.35597	-0.14037	0.0193537	8.15462	0.182753	0.856015	0.999935	-4.94452	0.00130673
840682	NM_001348	CCNL1	57018	0.0629836	7.78545	0.900854	0.37364	0.999825	-4.91255	0.0269284	-0.151692	7.78545	-1.58797	0.12102	0.966833	-4.35626	-0.139123	0.277659	7.78545	2.64432	0.012042	0.999935	-3.34621	0.532911
840685	NM_000576	MTMR2	8898	-0.0250622	7.0953	-0.683146	0.498878	0.999825	-5.03423	-0.00756893	-0.0795934	7.0953	-1.5879	0.121035	0.966833	-4.35634	-0.0729943	0.0294689	7.0953	0.534852	0.596034	0.999935	-4.87855	0.00662252
840689	NM_032597	NFIL3	4783	-0.0630652	8.30779	-0.641721	0.525111	0.999825	-5.05373	-0.0176424	-0.213185	8.30779	-1.58769	0.121083	0.966833	-4.35657	-0.195473	0.0870544	8.30779	0.589824	0.558985	0.999935	-4.86251	0.02199
[truncated: 12,560 more rows]

## Sheet: Oc vs. St PVAT, V and S
Data Supplement 2b | Whole-genome differential gene expression analysis in pair-wise PVAT samples. The list shows annotations and statistics for all the probes/genes detected by HumanHT‐12 v4 Expression BeadChips (Illumina). Significant comparisons for Oc-PVAT versus St-PVAT for transcripts with absolute log2-FC≥0.38 and adjusted P-Value < 0.05 are highlighted in green. Combined rank-score is cal…
[truncated: 14,354 more rows]

[truncated: 1 more sheets: Legend]
