# Supplementary material for: Gene-expression profiles of abdominal perivascular adipose tissue distinguish aortic occlusive from stenotic atherosclerotic lesions and denote different pathogenetic pathways
Source: Sci Rep. 2020 Apr 10;10:6245. doi: 10.1038/s41598-020-63361-5 (PMC7148291; doi:10.1038/s41598-020-63361-5)
Supplement: Supplementary file 3 — Supplementary information3. [file 41598_2020_63361_MOESM3_ESM.xls]

## Sheet: PVAT
Data Supplement 3a | Gene-set enrichment analysis (GSEA) using Gene Ontology (GO) terms and Reactome Pathways on combined rank score of between samples differential expression analysis. The table lists GO Biological Processes (BP) terms, Reactome pathways and GSEA statistics for occlusive vs. stenotic PVAT samples. Significant tests for a false discovery rate (FDR) < 0.05 are highlighted in green.
				pair-wise Oc-PVAT versus St-PVAT
Gene set name	Database	Database_ID	SIZE	ES	NES	NOM p-val	FDR q-val	FWER p-val	Rank at max
MUSCLE SYSTEM PROCESS	GOBP	GO:0003012	123	-0.304036	-3.93216	0	0	0	2982
MUSCLE CONTRACTION	GOBP	GO:0006936	104	-0.321108	-3.78416	0	0	0	2982
REGULATION OF CELL-SUBSTRATE ADHESION	GOBP	GO:0010810	109	-0.281841	-3.45269	0	3.56138e-05	0.0001	3626
NEGATIVE REGULATION OF CALCIUM-MEDIATED SIGNALING	GOBP	GO:0050849	18	-0.601164	-3.0572	0	0.000439399	0.0033	3207
RENAL SYSTEM PROCESS	GOBP	GO:0003014	44	-0.39193	-3.06405	0	0.000502171	0.0033	4247
REGULATION OF RYANODINE-SENSITIVE CALCIUM-RELEASE CHANNEL ACTIVITY	GOBP	GO:0060314	11	-0.761493	-3.06603	0	0.000585866	0.0033	2658
POSITIVE REGULATION OF RESPONSE TO CYTOKINE STIMULUS	GOBP	GO:0060760	29	-0.485333	-3.10467	0	0.000638929	0.0024	2667
SMOOTH MUSCLE CONTRACTION	GOBP	GO:0006939	18	-0.606125	-3.07774	0	0.000659596	0.0031	3152
MUSCLE CONTRACTION	REACTOME DATABASE ID RELEASE 67	397014	97	-0.258238	-3.00095	0	0.000698368	0.0059	3226
COLLAGEN CHAIN TRIMERIZATION	REACTOME	R-HSA-8948216.2	21	-0.540719	-2.97968	0	0.000799463	0.0075	1411
ECM PROTEOGLYCANS	REACTOME	R-HSA-3000178.3	31	-0.44417	-2.95373	0	0.000853035	0.0088	2605
POSITIVE REGULATION OF CELL-SUBSTRATE ADHESION	GOBP	GO:0010811	55	-0.335368	-2.94104	0	0.000853079	0.0096	3362
MUSCLE STRUCTURE DEVELOPMENT	GOBP	GO:0061061	137	-0.212123	-2.9095	0	0.00087636	0.0115	1241
SMOOTH MUSCLE CONTRACTION	REACTOME DATABASE ID RELEASE 67	445355	31	-0.442475	-2.91378	0	0.000902833	0.011	2982
REGULATION OF CALCIUM-MEDIATED SIGNALING	GOBP	GO:0050848	46	-0.355487	-2.87526	0	0.00110273	0.0155	2105
CARDIAC VENTRICLE DEVELOPMENT	GOBP	GO:0003231	38	-0.389253	-2.8408	0	0.00139406	0.0209	4168
CIRCULATORY SYSTEM PROCESS	GOBP	GO:0003013	135	-0.210149	-2.8327	0	0.00139972	0.0223	2878
REGULATION OF CELL-SUBSTRATE JUNCTION ASSEMBLY	GOBP	GO:0090109	41	-0.371105	-2.81364	0	0.00167175	0.0281	3479
REGULATION OF CELLULAR RESPONSE TO GROWTH FACTOR STIMULUS	GOBP	GO:0090287	129	-0.21124	-2.79693	0	0.0016727	0.0328	4311
CARDIAC CHAMBER DEVELOPMENT	GOBP	GO:0003205	51	-0.332172	-2.80851	0	0.00167422	0.0297	4168
REGULATION OF FOCAL ADHESION ASSEMBLY	GOBP	GO:0051893	41	-0.371105	-2.79958	0	0.00170285	0.0318	3479
BLOOD CIRCULATION	GOBP	GO:0008015	131	-0.209042	-2.77385	0	0.00189762	0.0387	2878
REGULATION OF ADHERENS JUNCTION ORGANIZATION	GOBP	GO:1903391	46	-0.341093	-2.74136	0	0.00247545	0.0525	2747
REGULATION OF RELEASE OF SEQUESTERED CALCIUM ION INTO CYTOSOL BY SARCOPLASMIC RETICULUM	GOBP	GO:0010880	11	-0.670493	-2.70268	0	0.00343053	0.0748	2658
RENAL SYSTEM VASCULATURE DEVELOPMENT	GOBP	GO:0061437	13	-0.612562	-2.67899	0	0.00412128	0.093	2603
KIDNEY VASCULATURE DEVELOPMENT	GOBP	GO:0061440	13	-0.612562	-2.67082	0	0.00421676	0.0984	2603
REGULATION OF EPITHELIAL CELL MIGRATION	GOBP	GO:0010632	146	-0.188127	-2.65996	0	0.00449517	0.1083	3720
MOLECULES ASSOCIATED WITH ELASTIC FIBRES	REACTOME	R-HSA-2129379.1	20	-0.483333	-2.5974	0.00020008	0.0073601	0.1768	2972
PROTEIN ACTIVATION CASCADE	GOBP	GO:0072376	33	-0.380539	-2.59173	0	0.00746072	0.1841	3191
POSITIVE REGULATION OF CYTOKINE-MEDIATED SIGNALING PATHWAY	GOBP	GO:0001961	24	-0.439431	-2.58179	0.000198847	0.00786628	0.1986	2535
POSITIVE REGULATION OF BINDING	GOBP	GO:0051099	101	-0.219132	-2.57571	0.000202881	0.00801189	0.2081	3527
COLLAGEN BIOSYNTHESIS AND MODIFYING ENZYMES	REACTOME	R-HSA-1650814.3	40	-0.344013	-2.56808	0	0.00830542	0.2205	1747
REGULATION OF CELL JUNCTION ASSEMBLY	GOBP	GO:1901888	59	-0.281524	-2.55836	0	0.00843848	0.2358	3479
REGULATION OF CARDIAC MUSCLE CONTRACTION BY REGULATION OF THE RELEASE OF SEQUESTERED CALCIUM ION	GOBP	GO:0010881	10	-0.666697	-2.5611	0	0.00850623	0.2312	3709
CARDIAC SEPTUM DEVELOPMENT	GOBP	GO:0003279	39	-0.34392	-2.539	0	0.00955627	0.2699	4168
CHOLESTEROL BIOSYNTHETIC PROCESS	GOBP	GO:0006695	29	0.43496	2.79442	0	0.0104214	0.0331	2840
CHOLESTEROL BIOSYNTHESIS	REACTOME	R-HSA-191273.4	22	0.517923	2.89768	0	0.0112141	0.012	2840
ALCOHOL BIOSYNTHETIC PROCESS	GOBP	GO:0046165	64	0.292731	2.75438	0	0.0117319	0.0493	2840
GLOMERULUS VASCULATURE DEVELOPMENT	GOBP	GO:0072012	12	-0.599672	-2.50543	0	0.0123141	0.3396	2603
CELLULAR RESPONSE TO TYPE I INTERFERON	GOBP	GO:0071357	47	-0.305784	-2.48726	0	0.0128841	0.3846	2054
REGULATION OF IGF ACTIVITY BY IGFBP	REACTOME DATABASE ID RELEASE 67	381426	76	-0.24541	-2.4965	0	0.0128955	0.3607	5477
REGULATION OF CELL-MATRIX ADHESION	GOBP	GO:0001952	69	-0.254864	-2.49155	0.000199045	0.013121	0.3742	3626
TYPE I INTERFERON SIGNALING PATHWAY	GOBP	GO:0060337	47	-0.305784	-2.48737	0	0.0132034	0.3844	2054
STEROL BIOSYNTHETIC PROCESS	GOBP	GO:0016126	32	0.401577	2.71048	0	0.0138862	0.072	2840
NEGATIVE REGULATION OF VIRAL PROCESS	GOBP	GO:0048525	68	-0.252372	-2.46182	0	0.0149714	0.4458	3258
CELL JUNCTION ASSEMBLY	GOBP	GO:0034329	89	-0.223515	-2.46282	0.000395883	0.0151985	0.4422	2405
SECONDARY ALCOHOL BIOSYNTHETIC PROCESS	GOBP	GO:1902653	29	0.43496	2.79714	0	0.015257	0.0323	2840
ASSEMBLY OF COLLAGEN FIBRILS AND OTHER MULTIMERIC STRUCTURES	REACTOME	R-HSA-2022090.3	36	-0.343888	-2.45336	0.000394945	0.0155589	0.4663	1747
CGMP-MEDIATED SIGNALING	GOBP	GO:0019934	10	-0.632177	-2.44185	0	0.0167669	0.4987	4092
REGULATION OF TRANSMEMBRANE RECEPTOR PROTEIN SERINE/THREONINE KINASE SIGNALING PATHWAY	GOBP	GO:0090092	111	-0.197879	-2.43703	0.000198295	0.016959	0.5099	3328
CARDIAC CHAMBER MORPHOGENESIS	GOBP	GO:0003206	42	-0.316437	-2.41768	0	0.0183117	0.5612	4168
RESPONSE TO TRANSFORMING GROWTH FACTOR BETA	GOBP	GO:0071559	87	-0.220408	-2.41875	0.000396904	0.0185627	0.5585	2423
REGULATION OF SUBSTRATE ADHESION-DEPENDENT CELL SPREADING	GOBP	GO:1900024	32	-0.362743	-2.42133	0.000201654	0.0186512	0.5526	3272
HEART MORPHOGENESIS	GOBP	GO:0003007	85	-0.22457	-2.40237	0.000792079	0.0189532	0.6016	3536
REGULATION OF MUSCLE SYSTEM PROCESS	GOBP	GO:0090257	91	-0.214973	-2.40382	0.00060036	0.0191225	0.598	3979
STRIATED MUSCLE CONTRACTION	REACTOME DATABASE ID RELEASE 67	390522	14	-0.530011	-2.39807	0.000197278	0.0191844	0.6121	2848
SIGNALING BY PDGF	REACTOME DATABASE ID RELEASE 67	186797	41	-0.318089	-2.4084	0.00040494	0.0192154	0.5852	3253
ACTIN-MYOSIN FILAMENT SLIDING	GOBP	GO:0033275	14	-0.52938	-2.40485	0.00039992	0.0193468	0.5953	2855
NCAM1 INTERACTIONS	REACTOME	R-HSA-419037.1	18	-0.473653	-2.39318	0.000409668	0.0194891	0.6246	1536
CELL-SUBSTRATE ADHESION	GOBP	GO:0031589	87	-0.219942	-2.38944	0.000990688	0.0197082	0.6361	3194
MUSCLE FILAMENT SLIDING	GOBP	GO:0030049	14	-0.52938	-2.38173	0.000396747	0.0201349	0.6573	2855
PIGMENT GRANULE TRANSPORT	GOBP	GO:0051904	11	-0.587246	-2.38255	0.000397219	0.0203785	0.6555	2572
ESTABLISHMENT OF PIGMENT GRANULE LOCALIZATION	GOBP	GO:0051905	11	-0.587246	-2.36712	0	0.0207092	0.7014	2572
MELANOSOME TRANSPORT	GOBP	GO:0032402	11	-0.587246	-2.37053	0.000394477	0.0208818	0.6912	2572
ESTABLISHMENT OF MELANOSOME LOCALIZATION	GOBP	GO:0032401	11	-0.587246	-2.36778	0.000202143	0.0209333	0.6988	2572
REGULATION OF BLOOD CIRCULATION	GOBP	GO:1903522	109	-0.195772	-2.37065	0.000394711	0.0212121	0.6906	1516
POSITIVE REGULATION OF PROTEIN BINDING	GOBP	GO:0032092	52	-0.278603	-2.37168	0.00039976	0.0214209	0.6884	3969
NEGATIVE REGULATION OF MULTI-ORGANISM PROCESS	GOBP	GO:0043901	104	-0.198957	-2.35484	0.000395648	0.0219829	0.7319	3258
SECOND-MESSENGER-MEDIATED SIGNALING	GOBP	GO:0019932	148	-0.1642	-2.34709	0	0.0221957	0.7501	5180
CARDIAC VENTRICLE MORPHOGENESIS	GOBP	GO:0003208	25	-0.393033	-2.35584	0.00101729	0.0222048	0.73	4086
REGULATION OF HEART CONTRACTION	GOBP	GO:0008016	98	-0.202093	-2.34968	0.000198926	0.022486	0.7446	1516
REGULATION OF COLLAGEN METABOLIC PROCESS	GOBP	GO:0010712	13	-0.535369	-2.3471	0.000202429	0.022532	0.7501	2605
POSITIVE REGULATION OF EPITHELIAL CELL MIGRATION	GOBP	GO:0010634	97	-0.202961	-2.33486	0.00020024	0.0229175	0.7806	3720
OUTFLOW TRACT SEPTUM MORPHOGENESIS	GOBP	GO:0003148	15	-0.501984	-2.33719	0	0.0231711	0.7752	3318
REGULATION OF HEART RATE	GOBP	GO:0002027	32	-0.345418	-2.33495	0.00119808	0.0232266	0.7805	5199
REGULATION OF VIRAL LIFE CYCLE	GOBP	GO:1903900	110	-0.190413	-2.33767	0.000985804	0.023424	0.7739	3258
REGULATION OF CARDIAC MUSCLE CONTRACTION BY CALCIUM ION SIGNALING	GOBP	GO:0010882	13	-0.53059	-2.31311	0.000600601	0.0246202	0.832	2658
ENDOCARDIAL CUSHION DEVELOPMENT	GOBP	GO:0003197	22	-0.411584	-2.31627	0.000397931	0.024635	0.8252	3011
MESENCHYME MORPHOGENESIS	GOBP	GO:0072132	24	-0.396474	-2.3171	0.000202881	0.0248043	0.8235	3011
MYOGENESIS	REACTOME DATABASE ID RELEASE 67	525793	16	-0.478746	-2.31312	0.000404531	0.0249372	0.8319	3715
POST-TRANSLATIONAL PROTEIN PHOSPHORYLATION	REACTOME DATABASE ID RELEASE 67	8957275	68	-0.241395	-2.31771	0.000402253	0.025017	0.8227	4359
PLATELET DEGRANULATION	REACTOME DATABASE ID RELEASE 67	114608	83	-0.215226	-2.30306	0.000392773	0.0251748	0.8542	2713
HEART VALVE DEVELOPMENT	GOBP	GO:0003170	39	-0.311953	-2.3178	0.000795229	0.0253423	0.8226	4237
REGULATION OF ENDOTHELIAL CELL MIGRATION	GOBP	GO:0010594	111	-0.188146	-2.30315	0.000606551	0.0254659	0.854	3435
CDO IN MYOGENESIS	REACTOME	R-HSA-375170.2	16	-0.478746	-2.31886	0.000596896	0.0254811	0.82	3715
VENTRICULAR SEPTUM DEVELOPMENT	GOBP	GO:0003281	25	-0.385632	-2.30635	0.000395648	0.0255439	0.8476	4168
MUSCLE CELL DIFFERENTIATION	GOBP	GO:0042692	71	-0.231963	-2.30338	0.000397931	0.0257294	0.8535	2603
CELLULAR RESPONSE TO TRANSFORMING GROWTH FACTOR BETA STIMULUS	GOBP	GO:0071560	81	-0.215571	-2.2942	0.00059312	0.0262331	0.8701	2423
COLLAGEN FORMATION	REACTOME DATABASE ID RELEASE 67	1474290	55	-0.262254	-2.29489	0.000797925	0.0264115	0.8692	1747
REGULATION OF PROTEIN DEPOLYMERIZATION	GOBP	GO:1901879	35	-0.325126	-2.29036	0.00079936	0.0266468	0.8773	2113
CARDIAC SEPTUM MORPHOGENESIS	GOBP	GO:0060411	30	-0.349285	-2.28623	0.00119976	0.0271265	0.8857	3536
POSITIVE REGULATION OF FIBROBLAST PROLIFERATION	GOBP	GO:0048146	25	-0.383628	-2.28126	0.000598802	0.0277329	0.8934	1525
AORTA DEVELOPMENT	GOBP	GO:0035904	20	-0.42553	-2.27966	0.000993443	0.0277344	0.8964	4168
BINDING AND UPTAKE OF LIGANDS BY SCAVENGER RECEPTORS	REACTOME DATABASE ID RELEASE 67	2173782	32	-0.337188	-2.27509	0.00121261	0.0283916	0.9046	3902
RESPONSE TO TYPE I INTERFERON	GOBP	GO:0034340	51	-0.267336	-2.27214	0.000786627	0.0286668	0.9099	2054
ACTIN FILAMENT-BASED MOVEMENT	GOBP	GO:0030048	46	-0.283137	-2.26741	0.000798563	0.028982	0.9173	4595
NEGATIVE REGULATION OF ACTIN FILAMENT POLYMERIZATION	GOBP	GO:0030837	24	-0.387243	-2.26752	0.0010144	0.0292769	0.9169	3576
RESPONSE TO ELEVATED PLATELET CYTOSOLIC CA2+	REACTOME DATABASE ID RELEASE 67	76005	87	-0.205673	-2.25311	0.001207	0.0317656	0.9369	2713
SEMI-LUNAR VALVE DEVELOPMENT	GOBP	GO:1905314	25	-0.379404	-2.24822	0.00118297	0.0324952	0.9427	4237
POSITIVE REGULATION OF OSSIFICATION	GOBP	GO:0045778	34	-0.325331	-2.24619	0.0010099	0.0326043	0.9456	2605
MUSCLE ORGAN DEVELOPMENT	GOBP	GO:0007517	82	-0.211876	-2.2408	0.00140647	0.0327766	0.9514	2270
NEGATIVE REGULATION OF VIRAL LIFE CYCLE	GOBP	GO:1903901	61	-0.242885	-2.24289	0.000589854	0.0329906	0.9493	2598
CELL-MATRIX ADHESION	GOBP	GO:0007160	65	-0.236936	-2.2413	0.000802246	0.0330144	0.9509	3194
IMMUNOREGULATORY INTERACTIONS BETWEEN A LYMPHOID AND A NON-LYMPHOID CELL	REACTOME DATABASE ID RELEASE 67	198933	70	0.263409	2.5855	0.000199362	0.0333311	0.194	3438
POSITIVE REGULATION OF PATHWAY-RESTRICTED SMAD PROTEIN PHOSPHORYLATION	GOBP	GO:0010862	20	-0.416261	-2.22741	0.0021978	0.0355243	0.9638	2605
PLATELET DEGRANULATION	GOBP	GO:0002576	82	-0.208545	-2.22399	0.00119474	0.0356562	0.9668	2713
NCAM SIGNALING FOR NEURITE OUT-GROWTH	REACTOME DATABASE ID RELEASE 67	375165	32	-0.331479	-2.22204	0.00162075	0.0357704	0.9678	1536
DEFENSE RESPONSE TO VIRUS	GOBP	GO:0051607	79	-0.212931	-2.22481	0.000984058	0.0358088	0.9659	4260
HEART VALVE MORPHOGENESIS	GOBP	GO:0003179	34	-0.319932	-2.2205	0.000796495	0.0358167	0.9686	3318
PLATELET-DERIVED GROWTH FACTOR RECEPTOR SIGNALING PATHWAY	GOBP	GO:0048008	15	-0.473219	-2.213	0.000997805	0.0370075	0.9738	3637
NEGATIVE REGULATION OF CALCIUM ION TRANSPORT INTO CYTOSOL	GOBP	GO:0010523	8	-0.636197	-2.21338	0.000784929	0.0372774	0.9736	2658
AORTIC VALVE DEVELOPMENT	GOBP	GO:0003176	22	-0.392054	-2.20769	0.00159521	0.0375971	0.9768	4237
NEGATIVE REGULATION OF CALCINEURIN-NFAT SIGNALING CASCADE	GOBP	GO:0070885	9	-0.600677	-2.20863	0.000987752	0.0377234	0.9765	3207
NEGATIVE REGULATION OF CALCIUM ION TRANSMEMBRANE TRANSPORTER ACTIVITY	GOBP	GO:1901020	17	-0.44724	-2.20195	0.00160481	0.0384417	0.9801	6147
NEGATIVE REGULATION OF CALCINEURIN-MEDIATED SIGNALING	GOBP	GO:0106057	9	-0.600677	-2.2027	0.0022326	0.0385938	0.9797	3207
PLASMA LIPOPROTEIN PARTICLE ORGANIZATION	GOBP	GO:0071827	26	-0.362415	-2.19898	0.00140704	0.0388144	0.9816	4101
AORTA MORPHOGENESIS	GOBP	GO:0035909	16	-0.453839	-2.19526	0.000792864	0.0394302	0.9836	1909
ION HOMEOSTASIS	REACTOME DATABASE ID RELEASE 67	5578775	30	-0.332491	-2.18666	0.00181378	0.040347	0.9871	1501
CELL SURFACE RECEPTOR SIGNALING PATHWAY INVOLVED IN HEART DEVELOPMENT	GOBP	GO:0061311	13	-0.498766	-2.1871	0.0012024	0.0405699	0.987	3011
NEGATIVE REGULATION OF VIRAL GENOME REPLICATION	GOBP	GO:0045071	46	-0.274286	-2.18711	0.00119593	0.0409279	0.987	3003
PROTEIN-CONTAINING COMPLEX REMODELING	GOBP	GO:0034367	19	-0.420991	-2.18816	0.00301023	0.0410231	0.9868	4101
TRNA METABOLIC PROCESS	GOBP	GO:0006399	135	0.187346	2.53869	0	0.0426711	0.2741	6252
ACTIN-MEDIATED CELL CONTRACTION	GOBP	GO:0070252	31	-0.329167	-2.17243	0.00119522	0.0439301	0.9911	4595
INTERFERON ALPHA BETA SIGNALING	REACTOME DATABASE ID RELEASE 67	909733	49	-0.26406	-2.17094	0.00101031	0.0439911	0.9915	2974
ATRIOVENTRICULAR VALVE DEVELOPMENT	GOBP	GO:0003171	18	-0.424216	-2.16804	0.00179211	0.0444657	0.9921	3318
RECEPTOR METABOLIC PROCESS	GOBP	GO:0043112	63	-0.23282	-2.16551	0.00216791	0.0447962	0.9931	4481
NEGATIVE REGULATION OF COAGULATION	GOBP	GO:0050819	23	-0.375858	-2.16292	0.00138779	0.0451945	0.9936	664
MUSCLE CELL DEVELOPMENT	GOBP	GO:0055001	44	-0.275795	-2.16095	0.00280561	0.0453875	0.9937	1241
NEGATIVE REGULATION OF PROTEIN POLYMERIZATION	GOBP	GO:0032272	31	-0.324139	-2.15533	0.00222132	0.0455998	0.9949	3576
STRIATED MUSCLE CELL DEVELOPMENT	GOBP	GO:0055002	37	-0.297021	-2.15389	0.00160675	0.0457057	0.9951	2116
ENDOCARDIAL CUSHION MORPHOGENESIS	GOBP	GO:0003203	19	-0.41387	-2.15744	0.00241497	0.0457134	0.9943	3011
POSITIVE REGULATION OF SUBSTRATE ADHESION-DEPENDENT CELL SPREADING	GOBP	GO:1900026	22	-0.388035	-2.15858	0.00138999	0.0457532	0.9941	3272
CARDIAC EPITHELIAL TO MESENCHYMAL TRANSITION	GOBP	GO:0060317	15	-0.46291	-2.15576	0.00320899	0.0458262	0.9949	3011
ELASTIC FIBRE FORMATION	REACTOME DATABASE ID RELEASE 67	1566948	28	-0.340464	-2.15177	0.00263425	0.0459493	0.9958	2972
CELL JUNCTION ORGANIZATION	GOBP	GO:0034330	108	-0.176216	-2.13581	0.00255553	0.0498516	0.9974	3410
POSITIVE REGULATION OF OSTEOBLAST DIFFERENTIATION	GOBP	GO:0045669	23	-0.375164	-2.13807	0.00162404	0.0498594	0.9973	2603
GLOMERULUS DEVELOPMENT	GOBP	GO:0032835	27	-0.345643	-2.13601	0.00144718	0.0501659	0.9974	3164
HEART TRABECULA MORPHOGENESIS	GOBP	GO:0061384	11	-0.529148	-2.12357	0.00178112	0.0536517	0.9984	2207
EYE DEVELOPMENT	GOBP	GO:0001654	80	-0.202664	-2.12044	0.00239091	0.0543297	0.9986	4152
NEGATIVE REGULATION OF CALCIUM ION TRANSMEMBRANE TRANSPORT	GOBP	GO:1903170	19	-0.402964	-2.11453	0.00238521	0.0560295	0.999	794
TRANSCRIPTION ELONGATION FROM RNA POLYMERASE I PROMOTER	GOBP	GO:0006362	25	0.414603	2.45644	0.000196773	0.0564428	0.4548	3845
REGULATION OF OSSIFICATION	GOBP	GO:0030278	69	-0.216129	-2.11102	0.00258449	0.0569023	0.9991	2605
STEROL METABOLIC PROCESS	GOBP	GO:0016125	62	0.266882	2.48387	0.000198295	0.0570288	0.3852	3679
ACTIN FILAMENT ORGANIZATION	GOBP	GO:0007015	127	-0.159655	-2.09766	0.00282372	0.0610611	0.9995	3145
TRANSCRIPTION INITIATION FROM RNA POLYMERASE I PROMOTER	GOBP	GO:0006361	27	0.395372	2.45879	0.00059654	0.0613762	0.4475	3845
RORA ACTIVATES GENE EXPRESSION	REACTOME	R-HSA-1368082.3	16	-0.43285	-2.0978	0.00379317	0.0614582	0.9995	4918
ORGANIC HYDROXY COMPOUND BIOSYNTHETIC PROCESS	GOBP	GO:1901617	93	0.214553	2.43215	0.000591366	0.061692	0.521	3965
ENDOTHELIUM DEVELOPMENT	GOBP	GO:0003158	54	-0.24119	-2.09485	0.00295101	0.0617986	0.9997	4122
TP53 REGULATES TRANSCRIPTION OF DNA REPAIR GENES	REACTOME DATABASE ID RELEASE 67	6796648	51	0.285944	2.40726	0.00019996	0.0633419	0.5926	4677
PLASMA LIPOPROTEIN PARTICLE REMODELING	GOBP	GO:0034369	18	-0.409238	-2.08892	0.0017762	0.0637099	0.9998	4101
CELL-CELL SIGNALING INVOLVED IN CARDIAC CONDUCTION	GOBP	GO:0086019	12	-0.494276	-2.08544	0.00415759	0.0646828	0.9998	5623
PROTEIN-LIPID COMPLEX REMODELING	GOBP	GO:0034368	18	-0.409238	-2.08389	0.0038	0.0648292	0.9999	4101
DEPOLYMERISATION OF THE NUCLEAR LAMINA	REACTOME DATABASE ID RELEASE 67	4419969	10	0.629788	2.41041	0.000599401	0.0670115	0.5844	3006
REGULATION OF AMYLOID PRECURSOR PROTEIN CATABOLIC PROCESS	GOBP	GO:1902991	19	-0.397813	-2.07557	0.00363563	0.0673435	0.9999	3189
POSITIVE REGULATION OF MUSCLE HYPERTROPHY	GOBP	GO:0014742	15	-0.443733	-2.07562	0.00420336	0.0677962	0.9999	3964
NEGATIVE REGULATION OF TRANSPORTER ACTIVITY	GOBP	GO:0032410	37	-0.288367	-2.07265	0.0029976	0.0681236	0.9999	4913
VISUAL SYSTEM DEVELOPMENT	GOBP	GO:0150063	83	-0.193919	-2.06908	0.00375717	0.0687406	0.9999	4152
POSITIVE REGULATION OF NOTCH SIGNALING PATHWAY	GOBP	GO:0045747	25	-0.345542	-2.06974	0.00323167	0.0689401	0.9999	4168
PROTEIN-LIPID COMPLEX SUBUNIT ORGANIZATION	GOBP	GO:0071825	27	-0.335316	-2.06018	0.00387439	0.0693461	0.9999	4101
POSITIVE REGULATION OF CARDIAC MUSCLE HYPERTROPHY	GOBP	GO:0010613	15	-0.443733	-2.06628	0.00384615	0.0694671	0.9999	3964
RENAL SYSTEM PROCESS INVOLVED IN REGULATION OF SYSTEMIC ARTERIAL BLOOD PRESSURE	GOBP	GO:0003071	8	-0.595735	-2.06203	0.00317334	0.0694724	0.9999	3107
AORTIC VALVE MORPHOGENESIS	GOBP	GO:0003180	19	-0.392672	-2.06278	0.00344548	0.0696263	0.9999	3246
CYTOPLASMIC SEQUESTERING OF PROTEIN	GOBP	GO:0051220	17	-0.415998	-2.06035	0.0040347	0.0697327	0.9999	2574
MEIOTIC CELL CYCLE	GOBP	GO:0051321	53	0.27472	2.344	0.000397931	0.0697496	0.76	2201
RENAL WATER HOMEOSTASIS	GOBP	GO:0003091	16	-0.427879	-2.06308	0.00295217	0.069969	0.9999	3585
RNA POLYMERASE I PROMOTER ESCAPE	REACTOME	R-HSA-73772.4	26	0.385341	2.33661	0.00100241	0.0700303	0.7793	3845
REGULATION OF CARDIAC CONDUCTION	GOBP	GO:1903779	35	-0.294425	-2.06321	0.00242082	0.070395	0.9999	1501
ENDOCARDIAL CUSHION FORMATION	GOBP	GO:0003272	10	-0.529428	-2.05248	0.00404285	0.0712889	1	3011
REGULATION OF CALCIUM ION TRANSMEMBRANE TRANSPORTER ACTIVITY	GOBP	GO:1901019	31	-0.309991	-2.05331	0.00334119	0.0713735	1	2658
POSITIVE REGULATION OF WNT SIGNALING PATHWAY	GOBP	GO:0030177	114	-0.164549	-2.05428	0.00421517	0.0714109	1	4232
RNA POLYMERASE I TRANSCRIPTION TERMINATION	REACTOME DATABASE ID RELEASE 67	73863	26	0.385341	2.34781	0.000804343	0.0715374	0.7506	3845
REGULATION OF CALCINEURIN-NFAT SIGNALING CASCADE	GOBP	GO:0070884	19	-0.390151	-2.0502	0.00319298	0.0718697	1	2105
REGULATION OF VIRAL GENOME REPLICATION	GOBP	GO:0045069	72	-0.208058	-2.04866	0.00432305	0.0721258	1	3258
TRANSCRIPTION BY RNA POLYMERASE I	GOBP	GO:0006360	28	0.368885	2.31255	0.000589391	0.072577	0.8362	3845
VIRAL GENE EXPRESSION	GOBP	GO:0019080	124	0.175348	2.27921	0.0009739	0.0736324	0.9025	2820
RNA POL II CTD PHOSPHORYLATION AND INTERACTION WITH CE DURING HIV INFECTION	REACTOME DATABASE ID RELEASE 67	167160	26	0.383716	2.31443	0.000392234	0.0747658	0.8326	3863
POSITIVE REGULATION OF B CELL PROLIFERATION	GOBP	GO:0030890	18	0.448293	2.2817	0.000795703	0.0748965	0.8981	3666
TERMINATION OF RNA POLYMERASE I TRANSCRIPTION	GOBP	GO:0006363	26	0.385341	2.35708	0.000593589	0.0750584	0.7287	3845
NEGATIVE REGULATION OF BLOOD VESSEL MORPHOGENESIS	GOBP	GO:2000181	63	-0.217637	-2.03931	0.0039143	0.0755012	1	5530
REGULATION OF METAL ION TRANSPORT	GOBP	GO:0010959	148	-0.14471	-2.04017	0.00343573	0.0755618	1	1942
CHOLESTEROL METABOLIC PROCESS	GOBP	GO:0008203	55	0.269955	2.34795	0.000196541	0.0756632	0.7502	3679
SECONDARY ALCOHOL METABOLIC PROCESS	GOBP	GO:1902652	56	0.259211	2.28499	0.000989707	0.0757666	0.8924	3679
ANGIOGENESIS	GOBP	GO:0001525	122	-0.157337	-2.03745	0.00441324	0.0758986	1	2096
CYTOCHROME P450 - ARRANGED BY SUBSTRATE TYPE	REACTOME	R-HSA-211897.2	26	0.375253	2.28857	0.00100949	0.0767119	0.8856	4811
MICROTUBULE POLYMERIZATION OR DEPOLYMERIZATION	GOBP	GO:0031109	29	0.358784	2.2932	0.001002	0.0770524	0.8761	2152
MICRORNA (MIRNA) BIOGENESIS	REACTOME	R-HSA-203927.3	24	0.400483	2.31613	0.0010006	0.077393	0.8286	3890
ATRIOVENTRICULAR VALVE MORPHOGENESIS	GOBP	GO:0003181	17	-0.407812	-2.03037	0.00484555	0.077848	1	3318
TISSUE MIGRATION	GOBP	GO:0090130	50	-0.242922	-2.02885	0.004239	0.078064	1	5089
NEGATIVE REGULATION OF ANGIOGENESIS	GOBP	GO:0016525	63	-0.217637	-2.03076	0.00400962	0.0781333	1	5530
TELOMERE CAPPING	GOBP	GO:0016233	15	0.493989	2.29688	0.00138395	0.078206	0.8703	1924
REGULATION OF CALCINEURIN-MEDIATED SIGNALING	GOBP	GO:0106056	19	-0.390151	-2.0311	0.00522193	0.078461	1	2105
ARTERY DEVELOPMENT	GOBP	GO:0060840	29	-0.315242	-2.02528	0.00558325	0.0792845	1	4168
RNA POL II CTD PHOSPHORYLATION AND INTERACTION WITH CE	REACTOME DATABASE ID RELEASE 67	77075	26	0.383716	2.3582	0.000591017	0.0794723	0.7262	3863
REGULATION OF CARDIOCYTE DIFFERENTIATION	GOBP	GO:1905207	17	-0.407812	-2.02321	0.00419664	0.0798155	1	3318
PIGMENT GRANULE LOCALIZATION	GOBP	GO:0051875	13	-0.46133	-2.01925	0.00317902	0.0803014	1	2572
CELL-EXTRACELLULAR MATRIX INTERACTIONS	REACTOME DATABASE ID RELEASE 67	446353	15	-0.433965	-2.01813	0.00445976	0.0804034	1	1111
REGULATION OF TRANSPORTER ACTIVITY	GOBP	GO:0032409	106	-0.168674	-2.02068	0.00560336	0.0805676	1	7365
ARTERY MORPHOGENESIS	GOBP	GO:0048844	26	-0.336308	-2.01958	0.00402414	0.0806149	1	3536
MEIOTIC CELL CYCLE PROCESS	GOBP	GO:1903046	40	0.302802	2.26038	0.0017748	0.0811456	0.9277	2201
POSITIVE REGULATION OF TRANSMEMBRANE RECEPTOR PROTEIN SERINE/THREONINE KINASE SIGNALING PATHWAY	GOBP	GO:0090100	50	-0.241493	-2.01087	0.00462963	0.0812698	1	3328
MELANOSOME LOCALIZATION	GOBP	GO:0032400	13	-0.46133	-2.01424	0.00479042	0.0814225	1	2572
BRANCHING INVOLVED IN BLOOD VESSEL MORPHOGENESIS	GOBP	GO:0001569	10	-0.522262	-2.01487	0.00577344	0.0815759	1	1980
EPHB-MEDIATED FORWARD SIGNALING	REACTOME DATABASE ID RELEASE 67	3928662	26	-0.331313	-2.01099	0.00501605	0.0816668	1	2310
MUSCLE TISSUE DEVELOPMENT	GOBP	GO:0060537	73	-0.200388	-2.0112	0.00455446	0.0820266	1	3571
DNA-TEMPLATED TRANSCRIPTION, ELONGATION	GOBP	GO:0006354	72	0.236918	2.36288	0.000594059	0.0822537	0.7148	3863
VIRAL GENOME REPLICATION	GOBP	GO:0019079	18	-0.394005	-2.01163	0.00422111	0.0822893	1	3036
POSITIVE REGULATION OF SMAD PROTEIN SIGNAL TRANSDUCTION	GOBP	GO:0060391	8	-0.576721	-2.00661	0.00498703	0.0829327	1	3318
SUBSTANTIA NIGRA DEVELOPMENT	GOBP	GO:0021762	30	-0.308774	-2.0048	0.00621118	0.083432	1	2504
BLOOD COAGULATION, FIBRIN CLOT FORMATION	GOBP	GO:0072378	12	-0.477756	-2.00318	0.00458807	0.0837681	1	3030
CELL-CELL JUNCTION ORGANIZATION	GOBP	GO:0045216	60	-0.219036	-1.99991	0.00553688	0.0849884	1	4800
SIGNALING BY BMP	REACTOME	R-HSA-201451.4	16	-0.414792	-1.99705	0.0079968	0.0854846	1	2342
TRABECULA MORPHOGENESIS	GOBP	GO:0061383	14	-0.443326	-1.99782	0.00581512	0.0855749	1	2223
ENDOTHELIAL CELL DIFFERENTIATION	GOBP	GO:0045446	45	-0.25215	-1.99467	0.00860689	0.0862236	1	4122
STRIATED MUSCLE CELL DIFFERENTIATION	GOBP	GO:0051146	52	-0.234089	-1.98988	0.00468623	0.0882617	1	2539
NEGATIVE REGULATION OF CATION TRANSMEMBRANE TRANSPORT	GOBP	GO:1904063	36	-0.280809	-1.98822	0.00599401	0.0886189	1	4913
CARDIAC MUSCLE CELL DEVELOPMENT	GOBP	GO:0055013	13	-0.451302	-1.98203	0.00656455	0.0914276	1	1829
LIPID TRANSPORT	GOBP	GO:0006869	116	-0.156354	-1.98021	0.00745517	0.0919739	1	2878
POSITIVE REGULATION OF ENDOTHELIAL CELL MIGRATION	GOBP	GO:0010595	74	-0.196498	-1.97533	0.00641926	0.0932759	1	3536
REGULATION OF BIOMINERAL TISSUE DEVELOPMENT	GOBP	GO:0070167	44	-0.251136	-1.97584	0.00631039	0.0934747	1	4290
NEGATIVE REGULATION OF PROTEIN LOCALIZATION TO NUCLEUS	GOBP	GO:1900181	8	-0.564544	-1.97358	0.00680817	0.0937428	1	2065
SENSORY ORGAN DEVELOPMENT	GOBP	GO:0007423	102	-0.166954	-1.97086	0.00618762	0.0937474	1	4152
NEGATIVE REGULATION OF CELL MOTILITY	GOBP	GO:2000146	150	-0.139172	-1.97622	0.0046	0.0937688	1	2104
REGULATION OF TRANSMEMBRANE TRANSPORTER ACTIVITY	GOBP	GO:0022898	99	-0.169072	-1.96889	0.00646595	0.0938833	1	1281
POSITIVE REGULATION OF OXIDOREDUCTASE ACTIVITY	GOBP	GO:0051353	29	-0.307316	-1.96954	0.00756671	0.0939941	1	3107
NEGATIVE REGULATION OF BLOOD COAGULATION	GOBP	GO:0030195	22	-0.350082	-1.97099	0.00687285	0.0941628	1	664
RRNA PROCESSING	GOBP	GO:0006364	144	0.160408	2.23418	0.000595474	0.0942374	0.957	8189
PURINE RIBONUCLEOTIDE BIOSYNTHETIC PROCESS	GOBP	GO:0009152	104	-0.165988	-1.97143	0.00621367	0.0944141	1	2019
LONG-CHAIN FATTY ACID TRANSPORT	GOBP	GO:0015909	29	-0.305083	-1.96566	0.00620869	0.0947542	1	1600
REGULATION OF RHO PROTEIN SIGNAL TRANSDUCTION	GOBP	GO:0035023	38	-0.270643	-1.96188	0.00741929	0.0949786	1	3435
NEGATIVE REGULATION OF WOUND HEALING	GOBP	GO:0061045	32	-0.290944	-1.96255	0.0061374	0.0950652	1	3720
REGULATION OF SMOOTH MUSCLE CELL PROLIFERATION	GOBP	GO:0048660	62	-0.213373	-1.96584	0.00544684	0.0951283	1	2839
REGULATION OF ION TRANSMEMBRANE TRANSPORTER ACTIVITY	GOBP	GO:0032412	96	-0.171693	-1.96305	0.00661853	0.095252	1	7365
POSITIVE REGULATION OF FOCAL ADHESION ASSEMBLY	GOBP	GO:0051894	16	-0.406946	-1.96362	0.00518548	0.0954044	1	2429
REGULATION OF CATION TRANSMEMBRANE TRANSPORT	GOBP	GO:1904062	124	-0.152569	-1.95741	0.00468623	0.095649	1	1281
NEGATIVE REGULATION OF HEMOSTASIS	GOBP	GO:1900047	22	-0.350082	-1.95867	0.00930421	0.0958603	1	664
CRISTAE FORMATION	REACTOME DATABASE ID RELEASE 67	8949613	27	-0.317182	-1.95942	0.00714002	0.0959154	1	3068
DNA DUPLEX UNWINDING	GOBP	GO:0032508	38	-0.267369	-1.95605	0.00618269	0.0959547	1	3179
REGULATION OF SPINDLE ASSEMBLY	GOBP	GO:0090169	20	-0.362043	-1.95763	0.0045835	0.0959916	1	3206
NEGATIVE REGULATION OF CELLULAR RESPONSE TO GROWTH FACTOR STIMULUS	GOBP	GO:0090288	72	-0.196856	-1.95318	0.00613371	0.0966508	1	4307
SENSORY SYSTEM DEVELOPMENT	GOBP	GO:0048880	85	-0.180527	-1.95381	0.00655282	0.0967574	1	4152
REGULATION OF FIBROBLAST PROLIFERATION	GOBP	GO:0048145	41	-0.257844	-1.94835	0.00798722	0.0989064	1	3107
NON-INTEGRIN MEMBRANE-ECM INTERACTIONS	REACTOME	R-HSA-3000171.2	34	-0.279514	-1.94543	0.00771208	0.100186	1	2459
INTEGRIN CELL SURFACE INTERACTIONS	REACTOME	R-HSA-216083.2	43	-0.248792	-1.943	0.00833168	0.101176	1	3447
TISSUE REGENERATION	GOBP	GO:0042246	13	-0.43712	-1.93647	0.00838491	0.102167	1	4549
REGULATION OF AMYLOID-BETA FORMATION	GOBP	GO:1902003	16	-0.401	-1.93997	0.00707214	0.102489	1	3189
FAT CELL DIFFERENTIATION	GOBP	GO:0045444	45	-0.244555	-1.93656	0.00956175	0.102575	1	4206
VASOPRESSIN REGULATES RENAL WATER HOMEOSTASIS VIA AQUAPORINS	REACTOME DATABASE ID RELEASE 67	432040	25	-0.323105	-1.93688	0.00920552	0.102868	1	3084
MAINTENANCE OF LOCATION	GOBP	GO:0051235	99	-0.167429	-1.93832	0.00623742	0.102957	1	3206
OUTFLOW TRACT MORPHOGENESIS	GOBP	GO:0003151	37	-0.269772	-1.93707	0.00715137	0.103237	1	3318
NEURAL NUCLEUS DEVELOPMENT	GOBP	GO:0048857	31	-0.291549	-1.92994	0.00832013	0.105207	1	2504
POSITIVE REGULATION OF ADHERENS JUNCTION ORGANIZATION	GOBP	GO:1903393	21	-0.353457	-1.93021	0.00724492	0.105533	1	2429
NEGATIVE REGULATION OF CELL MIGRATION	GOBP	GO:0030336	144	-0.138815	-1.92732	0.0082922	0.105838	1	2104
REGULATION OF RIBOSOME BIOGENESIS	GOBP	GO:0090069	10	-0.503605	-1.92807	0.0057677	0.10586	1	4408
CENTRAL NERVOUS SYSTEM PROJECTION NEURON AXONOGENESIS	GOBP	GO:0021952	11	-0.47345	-1.92437	0.00818037	0.106209	1	4844
NEGATIVE REGULATION OF EMBRYONIC DEVELOPMENT	GOBP	GO:0045992	12	-0.455978	-1.92482	0.00695134	0.106427	1	4197
MONOCARBOXYLIC ACID TRANSPORT	GOBP	GO:0015718	56	-0.21746	-1.92549	0.008	0.106481	1	3944
VASCULAR PROCESS IN CIRCULATORY SYSTEM	GOBP	GO:0003018	48	-0.235978	-1.92279	0.00814996	0.106668	1	3407
POSITIVE REGULATION OF TRANSCRIPTION OF NOTCH RECEPTOR TARGET	GOBP	GO:0007221	14	-0.422447	-1.91905	0.00789314	0.108075	1	4041
REGULATION OF OSTEOBLAST DIFFERENTIATION	GOBP	GO:0045667	44	-0.24393	-1.91907	0.00977654	0.108544	1	2603
EPHRIN RECEPTOR SIGNALING PATHWAY	GOBP	GO:0048013	63	-0.205044	-1.91465	0.0080289	0.11041	1	3025
NEGATIVE REGULATION OF CELL-SUBSTRATE ADHESION	GOBP	GO:0010812	37	-0.264224	-1.91341	0.00829456	0.110726	1	2479
REGULATION OF CELLULAR RESPONSE TO TRANSFORMING GROWTH FACTOR BETA STIMULUS	GOBP	GO:1903844	64	-0.202473	-1.91237	0.00953327	0.11091	1	3318
ANTIGEN PROCESSING-CROSS PRESENTATION	REACTOME	R-HSA-1236975.1	85	-0.17749	-1.90958	0.00859484	0.111774	1	2879
REGULATION OF TRANSFORMING GROWTH FACTOR BETA RECEPTOR SIGNALING PATHWAY	GOBP	GO:0017015	64	-0.202473	-1.91024	0.00487329	0.111815	1	3318
REGULATION OF COAGULATION	GOBP	GO:0050818	42	-0.247696	-1.90508	0.0100691	0.114204	1	698
RESPONSE TO ESTRADIOL	GOBP	GO:0032355	20	-0.353451	-1.90417	0.00858626	0.114315	1	4967
MICROTUBULE NUCLEATION	GOBP	GO:0007020	18	0.430254	2.18267	0.00137363	0.115704	0.9883	3866
MIDBRAIN DEVELOPMENT	GOBP	GO:0030901	40	-0.25636	-1.90036	0.00955034	0.116321	1	6326
POSITIVE REGULATION OF LYMPHOCYTE PROLIFERATION	GOBP	GO:0050671	62	0.23562	2.18381	0.00138999	0.118099	0.9879	3666
POSITIVE REGULATION OF HEART GROWTH	GOBP	GO:0060421	13	-0.432502	-1.89651	0.00865191	0.118405	1	3746
STEM CELL PROLIFERATION	GOBP	GO:0072089	24	-0.326211	-1.89398	0.0128713	0.119595	1	4715
B CELL RECEPTOR SIGNALING PATHWAY	GOBP	GO:0050853	24	0.374158	2.19514	0.00161943	0.119642	0.9831	3719
PHOSPHOLIPID TRANSPORT	GOBP	GO:0015914	36	-0.266179	-1.89222	0.00956451	0.120292	1	4458
REGULATION OF SUPEROXIDE ANION GENERATION	GOBP	GO:0032928	9	0.590503	2.1689	0.00118977	0.120308	0.9926	2084
POSITIVE REGULATION OF ORGAN GROWTH	GOBP	GO:0046622	13	-0.432502	-1.89102	0.00877193	0.120625	1	3746
REGULATION OF SMAD PROTEIN SIGNAL TRANSDUCTION	GOBP	GO:0060390	12	-0.451794	-1.89005	0.0109556	0.120809	1	3318
L13A-MEDIATED TRANSLATIONAL SILENCING OF CERULOPLASMIN EXPRESSION	REACTOME	R-HSA-156827.3	108	0.177051	2.17234	0.00218558	0.120815	0.9917	3296
POSITIVE REGULATION OF LEUKOCYTE PROLIFERATION	GOBP	GO:0070665	64	0.233635	2.18456	0.0014359	0.120975	0.9878	3666
REGULATION OF CALCIUM ION TRANSMEMBRANE TRANSPORT	GOBP	GO:1903169	57	-0.212823	-1.8881	0.0107914	0.121666	1	2910
RNA METHYLATION	GOBP	GO:0001510	51	0.260433	2.18725	0.00196657	0.12239	0.9866	4959
REGULATION OF ACTOMYOSIN STRUCTURE ORGANIZATION	GOBP	GO:0110020	56	-0.215016	-1.88165	0.00978825	0.123606	1	3971
REGULATION OF GLYCOPROTEIN METABOLIC PROCESS	GOBP	GO:1903018	29	-0.293664	-1.88222	0.0102	0.123703	1	4407
NEGATIVE REGULATION OF VASCULATURE DEVELOPMENT	GOBP	GO:1901343	71	-0.190442	-1.88281	0.0117077	0.123799	1	4156
EPITHELIUM MIGRATION	GOBP	GO:0090132	48	-0.230324	-1.88053	0.0106191	0.123903	1	5089
VENTRICULAR SEPTUM MORPHOGENESIS	GOBP	GO:0060412	20	-0.353022	-1.88377	0.00920921	0.124162	1	5527
REGULATION OF NEURONAL SYNAPTIC PLASTICITY	GOBP	GO:0048168	12	-0.447482	-1.88285	0.0121581	0.124277	1	1515
EPITHELIAL CELL MIGRATION	GOBP	GO:0010631	48	-0.230324	-1.87565	0.00953516	0.12689	1	5089
FATTY ACID TRANSPORT	GOBP	GO:0015908	37	-0.260315	-1.87376	0.00885312	0.127744	1	1922
ACTIVATION OF PROTEIN KINASE B ACTIVITY	GOBP	GO:0032148	21	-0.34059	-1.87276	0.0113591	0.127982	1	1514
RESPONSE TO STEROID HORMONE	GOBP	GO:0048545	87	-0.171911	-1.8709	0.0104997	0.128227	1	4872
REGULATION OF ACTIN FILAMENT ORGANIZATION	GOBP	GO:0110053	148	-0.132542	-1.87155	0.0101695	0.128309	1	3576
REGULATION OF BLOOD VESSEL DIAMETER	GOBP	GO:0097746	35	-0.265557	-1.86975	0.0108216	0.128546	1	3407
REGULATION OF TUBE DIAMETER	GOBP	GO:0035296	35	-0.265557	-1.86778	0.0112022	0.12894	1	3407
LOW-DENSITY LIPOPROTEIN PARTICLE REMODELING	GOBP	GO:0034374	8	-0.534367	-1.86834	0.0116532	0.129057	1	3788
COMPLEMENT CASCADE	REACTOME	R-HSA-166658.2	28	-0.293955	-1.86323	0.0136317	0.13172	1	4677
REGULATION OF CARDIAC MUSCLE CELL ACTION POTENTIAL	GOBP	GO:0098901	20	-0.3424	-1.85184	0.0121587	0.13207	1	3979
REGULATION OF PATHWAY-RESTRICTED SMAD PROTEIN PHOSPHORYLATION	GOBP	GO:0060393	29	-0.288265	-1.85196	0.010679	0.132459	1	3318
ENDOCRINE PROCESS	GOBP	GO:0050886	19	-0.355052	-1.85584	0.0100543	0.132624	1	4832
LIPID LOCALIZATION	GOBP	GO:0010876	125	-0.142532	-1.85713	0.0119748	0.132662	1	2878
REGULATION OF ACTIN FILAMENT-BASED MOVEMENT	GOBP	GO:1903115	23	-0.325232	-1.84965	0.0117156	0.132699	1	4122
NEGATIVE REGULATION OF CALCIUM ION TRANSPORT	GOBP	GO:0051926	27	-0.299135	-1.85623	0.00974543	0.132832	1	6147
EPITHELIAL TO MESENCHYMAL TRANSITION	GOBP	GO:0001837	38	-0.251716	-1.85208	0.0112916	0.132865	1	3060
POSITIVE REGULATION OF CARDIAC MUSCLE TISSUE DEVELOPMENT	GOBP	GO:0055025	14	-0.409064	-1.85746	0.0123408	0.1329	1	2603
RESPIRATORY GASEOUS EXCHANGE	GOBP	GO:0007585	9	-0.503465	-1.8485	0.012131	0.133065	1	584
FORMATION OF FIBRIN CLOT (CLOTTING CASCADE)	REACTOME	R-HSA-140877.2	17	-0.374873	-1.85249	0.0128	0.133071	1	3030
AXON GUIDANCE	GOBP	GO:0007411	111	-0.150395	-1.84976	0.0134945	0.1331	1	1549
REGULATION OF HEART GROWTH	GOBP	GO:0060420	15	-0.396634	-1.85773	0.0102362	0.133214	1	3746
DNA GEOMETRIC CHANGE	GOBP	GO:0032392	47	-0.229369	-1.85411	0.0118593	0.133362	1	2899
MESENCHYME DEVELOPMENT	GOBP	GO:0060485	94	-0.163365	-1.85272	0.0111933	0.133396	1	3164
RNA 3'-END PROCESSING	GOBP	GO:0031123	99	0.183904	2.12377	0.00316832	0.133556	0.9992	6500
HIV TRANSCRIPTION ELONGATION	REACTOME DATABASE ID RELEASE 67	167169	38	0.292505	2.13066	0.00199124	0.133603	0.9989	4360
EPH-EPHRIN SIGNALING	REACTOME DATABASE ID RELEASE 67	2682334	72	-0.187238	-1.85788	0.0111539	0.133617	1	3025
INTERLEUKIN-15 SIGNALING	REACTOME DATABASE ID RELEASE 67	8983432	11	-0.461511	-1.85986	0.0107613	0.133681	1	5986
EMBRYONIC DIGIT MORPHOGENESIS	GOBP	GO:0042733	11	-0.461232	-1.85841	0.0117717	0.133754	1	3970
VIRAL TRANSCRIPTION	GOBP	GO:0019083	110	0.174976	2.13418	0.00321932	0.133758	0.9986	2820
REGULATION OF RELEASE OF SEQUESTERED CALCIUM ION INTO CYTOSOL	GOBP	GO:0051279	34	-0.268279	-1.85278	0.0121032	0.133849	1	2910
NEURON PROJECTION GUIDANCE	GOBP	GO:0097485	111	-0.150395	-1.85857	0.0143312	0.134136	1	1549
INFLUENZA VIRAL RNA TRANSCRIPTION AND REPLICATION	REACTOME DATABASE ID RELEASE 67	168273	127	0.162216	2.13671	0.00217908	0.134627	0.9984	2940
FORMATION OF ATP BY CHEMIOSMOTIC COUPLING	REACTOME	R-HSA-163210.2	15	-0.396784	-1.84498	0.0141575	0.135242	1	3004
NCRNA TRANSCRIPTION	GOBP	GO:0098781	76	0.2075	2.12421	0.00215602	0.136164	0.9991	5747
CARDIAC MUSCLE CONTRACTION	GOBP	GO:0060048	25	-0.307004	-1.8424	0.0140421	0.136686	1	4595
MUSCLE ORGAN MORPHOGENESIS	GOBP	GO:0048644	22	-0.329489	-1.84107	0.0121927	0.13671	1	1397
POSITIVE REGULATION OF B CELL ACTIVATION	GOBP	GO:0050871	34	0.311644	2.13757	0.00179964	0.13709	0.9984	4061
MUSCLE TISSUE MORPHOGENESIS	GOBP	GO:0060415	22	-0.329489	-1.84112	0.0153121	0.137167	1	1397
POSITIVE REGULATION OF SMOOTH MUSCLE CELL PROLIFERATION	GOBP	GO:0048661	37	-0.252835	-1.83519	0.0139054	0.137807	1	4706
RETINA VASCULATURE DEVELOPMENT IN CAMERA-TYPE EYE	GOBP	GO:0061298	10	-0.477287	-1.83839	0.0134215	0.13783	1	2479
RECEPTOR INTERNALIZATION	GOBP	GO:0031623	39	-0.248291	-1.83697	0.0129482	0.137906	1	4372
EMBRYONIC ORGAN DEVELOPMENT	GOBP	GO:0048568	106	-0.152129	-1.83543	0.012925	0.138106	1	3985
NEGATIVE REGULATION OF RESPONSE TO WOUNDING	GOBP	GO:1903035	36	-0.256575	-1.83601	0.0141214	0.138141	1	2405
REGULATION OF CARDIAC MUSCLE CELL MEMBRANE REPOLARIZATION	GOBP	GO:0099623	9	-0.5	-1.83723	0.0130261	0.138206	1	5558
REGULATION OF MITOTIC SPINDLE ASSEMBLY	GOBP	GO:1901673	15	-0.390772	-1.83847	0.0135135	0.138252	1	3811
COMPLEMENT ACTIVATION	GOBP	GO:0006956	21	-0.332418	-1.83348	0.0142427	0.138622	1	3191
CALCIUM-MEDIATED SIGNALING	GOBP	GO:0019722	75	-0.179982	-1.82273	0.0136986	0.139288	1	5123
FORMATION OF HIV-1 ELONGATION COMPLEX CONTAINING HIV-1 TAT	REACTOME DATABASE ID RELEASE 67	167200	38	0.292505	2.13878	0.00219824	0.139332	0.9982	4360
RECEPTOR-MEDIATED ENDOCYTOSIS	GOBP	GO:0006898	111	-0.14824	-1.83183	0.0120768	0.139382	1	4474
REGULATION OF EPITHELIAL CELL PROLIFERATION	GOBP	GO:0050678	143	-0.132532	-1.82868	0.0126708	0.139404	1	2897
REGULATION OF SYSTEMIC ARTERIAL BLOOD PRESSURE	GOBP	GO:0003073	31	-0.274703	-1.82931	0.0154472	0.139411	1	3407
SCAVENGING OF HEME FROM PLASMA	REACTOME	R-HSA-2168880.1	8	-0.524094	-1.82285	0.0124457	0.139661	1	3902
NEGATIVE REGULATION OF ACTIN FILAMENT DEPOLYMERIZATION	GOBP	GO:0030835	12	-0.4358	-1.83009	0.0130306	0.139772	1	2570
CARDIAC CELL DEVELOPMENT	GOBP	GO:0055006	18	-0.359465	-1.82934	0.0147147	0.139863	1	2802
REGULATION OF ION TRANSMEMBRANE TRANSPORT	GOBP	GO:0034765	138	-0.132763	-1.82499	0.0131022	0.13991	1	1281
REGULATION OF COMPLEMENT CASCADE	REACTOME	R-HSA-977606.5	23	-0.318719	-1.82437	0.013277	0.139929	1	4677
DISEASES ASSOCIATED WITH GLYCOSAMINOGLYCAN METABOLISM	REACTOME DATABASE ID RELEASE 67	3560782	20	-0.338047	-1.82361	0.014703	0.140012	1	5693
RIBONUCLEOTIDE BIOSYNTHETIC PROCESS	GOBP	GO:0009260	109	-0.150028	-1.82289	0.0153691	0.140101	1	2019
CARDIAC LEFT VENTRICLE MORPHOGENESIS	GOBP	GO:0003214	8	-0.523171	-1.82106	0.0141186	0.140106	1	1136
PROTEIN K48-LINKED UBIQUITINATION	GOBP	GO:0070936	41	-0.242633	-1.83028	0.0139944	0.140107	1	3817
REGULATION OF CARDIAC MUSCLE HYPERTROPHY	GOBP	GO:0010611	24	-0.310471	-1.82024	0.0130771	0.140275	1	3964
REGULATION OF BLOOD PRESSURE	GOBP	GO:0008217	58	-0.203872	-1.82501	0.0115221	0.140368	1	2344
POSITIVE REGULATION OF MONONUCLEAR CELL PROLIFERATION	GOBP	GO:0032946	63	0.22663	2.11265	0.00359712	0.140398	0.9995	3666
SCAVENGING BY CLASS A RECEPTORS	REACTOME DATABASE ID RELEASE 67	3000480	16	-0.380721	-1.82526	0.0135875	0.140645	1	4802
REGULATION OF CARDIAC MUSCLE CELL CONTRACTION	GOBP	GO:0086004	22	-0.324244	-1.82616	0.0141044	0.140902	1	3979
REGULATION OF CALCIUM ION TRANSPORT INTO CYTOSOL	GOBP	GO:0010522	42	-0.23895	-1.82537	0.0151818	0.141039	1	2910
TRANSFORMING GROWTH FACTOR BETA RECEPTOR SIGNALING PATHWAY	GOBP	GO:0007179	65	-0.192099	-1.81808	0.0194329	0.14148	1	3689
TAT-MEDIATED ELONGATION OF THE HIV-1 TRANSCRIPT	REACTOME	R-HSA-167246.2	38	0.292505	2.13904	0.00198413	0.142668	0.9982	4360
REGULATION OF SENSORY PERCEPTION OF PAIN	GOBP	GO:0051930	8	-0.523351	-1.81503	0.0133519	0.14337	1	1134
ION TRANSPORT BY P-TYPE ATPASES	REACTOME	R-HSA-936837.2	30	-0.279985	-1.81101	0.0150572	0.14418	1	3193
TRANSMEMBRANE RECEPTOR PROTEIN SERINE/THREONINE KINASE SIGNALING PATHWAY	GOBP	GO:0007178	98	-0.155774	-1.80709	0.0138917	0.144506	1	3159
NEGATIVE REGULATION OF ION TRANSMEMBRANE TRANSPORTER ACTIVITY	GOBP	GO:0032413	33	-0.267111	-1.81107	0.0160842	0.144598	1	7139
ACTIN FILAMENT CAPPING	GOBP	GO:0051693	10	-0.469085	-1.80987	0.0165141	0.144619	1	2570
CARNITINE SHUTTLE	GOBP	GO:0006853	10	-0.470077	-1.80637	0.0155902	0.144626	1	2559
REGULATION OF ACTIN FILAMENT DEPOLYMERIZATION	GOBP	GO:0030834	19	-0.348206	-1.81138	0.0151822	0.144808	1	2570
REGULATION OF MORPHOGENESIS OF AN EPITHELIUM	GOBP	GO:1905330	102	-0.153017	-1.80721	0.0158317	0.144873	1	2890
ENDOTHELIAL CELL MIGRATION	GOBP	GO:0043542	40	-0.242702	-1.81152	0.0170365	0.145178	1	5089
REGULATION OF BONE MINERALIZATION	GOBP	GO:0030500	34	-0.261637	-1.80733	0.0178143	0.145234	1	4290
REGULATION OF MUSCLE HYPERTROPHY	GOBP	GO:0014743	24	-0.310471	-1.81185	0.0157353	0.145394	1	3964
REGULATION OF SENSORY PERCEPTION	GOBP	GO:0051931	8	-0.523351	-1.80734	0.0151909	0.145687	1	1134
REGULATION OF ACTIN FILAMENT BUNDLE ASSEMBLY	GOBP	GO:0032231	55	-0.207166	-1.80371	0.0164291	0.145765	1	3971
REGULATION OF RRNA PROCESSING	GOBP	GO:2000232	9	-0.49244	-1.80404	0.0120816	0.145959	1	4408
HISTONE UBIQUITINATION	GOBP	GO:0016574	31	-0.272556	-1.80746	0.0144456	0.146057	1	3789
DNA MODIFICATION	GOBP	GO:0006304	43	0.269431	2.08152	0.00377433	0.146811	0.9999	5541
FATTY-ACYL-COA BIOSYNTHETIC PROCESS	GOBP	GO:0046949	23	-0.313489	-1.8005	0.0171767	0.147837	1	1838
INFLUENZA LIFE CYCLE	REACTOME DATABASE ID RELEASE 67	168255	135	0.153476	2.08206	0.00334251	0.148983	0.9999	3909
CARDIAC MUSCLE TISSUE DEVELOPMENT	GOBP	GO:0048738	46	-0.224085	-1.79762	0.0169423	0.149259	1	4041
REVERSE CHOLESTEROL TRANSPORT	GOBP	GO:0043691	8	-0.518045	-1.79795	0.0167164	0.149455	1	2581
ANDROGEN RECEPTOR SIGNALING PATHWAY	GOBP	GO:0030521	25	-0.300379	-1.7966	0.0173331	0.149611	1	1559
NEGATIVE REGULATION OF INTERFERON-BETA PRODUCTION	GOBP	GO:0032688	8	0.604567	2.09272	0.00221106	0.149991	0.9997	3007
POSITIVE REGULATION OF GLYCOPROTEIN BIOSYNTHETIC PROCESS	GOBP	GO:0010560	14	-0.392603	-1.79387	0.0164552	0.149995	1	4372
ISOPRENOID BIOSYNTHETIC PROCESS	GOBP	GO:0008299	12	0.494704	2.08391	0.00159872	0.150012	0.9998	2840
VENTRICULAR CARDIAC MUSCLE TISSUE MORPHOGENESIS	GOBP	GO:0055010	13	-0.411495	-1.79477	0.0175994	0.15018	1	3979
REGULATION OF GLYCOPROTEIN BIOSYNTHETIC PROCESS	GOBP	GO:0010559	26	-0.296243	-1.79529	0.0176342	0.150207	1	4407
BARBED-END ACTIN FILAMENT CAPPING	GOBP	GO:0051016	8	-0.519037	-1.79414	0.0163241	0.150221	1	2570
CYTOPLASMIC TRANSLATION	GOBP	GO:0002181	51	0.247051	2.08659	0.00335836	0.15025	0.9997	1623
POSITIVE REGULATION OF CELL-MATRIX ADHESION	GOBP	GO:0001954	30	-0.274808	-1.79039	0.0193961	0.152343	1	2510
KERATAN SULFATE DEGRADATION	REACTOME	R-HSA-2022857.1	10	-0.463858	-1.789	0.0167677	0.153032	1	2628
FORMATION OF THE HIV-1 EARLY ELONGATION COMPLEX	REACTOME DATABASE ID RELEASE 67	167158	32	0.30919	2.09274	0.00380991	0.153039	0.9997	3863
MRNA CAPPING	REACTOME DATABASE ID RELEASE 67	72086	28	0.331456	2.0866	0.00466437	0.153176	0.9997	3863
HEMATOPOIETIC STEM CELL PROLIFERATION	GOBP	GO:0071425	8	-0.513742	-1.78819	0.015873	0.153256	1	5405
RNA MODIFICATION	GOBP	GO:0009451	99	0.177918	2.06963	0.00321867	0.155185	1	5332
FORMATION OF THE EARLY ELONGATION COMPLEX	REACTOME DATABASE ID RELEASE 67	113418	32	0.30919	2.09368	0.00238426	0.155221	0.9997	3863
POSITIVE REGULATION OF ION TRANSPORT	GOBP	GO:0043270	98	-0.154632	-1.78449	0.0185703	0.155435	1	4758
REGULATION OF RESPONSE TO EXTRACELLULAR STIMULUS	GOBP	GO:0032104	9	-0.485871	-1.78461	0.0169492	0.155801	1	3247
MAINTENANCE OF PROTEIN LOCATION	GOBP	GO:0045185	73	-0.178317	-1.78313	0.015572	0.156094	1	3206
OAS ANTIVIRAL RESPONSE	REACTOME DATABASE ID RELEASE 67	8983711	9	-0.484879	-1.77938	0.017393	0.156472	1	3258
NEGATIVE REGULATION OF ANDROGEN RECEPTOR SIGNALING PATHWAY	GOBP	GO:0060766	13	-0.406967	-1.78182	0.0179134	0.156726	1	3175
REGULATION OF ESTABLISHMENT OF CELL POLARITY	GOBP	GO:2000114	14	-0.392854	-1.77949	0.0198177	0.156848	1	3576
PULMONARY VALVE DEVELOPMENT	GOBP	GO:0003177	16	-0.369082	-1.77622	0.0193129	0.156855	1	4237
SNRNA METABOLIC PROCESS	GOBP	GO:0016073	79	0.198675	2.06517	0.00361156	0.156924	1	7086
POSITIVE REGULATION OF CARDIAC MUSCLE TISSUE GROWTH	GOBP	GO:0055023	11	-0.438148	-1.77669	0.0179462	0.156926	1	2207
REGULATION OF ANIMAL ORGAN MORPHOGENESIS	GOBP	GO:2000027	124	-0.136533	-1.78048	0.0182292	0.156933	1	2890
NEGATIVE REGULATION OF PROTEIN DEPOLYMERIZATION	GOBP	GO:1901880	23	-0.310241	-1.78098	0.0159919	0.156952	1	1874
NEGATIVE REGULATION OF CELL DEVELOPMENT	GOBP	GO:0010721	103	-0.150823	-1.7799	0.0156986	0.156972	1	2223
EMBRYONIC PLACENTA DEVELOPMENT	GOBP	GO:0001892	11	-0.440812	-1.77755	0.0164197	0.1571	1	3187
RESPONSE TO INTERLEUKIN-15	GOBP	GO:0070672	10	-0.461469	-1.77698	0.0196197	0.157126	1	5986
INTERLEUKIN-15-MEDIATED SIGNALING PATHWAY	GOBP	GO:0035723	10	-0.461469	-1.77785	0.022	0.157315	1	5986
POSITIVE REGULATION OF RECEPTOR RECYCLING	GOBP	GO:0001921	9	-0.486672	-1.77499	0.02143	0.157416	1	4472
CELLULAR RESPONSE TO INTERLEUKIN-15	GOBP	GO:0071350	10	-0.461469	-1.77423	0.0155134	0.157593	1	5986
SNRNA PROCESSING	GOBP	GO:0016180	22	0.366347	2.0594	0.00294349	0.160048	1	6539
REGULATION OF WOUND HEALING	GOBP	GO:0061041	69	-0.182741	-1.7674	0.0196273	0.161977	1	1525
REGULATION OF RESPONSE TO NUTRIENT LEVELS	GOBP	GO:0032107	9	-0.485871	-1.76782	0.0213615	0.16208	1	3247
CELLULAR RESPONSE TO STEROID HORMONE STIMULUS	GOBP	GO:0071383	67	-0.183878	-1.76647	0.0197025	0.1623	1	2778
RAF MAP KINASE CASCADE	REACTOME DATABASE ID RELEASE 67	5673001	148	-0.12554	-1.76536	0.0194936	0.162355	1	6504
FATTY ACID DERIVATIVE BIOSYNTHETIC PROCESS	GOBP	GO:1901570	55	-0.202402	-1.76585	0.0227735	0.16238	1	5437
REGULATION OF CYTOSOLIC CALCIUM ION CONCENTRATION	GOBP	GO:0051480	117	-0.13973	-1.76801	0.0166901	0.162386	1	1408
OLFACTORY LOBE DEVELOPMENT	GOBP	GO:0021988	8	-0.506804	-1.75994	0.0191876	0.166153	1	5482
VENTRICULAR CARDIAC MUSCLE TISSUE DEVELOPMENT	GOBP	GO:0003229	15	-0.375624	-1.76021	0.0202676	0.166383	1	3979
OLFACTORY BULB DEVELOPMENT	GOBP	GO:0021772	8	-0.506804	-1.75785	0.0198452	0.167514	1	5482
REGULATION OF ESTABLISHMENT OR MAINTENANCE OF CELL POLARITY	GOBP	GO:0032878	16	-0.3661	-1.75613	0.020186	0.1681	1	3576
REGULATION OF NUCLEOBASE-CONTAINING COMPOUND TRANSPORT	GOBP	GO:0032239	14	-0.389647	-1.75624	0.0186373	0.168474	1	5198
NEGATIVE REGULATION OF CANONICAL WNT SIGNALING PATHWAY	GOBP	GO:0090090	115	-0.140127	-1.75437	0.0208125	0.169188	1	2903
NONSENSE MEDIATED DECAY (NMD) INDEPENDENT OF THE EXON JUNCTION COMPLEX (EJC)	REACTOME	R-HSA-975956.1	92	0.182327	2.04477	0.00450627	0.169513	1	2940
MULTICELLULAR ORGANISMAL SIGNALING	GOBP	GO:0035637	55	-0.20028	-1.75306	0.0231918	0.16991	1	6470
EPITHELIAL CELL FATE COMMITMENT	GOBP	GO:0072148	8	-0.504269	-1.75237	0.0227681	0.170072	1	4122
FORMATION OF A POOL OF FREE 40S SUBUNITS	REACTOME DATABASE ID RELEASE 67	72689	98	0.176096	2.04621	0.00419497	0.170927	1	2820
ABC TRANSPORTERS IN LIPID HOMEOSTASIS	REACTOME	R-HSA-1369062.2	11	-0.435903	-1.75066	0.0174939	0.171095	1	4251
DOUBLE-STRAND BREAK REPAIR	GOBP	GO:0006302	115	0.162492	2.0377	0.00401445	0.171248	1	6035
REGULATION OF HEART RATE BY CARDIAC CONDUCTION	GOBP	GO:0086091	17	-0.351557	-1.74868	0.0239083	0.172393	1	4595
INFLUENZA INFECTION	REACTOME DATABASE ID RELEASE 67	168254	143	0.146294	2.03905	0.006035	0.172589	1	3909
CYCLIC-NUCLEOTIDE-MEDIATED SIGNALING	GOBP	GO:0019935	67	-0.181948	-1.7446	0.0219436	0.173726	1	4954
PURINE NUCLEOTIDE BIOSYNTHETIC PROCESS	GOBP	GO:0006164	112	-0.141132	-1.74655	0.021131	0.173871	1	2019
FRS-MEDIATED FGFR4 SIGNALING	REACTOME	R-HSA-5654712.3	11	-0.431224	-1.7459	0.0191842	0.173989	1	6322
POSITIVE REGULATION OF SPROUTING ANGIOGENESIS	GOBP	GO:1903672	26	-0.285339	-1.74369	0.0195759	0.174063	1	1538
REGULATION OF HEMOSTASIS	GOBP	GO:1900046	41	-0.23077	-1.74464	0.0210042	0.174162	1	698
EUKARYOTIC TRANSLATION INITIATION	REACTOME	R-HSA-72613.3	116	0.161692	2.02945	0.00578727	0.174403	1	3296
POSITIVE REGULATION OF CELL JUNCTION ASSEMBLY	GOBP	GO:1901890	21	-0.316991	-1.74471	0.0251187	0.174569	1	3362
PROTEIN TETRAMERIZATION	GOBP	GO:0051262	71	0.205005	2.02413	0.00338039	0.174921	1	1960
EPIDERMIS DEVELOPMENT	GOBP	GO:0008544	64	-0.185723	-1.74213	0.0214012	0.175025	1	4197
EPITHELIAL CELL DEVELOPMENT	GOBP	GO:0002064	47	-0.214498	-1.74025	0.022132	0.176301	1	3536
CAP-DEPENDENT TRANSLATION INITIATION	REACTOME	R-HSA-72737.2	116	0.161692	2.02512	0.00597253	0.17652	1	3296
REGULATION OF CARDIAC MUSCLE CONTRACTION	GOBP	GO:0055117	37	-0.242762	-1.73928	0.022332	0.176706	1	1516
REGULATION OF MEMBRANE POTENTIAL	GOBP	GO:0042391	147	-0.122671	-1.73858	0.0203759	0.176862	1	1603
MONOSACCHARIDE METABOLIC PROCESS	GOBP	GO:0005996	98	0.175719	2.02958	0.00458533	0.177025	1	5997
STRIATED MUSCLE CONTRACTION	GOBP	GO:0006941	33	-0.253733	-1.73703	0.0195266	0.177367	1	4595
ACTOMYOSIN STRUCTURE ORGANIZATION	GOBP	GO:0031032	54	-0.201172	-1.73733	0.0236204	0.177553	1	3536
CARDIAC CONDUCTION	REACTOME	R-HSA-5576891.2	56	-0.197544	-1.73556	0.0249554	0.178235	1	6742
MORPHOGENESIS OF AN EPITHELIUM	GOBP	GO:0002009	130	-0.131383	-1.7329	0.0196239	0.179259	1	4197
HORMONE TRANSPORT	GOBP	GO:0009914	19	-0.329709	-1.73326	0.0247036	0.179404	1	3944
REGULATION OF BLOOD COAGULATION	GOBP	GO:0030193	41	-0.23077	-1.73334	0.0191121	0.179799	1	698
MYOFIBRIL ASSEMBLY	GOBP	GO:0030239	24	-0.293998	-1.73136	0.0229654	0.180232	1	1833
FORMATION OF HIV ELONGATION COMPLEX IN THE ABSENCE OF HIV TAT	REACTOME	R-HSA-167152.3	39	0.274926	2.00904	0.00519584	0.180761	1	4360
SEMAPHORIN-PLEXIN SIGNALING PATHWAY	GOBP	GO:0071526	31	0.304322	2.01085	0.0035764	0.181413	1	3077
ACYL-COA BIOSYNTHETIC PROCESS	GOBP	GO:0071616	29	-0.267705	-1.72953	0.024342	0.181465	1	2014
POSITIVE REGULATION OF LYMPHOCYTE ACTIVATION	GOBP	GO:0051251	137	0.14808	2.0155	0.00421517	0.181607	1	4130
POSITIVE REGULATION OF RECEPTOR-MEDIATED ENDOCYTOSIS	GOBP	GO:0048260	31	-0.259632	-1.72872	0.0207202	0.181766	1	2141
GTP HYDROLYSIS AND JOINING OF THE 60S RIBOSOMAL SUBUNIT	REACTOME	R-HSA-72706.2	109	0.163426	2.01148	0.00441856	0.183349	1	3296
THIOESTER BIOSYNTHETIC PROCESS	GOBP	GO:0035384	29	-0.267705	-1.72639	0.0269058	0.183478	1	2014
NEGATIVE REGULATION OF WNT SIGNALING PATHWAY	GOBP	GO:0030178	128	-0.130809	-1.72348	0.0264476	0.185768	1	2903
REGULATION OF RECEPTOR-MEDIATED ENDOCYTOSIS	GOBP	GO:0048259	53	-0.199988	-1.72093	0.0277778	0.186713	1	3448
ADHERENS JUNCTION ASSEMBLY	GOBP	GO:0034333	22	-0.303983	-1.72105	0.025387	0.187077	1	3194
POSITIVE REGULATION OF GLYCOPROTEIN METABOLIC PROCESS	GOBP	GO:1903020	16	-0.356908	-1.71891	0.0260052	0.187184	1	4372
REGULATION OF NECROTIC CELL DEATH	GOBP	GO:0010939	15	-0.368831	-1.72113	0.0256819	0.187489	1	5535
POSITIVE REGULATION OF POTASSIUM ION TRANSPORT	GOBP	GO:0043268	16	-0.355482	-1.71894	0.0252335	0.187632	1	6470
CELL DIVISION	GOBP	GO:0051301	81	-0.164083	-1.71936	0.0261686	0.187716	1	3539
REGULATION OF CLATHRIN-DEPENDENT ENDOCYTOSIS	GOBP	GO:2000369	10	-0.445786	-1.71659	0.0263947	0.187996	1	3939
OSTEOBLAST DIFFERENTIATION	GOBP	GO:0001649	55	-0.197104	-1.71751	0.0241673	0.188029	1	4486
LIPID STORAGE	GOBP	GO:0019915	12	-0.407239	-1.71696	0.0232512	0.188098	1	1036
KIDNEY DEVELOPMENT	GOBP	GO:0001822	84	-0.15965	-1.71477	0.0251523	0.189273	1	3794
REGULATION OF RESPONSE TO WOUNDING	GOBP	GO:1903034	76	-0.166244	-1.71116	0.025961	0.190848	1	3720
PLATELET AGGREGATION	GOBP	GO:0070527	28	-0.270751	-1.71202	0.03125	0.190985	1	2951
REGULATION OF STRESS FIBER ASSEMBLY	GOBP	GO:0051492	52	-0.201137	-1.71145	0.0219758	0.191053	1	3971
RESPONSE TO IRON ION	GOBP	GO:0010039	9	-0.465493	-1.7123	0.0265894	0.191194	1	4707
POSITIVE REGULATION OF SUPRAMOLECULAR FIBER ORGANIZATION	GOBP	GO:1902905	111	-0.139922	-1.71022	0.025355	0.191292	1	3565
CELL-CELL FUSION	GOBP	GO:0140253	8	-0.493016	-1.70401	0.0268145	0.196021	1	5635
MITOCHONDRIAL BIOGENESIS	REACTOME DATABASE ID RELEASE 67	1592230	75	-0.167483	-1.70432	0.0250049	0.196198	1	3336
LAMININ INTERACTIONS	REACTOME DATABASE ID RELEASE 67	3000157	21	-0.309322	-1.70467	0.026252	0.196316	1	3447
GLUCOSE METABOLIC PROCESS	GOBP	GO:0006006	57	0.22549	1.99066	0.00520729	0.196432	1	3937
POSITIVE REGULATION OF ATPASE ACTIVITY	GOBP	GO:0032781	29	-0.264881	-1.70246	0.027503	0.197048	1	3577
MONOCARBOXYLIC ACID CATABOLIC PROCESS	GOBP	GO:0072329	82	0.185214	1.96235	0.00626263	0.197091	1	6083
7-METHYLGUANOSINE MRNA CAPPING	GOBP	GO:0006370	31	0.298042	1.98756	0.00690744	0.197318	1	3863
TRNA PROCESSING	GOBP	GO:0008033	84	0.184606	1.98486	0.0045653	0.198006	1	6161
PSEUDOURIDINE SYNTHESIS	GOBP	GO:0001522	10	0.514286	1.99109	0.0044	0.198692	1	3177
UBIQUINONE BIOSYNTHETIC PROCESS	GOBP	GO:0006744	12	0.464182	1.9628	0.00628676	0.198896	1	4104
UBIQUINONE METABOLIC PROCESS	GOBP	GO:0006743	12	0.464182	1.95849	0.00563834	0.199406	1	4104
TRANSLATIONAL INITIATION	GOBP	GO:0006413	118	0.15439	1.96382	0.0057677	0.200064	1	2820
PAUSING AND RECOVERY OF TAT-MEDIATED HIV ELONGATION	REACTOME	R-HSA-167238.2	27	0.320268	1.965	0.00684242	0.201113	1	4677
REGULATION OF ESTABLISHMENT OF PLANAR POLARITY	GOBP	GO:0090175	78	-0.164076	-1.6975	0.0272335	0.201595	1	2890
DNA-TEMPLATED TRANSCRIPTION, TERMINATION	GOBP	GO:0006353	60	0.214494	1.94631	0.00743868	0.202416	1	4478
ACTIVATION OF GTPASE ACTIVITY	GOBP	GO:0090630	57	0.217952	1.94063	0.00814462	0.202548	1	6553
RNA CAPPING	GOBP	GO:0036260	31	0.298042	1.96553	0.00796813	0.202983	1	3863
MICROTUBULE POLYMERIZATION	GOBP	GO:0046785	25	0.332527	1.96738	0.007038	0.203234	1	3866
TRANSCRIPTION PREINITIATION COMPLEX ASSEMBLY	GOBP	GO:0070897	15	0.422843	1.96956	0.00620745	0.20329	1	4934
EMBRYONIC APPENDAGE MORPHOGENESIS	GOBP	GO:0035113	25	-0.283231	-1.69526	0.0279453	0.20337	1	3970
HEXOSE METABOLIC PROCESS	GOBP	GO:0019318	81	0.186387	1.94691	0.0082845	0.204012	1	5896
SELENOCYSTEINE SYNTHESIS	REACTOME	R-HSA-2408557.2	86	0.178406	1.9411	0.00595829	0.204167	1	2940
REGULATION OF B CELL PROLIFERATION	GOBP	GO:0030888	30	0.299157	1.94822	0.00826446	0.204748	1	3719
CLATHRIN COAT ASSEMBLY	GOBP	GO:0048268	11	-0.419809	-1.69321	0.0275211	0.204983	1	3420
GENE SILENCING BY RNA	REACTOME DATABASE ID RELEASE 67	211000	78	0.187686	1.94216	0.0059964	0.205086	1	3909
REGULATION OF CELL KILLING	GOBP	GO:0031341	37	0.265267	1.91612	0.00972608	0.205112	1	3666
TAT-MEDIATED HIV ELONGATION ARREST AND RECOVERY	REACTOME	R-HSA-167243.3	27	0.320268	1.97691	0.00642312	0.205143	1	4677
QUINONE BIOSYNTHETIC PROCESS	GOBP	GO:1901663	12	0.464182	1.94974	0.00680544	0.205239	1	4104
RHO GTPASES ACTIVATE NADPH OXIDASES	REACTOME	R-HSA-5668599.5	20	0.359472	1.93638	0.00584913	0.20542	1	4343
POLYOL METABOLIC PROCESS	GOBP	GO:0019751	58	0.21868	1.96961	0.00579073	0.205845	1	4476
PIWI-INTERACTING RNA (PIRNA) BIOGENESIS	REACTOME DATABASE ID RELEASE 67	5601884	18	0.374879	1.91713	0.00869917	0.205865	1	3863
LATE PHASE OF HIV LIFE CYCLE	REACTOME	R-HSA-162599.2	119	0.14952	1.90919	0.00922131	0.20594	1	5262
PEPTIDE CHAIN ELONGATION	REACTOME	R-HSA-156902.2	86	0.178406	1.9323	0.0062224	0.206084	1	2940
NEUROTRANSMITTER RECEPTORS AND POSTSYNAPTIC SIGNAL TRANSMISSION	REACTOME	R-HSA-112314.5	69	-0.173952	-1.68802	0.0287712	0.2064	1	4358
REGULATION OF SUPEROXIDE METABOLIC PROCESS	GOBP	GO:0090322	15	0.412804	1.91339	0.01002	0.206501	1	2084
PENTOSE METABOLIC PROCESS	GOBP	GO:0019321	8	0.552289	1.9117	0.00606673	0.206613	1	2199
CELLULAR RESPONSE TO EXOGENOUS DSRNA	GOBP	GO:0071360	13	-0.384608	-1.68678	0.0293114	0.206692	1	3423
APOPTOTIC CLEAVAGE OF CELLULAR PROTEINS	REACTOME	R-HSA-111465.3	29	-0.26316	-1.69106	0.0304061	0.206704	1	3979
ATP BIOSYNTHETIC PROCESS	GOBP	GO:0006754	47	-0.208214	-1.6886	0.030099	0.206791	1	1479
NEGATIVE REGULATION OF ION TRANSPORT	GOBP	GO:0043271	58	-0.188197	-1.68808	0.0278656	0.206835	1	6155
RIBOSE PHOSPHATE BIOSYNTHETIC PROCESS	GOBP	GO:0046390	114	-0.13546	-1.68566	0.0269558	0.206892	1	2019
EPHA-MEDIATED GROWTH CONE COLLAPSE	REACTOME	R-HSA-3928663.3	13	-0.384338	-1.68889	0.0317943	0.206984	1	3426
NEGATIVE REGULATION OF ION TRANSMEMBRANE TRANSPORT	GOBP	GO:0034766	41	-0.222094	-1.68686	0.0281974	0.207109	1	794
STRIATED MUSCLE TISSUE DEVELOPMENT	GOBP	GO:0014706	67	-0.174567	-1.68573	0.029733	0.207311	1	4041
CARDIAC CONDUCTION	GOBP	GO:0061337	41	-0.223172	-1.68906	0.0276055	0.207316	1	6470
EMBRYONIC LIMB MORPHOGENESIS	GOBP	GO:0030326	25	-0.283231	-1.69	0.0281467	0.207336	1	3970
TRANSCRIPTION ELONGATION FROM RNA POLYMERASE II PROMOTER	GOBP	GO:0006368	60	0.211921	1.94993	0.00667071	0.207355	1	5802
RNA POLYMERASE I CHAIN ELONGATION	REACTOME DATABASE ID RELEASE 67	73777	44	0.245552	1.93299	0.00540757	0.207358	1	3845
MITOCHONDRIAL GENE EXPRESSION	GOBP	GO:0140053	125	0.147301	1.91914	0.00850643	0.207424	1	5400
SIGNAL TRANSDUCTION BY P53 CLASS MEDIATOR	GOBP	GO:0072331	82	0.17998	1.90938	0.00884422	0.207584	1	4651
LEUKOCYTE CELL-CELL ADHESION	GOBP	GO:0007159	36	0.268809	1.91734	0.00905615	0.207584	1	3193
POSITIVE REGULATION OF CANONICAL WNT SIGNALING PATHWAY	GOBP	GO:0090263	99	-0.145551	-1.68916	0.0292953	0.207718	1	4232
VITAMIN METABOLIC PROCESS	GOBP	GO:0006766	71	0.199146	1.96998	0.00505255	0.208054	1	4840
LIMB MORPHOGENESIS	GOBP	GO:0035108	27	-0.272886	-1.68191	0.0269841	0.208819	1	3970
ACTIVATION OF PROTEIN KINASE A ACTIVITY	GOBP	GO:0034199	9	-0.459645	-1.68329	0.0309752	0.208888	1	3538
7-METHYLGUANOSINE RNA CAPPING	GOBP	GO:0009452	31	0.298042	1.97145	0.00570381	0.208892	1	3863
MITOCHONDRIAL RNA METABOLIC PROCESS	GOBP	GO:0000959	31	0.289816	1.91937	0.00730071	0.209168	1	5387
APPENDAGE MORPHOGENESIS	GOBP	GO:0035107	27	-0.272886	-1.68193	0.0312563	0.209291	1	3970
POSITIVE REGULATION OF NITRIC-OXIDE SYNTHASE ACTIVITY	GOBP	GO:0051000	13	-0.383776	-1.68237	0.0300871	0.20934	1	2578
RHO GTPASES ACTIVATE PAKS	REACTOME	R-HSA-5627123.2	17	-0.339158	-1.68089	0.0308327	0.209401	1	3426
VIRAL MRNA TRANSLATION	REACTOME DATABASE ID RELEASE 67	192823	86	0.178406	1.92042	0.00796813	0.209962	1	2940
REGULATION OF BONE REMODELING	GOBP	GO:0046850	18	0.377409	1.92557	0.00844221	0.210091	1	3218
EMBRYONIC ORGAN MORPHOGENESIS	GOBP	GO:0048562	68	-0.171706	-1.67966	0.0311384	0.210163	1	3985
CARDIAC MUSCLE TISSUE MORPHOGENESIS	GOBP	GO:0055008	18	-0.327285	-1.67813	0.031112	0.210282	1	691
RHO GTPASES ACTIVATE ROCKS	REACTOME	R-HSA-5627117.2	17	-0.339158	-1.67759	0.0304866	0.210351	1	3426
POSITIVE REGULATION OF PROTEASOMAL PROTEIN CATABOLIC PROCESS	GOBP	GO:1901800	66	-0.175421	-1.67838	0.0319791	0.210506	1	2944
NITRIC OXIDE STIMULATES GUANYLATE CYCLASE	REACTOME	R-HSA-392154.1	16	-0.34913	-1.6785	0.0310808	0.210868	1	1682
CELLULAR RESPONSE TO BMP STIMULUS	GOBP	GO:0071773	38	-0.228743	-1.67622	0.0303579	0.211326	1	3022
EUKARYOTIC TRANSLATION ELONGATION	REACTOME	R-HSA-156842.2	89	0.174767	1.9206	0.00790274	0.211811	1	2940
SUMOYLATION OF DNA REPLICATION PROTEINS	REACTOME	R-HSA-4615885.3	37	0.264153	1.92577	0.0069781	0.211989	1	5179
RESPONSE TO CALCIUM ION	GOBP	GO:0051592	58	-0.187292	-1.67499	0.0275862	0.212134	1	6165
CELL DIFFERENTIATION INVOLVED IN KIDNEY DEVELOPMENT	GOBP	GO:0061005	17	-0.336522	-1.67298	0.0366345	0.212302	1	2802
HYALURONAN METABOLIC PROCESS	GOBP	GO:0030212	16	0.397032	1.92194	0.00661455	0.21231	1	3231
ACTIVATION OF NMDA RECEPTORS AND POSTSYNAPTIC EVENTS	REACTOME	R-HSA-442755.4	33	-0.244745	-1.67418	0.0314553	0.212508	1	4358
CELLULAR RESPONSE TO DSRNA	GOBP	GO:0071359	15	-0.360415	-1.67317	0.0320552	0.212588	1	2667
REGULATION OF NOTCH SIGNALING PATHWAY	GOBP	GO:0008593	49	-0.203179	-1.67353	0.033963	0.212708	1	4327
POSITIVE REGULATION OF BONE MINERALIZATION	GOBP	GO:0030501	20	-0.314344	-1.67119	0.0359016	0.212724	1	4290
HEART PROCESS	GOBP	GO:0003015	34	-0.239133	-1.67159	0.0293107	0.212803	1	5519
PHOSPHATIDYLGLYCEROL ACYL-CHAIN REMODELING	GOBP	GO:0036148	9	-0.45575	-1.67163	0.0319903	0.213239	1	6049
POSITIVE REGULATION OF BIOMINERAL TISSUE DEVELOPMENT	GOBP	GO:0070169	22	-0.296183	-1.67004	0.03365	0.21346	1	4290
HIV LIFE CYCLE	REACTOME DATABASE ID RELEASE 67	162587	130	0.14313	1.89489	0.011332	0.213779	1	5262
CELLULAR RESPONSE TO LIGHT STIMULUS	GOBP	GO:0071482	57	0.21399	1.90103	0.0074	0.213822	1	5233
SRP-DEPENDENT COTRANSLATIONAL PROTEIN TARGETING TO MEMBRANE	GOBP	GO:0006614	88	0.172219	1.89776	0.00884434	0.213994	1	2897
CARDIAC MUSCLE CELL ACTION POTENTIAL	GOBP	GO:0086001	21	-0.30384	-1.66801	0.0337586	0.214133	1	5623
REGULATION OF MUSCLE CONTRACTION	GOBP	GO:0006937	64	-0.177096	-1.66836	0.0300826	0.21425	1	1516
POSITIVE REGULATION OF HORMONE SECRETION	GOBP	GO:0046887	31	-0.251577	-1.66877	0.0320438	0.214302	1	5096
RESPONSE TO BMP	GOBP	GO:0071772	38	-0.228743	-1.66674	0.0317236	0.214496	1	3022
COMMON PATHWAY OF FIBRIN CLOT FORMATION	REACTOME	R-HSA-140875.4	9	-0.453897	-1.66704	0.0339525	0.214668	1	1134
SEMA3A PAK DEPENDENT AXON REPULSION	REACTOME DATABASE ID RELEASE 67	399954	14	0.417739	1.89532	0.0116509	0.215111	1	3298
REGULATION OF BONE RESORPTION	GOBP	GO:0045124	13	0.436898	1.89838	0.0125774	0.215148	1	2841
REGULATION OF AMYLOID PRECURSOR PROTEIN BIOSYNTHETIC PROCESS	GOBP	GO:0042984	9	-0.453607	-1.66547	0.035859	0.21534	1	3605
NEGATIVE REGULATION OF NUCLEAR DIVISION	GOBP	GO:0051784	21	0.344851	1.87902	0.012149	0.217045	1	3580
NEGATIVE REGULATION OF MITOTIC NUCLEAR DIVISION	GOBP	GO:0045839	21	0.344851	1.87746	0.0114874	0.217156	1	3580
CHAPERONE-MEDIATED PROTEIN TRANSPORT	GOBP	GO:0072321	9	0.510745	1.87559	0.00963619	0.217674	1	2969
INTRINSIC PATHWAY OF FIBRIN CLOT FORMATION	REACTOME DATABASE ID RELEASE 67	140837	10	-0.427625	-1.66275	0.0330779	0.217783	1	3030
LYMPHOCYTE PROLIFERATION	GOBP	GO:0046651	22	0.333205	1.87915	0.011042	0.218654	1	5392
REGULATION OF MUSCLE ADAPTATION	GOBP	GO:0043502	30	-0.254823	-1.66138	0.0320158	0.218781	1	4212
REGULATION OF DEOXYRIBONUCLEASE ACTIVITY	GOBP	GO:0032070	9	0.510815	1.88012	0.00949303	0.21921	1	5436
FRS-MEDIATED FGFR2 SIGNALING	REACTOME	R-HSA-5654700.3	10	-0.431185	-1.66036	0.0355502	0.219415	1	6322
ANTIGEN RECEPTOR-MEDIATED SIGNALING PATHWAY	GOBP	GO:0050851	141	0.13526	1.86994	0.0116187	0.219569	1	5053
REGULATION OF POTASSIUM ION TRANSPORT	GOBP	GO:0043266	32	-0.24667	-1.65905	0.0380821	0.219868	1	1434
NITRIC OXIDE METABOLIC PROCESS	GOBP	GO:0046209	9	0.511095	1.8724	0.0115838	0.21994	1	4199
FRS-MEDIATED FGFR3 SIGNALING	REACTOME DATABASE ID RELEASE 67	5654706	10	-0.431185	-1.65941	0.0330562	0.219977	1	6322
VIRAL MESSENGER RNA SYNTHESIS	REACTOME	R-HSA-168325.3	39	0.252017	1.86277	0.0129431	0.220071	1	5183
EFFECTS OF PIP2 HYDROLYSIS	REACTOME DATABASE ID RELEASE 67	114508	17	0.380305	1.88046	0.00957129	0.220574	1	3621
PEPTIDE CROSS-LINKING	GOBP	GO:0018149	12	-0.392207	-1.65786	0.0333467	0.220699	1	3979
MACROMOLECULE METHYLATION	GOBP	GO:0043414	116	0.150031	1.8704	0.0108782	0.220711	1	5626
DNA LIGATION	GOBP	GO:0006266	10	0.479225	1.86346	0.00982555	0.220804	1	5787
DNA TOPOLOGICAL CHANGE	GOBP	GO:0006265	11	0.466829	1.88303	0.00971857	0.221046	1	5925
REGULATION OF T CELL MIGRATION	GOBP	GO:2000404	24	-0.282815	-1.65695	0.0346776	0.221177	1	6584
NCRNA 3'-END PROCESSING	GOBP	GO:0043628	29	0.293994	1.88418	0.0116855	0.221471	1	6316
CELLULAR PROTEIN COMPLEX DISASSEMBLY	GOBP	GO:0043624	110	0.154665	1.88561	0.0120024	0.221527	1	3750
CELL-SUBSTRATE JUNCTION ASSEMBLY	GOBP	GO:0007044	24	-0.282819	-1.65598	0.0357286	0.221747	1	3345
HIV ELONGATION ARREST AND RECOVERY	REACTOME	R-HSA-167287.3	28	0.293775	1.86362	0.0120627	0.22229	1	4677
EUKARYOTIC TRANSLATION TERMINATION	REACTOME	R-HSA-72764.4	90	0.169874	1.88053	0.0129476	0.22231	1	2940
POSITIVE REGULATION OF INTERFERON-GAMMA PRODUCTION	GOBP	GO:0032729	29	0.296114	1.88611	0.011791	0.222823	1	3612
REGULATION OF VACUOLE ORGANIZATION	GOBP	GO:0044088	34	-0.23738	-1.65369	0.0379571	0.223299	1	1619
REGULATION OF KERATINOCYTE DIFFERENTIATION	GOBP	GO:0045616	17	-0.334967	-1.65414	0.033996	0.223302	1	2166
MONONUCLEAR CELL PROLIFERATION	GOBP	GO:0032943	22	0.333205	1.85731	0.0122073	0.223501	1	5392
POSITIVE REGULATION OF PROTEASOMAL UBIQUITIN-DEPENDENT PROTEIN CATABOLIC PROCESS	GOBP	GO:0032436	51	-0.196726	-1.65298	0.0378696	0.22358	1	4141
WATER-SOLUBLE VITAMIN METABOLIC PROCESS	GOBP	GO:0006767	56	0.211967	1.86368	0.00979021	0.223916	1	4201
REGULATION OF TUBE SIZE	GOBP	GO:0035150	38	-0.226872	-1.65217	0.0381973	0.223993	1	2166
POSITIVE REGULATION OF GLIOGENESIS	GOBP	GO:0014015	22	0.329616	1.85759	0.0135217	0.224795	1	4927
ACTIVATION OF THE MRNA UPON BINDING OF THE CAP-BINDING COMPLEX AND EIFS, AND SUBSEQUENT BINDING TO 43S	REACTOME DATABASE ID RELEASE 67	72662	60	0.20421	1.864	0.0143696	0.225217	1	3296
REGULATION OF BLOOD VESSEL SIZE	GOBP	GO:0050880	38	-0.226872	-1.64912	0.0366768	0.225894	1	2166
ETHANOL OXIDATION	GOBP	GO:0006069	10	-0.425417	-1.64923	0.0370296	0.226258	1	1944
CELL-CELL JUNCTION ASSEMBLY	GOBP	GO:0007043	48	-0.201057	-1.64791	0.0411373	0.22673	1	2405
HORMONE SECRETION	GOBP	GO:0046879	18	-0.324194	-1.64924	0.0360701	0.226743	1	3810
NEGATIVE REGULATION OF TOLL-LIKE RECEPTOR SIGNALING PATHWAY	GOBP	GO:0034122	20	0.343415	1.84442	0.0104796	0.226755	1	2300
NEUROTRANSMITTER BIOSYNTHETIC PROCESS	GOBP	GO:0042136	15	0.395942	1.84316	0.0113636	0.226764	1	6713
PAUSING AND RECOVERY OF HIV ELONGATION	REACTOME DATABASE ID RELEASE 67	167290	28	0.293775	1.85055	0.0130943	0.227074	1	4677
GLUTATHIONE DERIVATIVE BIOSYNTHETIC PROCESS	GOBP	GO:1901687	17	-0.328723	-1.64552	0.0356361	0.227447	1	1582
RNA POLYMERASE II PREINITIATION COMPLEX ASSEMBLY	GOBP	GO:0051123	10	0.478909	1.85281	0.0112744	0.227505	1	4680
REGULATION OF FILOPODIUM ASSEMBLY	GOBP	GO:0051489	25	-0.27574	-1.6458	0.0398798	0.227608	1	4053
PURINE CATABOLISM	REACTOME DATABASE ID RELEASE 67	74259	11	0.459192	1.84483	0.0110597	0.227813	1	962
REGULATION OF RNA EXPORT FROM NUCLEUS	GOBP	GO:0046831	13	-0.37861	-1.64587	0.0382766	0.228012	1	5198
NEGATIVE REGULATION OF CHROMOSOME SEGREGATION	GOBP	GO:0051985	15	0.395852	1.84851	0.0130325	0.228091	1	2272
REGULATION OF PROTEASOMAL UBIQUITIN-DEPENDENT PROTEIN CATABOLIC PROCESS	GOBP	GO:0032434	78	-0.159179	-1.64598	0.0385951	0.228388	1	2944
METHYLATION	GOBP	GO:0032259	130	0.139604	1.84554	0.0108696	0.228549	1	4959
NEGATIVE REGULATION OF SISTER CHROMATID SEGREGATION	GOBP	GO:0033046	15	0.395852	1.85061	0.0123183	0.228634	1	2272
NUCLEAR-TRANSCRIBED MRNA CATABOLIC PROCESS, NONSENSE-MEDIATED DECAY	GOBP	GO:0000184	109	0.15181	1.84644	0.0107855	0.229053	1	1488
FATTY ACID TRANSMEMBRANE TRANSPORT	GOBP	GO:1902001	11	-0.406419	-1.64237	0.0347583	0.230423	1	2559
NUCLEAR ENVELOPE BREAKDOWN	REACTOME DATABASE ID RELEASE 67	2980766	38	0.252455	1.83779	0.0125774	0.230437	1	4511
NEGATIVE REGULATION OF MITOTIC SISTER CHROMATID SEGREGATION	GOBP	GO:0033048	15	0.395852	1.83842	0.0111044	0.231216	1	2272
T CELL CHEMOTAXIS	GOBP	GO:0010818	9	0.497136	1.83468	0.0148251	0.23283	1	3120
ETHANOL OXIDATION	REACTOME	R-HSA-71384.2	10	-0.425417	-1.63803	0.0357356	0.234739	1	1944
ER-PHAGOSOME PATHWAY	REACTOME DATABASE ID RELEASE 67	1236974	74	-0.160828	-1.63737	0.0368599	0.234999	1	2879
NEGATIVE REGULATION OF VASCULAR ENDOTHELIAL GROWTH FACTOR RECEPTOR SIGNALING PATHWAY	GOBP	GO:0030948	9	-0.444675	-1.63576	0.0368764	0.236338	1	4938
EMBRYONIC EYE MORPHOGENESIS	GOBP	GO:0048048	11	-0.404666	-1.6333	0.0401839	0.238653	1	3588
REGULATION OF PROTEIN PROCESSING	GOBP	GO:0070613	55	-0.186392	-1.63155	0.0363454	0.239146	1	3191
RESPONSE TO INTERFERON-BETA	GOBP	GO:0035456	17	-0.328224	-1.6322	0.0365951	0.239419	1	2894
NEGATIVE REGULATION OF ADHERENS JUNCTION ORGANIZATION	GOBP	GO:1903392	14	-0.360196	-1.63175	0.0365976	0.23942	1	3145
AQUAPORIN-MEDIATED TRANSPORT	REACTOME DATABASE ID RELEASE 67	445717	28	-0.258744	-1.63013	0.0412991	0.239794	1	3084
GLUTATHIONE DERIVATIVE METABOLIC PROCESS	GOBP	GO:1901685	17	-0.328723	-1.63046	0.0448898	0.239913	1	1582
MITRAL VALVE DEVELOPMENT	GOBP	GO:0003174	10	-0.418612	-1.62958	0.0378624	0.239938	1	3130
VIRAL RNA GENOME REPLICATION	GOBP	GO:0039694	9	-0.443343	-1.6285	0.0372203	0.240697	1	2485
CELL-SUBSTRATE ADHERENS JUNCTION ASSEMBLY	GOBP	GO:0007045	16	-0.337959	-1.62805	0.0357576	0.240713	1	3194
PHAGOSOME MATURATION	GOBP	GO:0090382	28	0.288126	1.8271	0.013253	0.241216	1	6326
FOCAL ADHESION ASSEMBLY	GOBP	GO:0048041	16	-0.337959	-1.6269	0.0391769	0.241544	1	3194
MESODERMAL CELL DIFFERENTIATION	GOBP	GO:0048333	8	-0.46632	-1.62367	0.0402982	0.242313	1	3155
CRISTAE FORMATION	GOBP	GO:0042407	26	-0.268672	-1.62393	0.03679	0.242509	1	3004
NEGATIVE REGULATION OF CATION CHANNEL ACTIVITY	GOBP	GO:2001258	18	-0.317995	-1.62545	0.0399683	0.242741	1	794
ORGANOPHOSPHATE ESTER TRANSPORT	GOBP	GO:0015748	45	-0.204079	-1.62191	0.0431927	0.242871	1	3173
DERMATAN SULFATE BIOSYNTHESIS	REACTOME DATABASE ID RELEASE 67	2022923	9	-0.443593	-1.62229	0.0365613	0.242916	1	4950
POSITIVE REGULATION OF CELLULAR PROTEIN CATABOLIC PROCESS	GOBP	GO:1903364	93	-0.144799	-1.624	0.042383	0.242942	1	2944
NITRIC OXIDE MEDIATED SIGNAL TRANSDUCTION	GOBP	GO:0007263	10	-0.420685	-1.62464	0.0369243	0.243196	1	3107
IRON ION TRANSMEMBRANE TRANSPORT	GOBP	GO:0034755	9	-0.439548	-1.62406	0.0422876	0.243362	1	3761
BMP SIGNALING PATHWAY	GOBP	GO:0030509	36	-0.229829	-1.62231	0.0398551	0.243395	1	3318
CGMP EFFECTS	REACTOME	R-HSA-418457.1	13	-0.373041	-1.62095	0.0431365	0.243498	1	6114
CYTOKINESIS	GOBP	GO:0000910	56	-0.182324	-1.62011	0.0368506	0.243507	1	3539
REGULATION OF CARDIAC MUSCLE TISSUE GROWTH	GOBP	GO:0055021	12	-0.3851	-1.62038	0.0392468	0.243692	1	2207
CELL-CELL SIGNALING BY WNT	GOBP	GO:0198738	147	-0.114705	-1.61881	0.0401445	0.244543	1	2899
MEIOSIS I CELL CYCLE PROCESS	GOBP	GO:0061982	29	0.285214	1.823	0.0145592	0.244988	1	2201
REGULATION OF MITOCHONDRIAL MEMBRANE POTENTIAL	GOBP	GO:0051881	32	-0.240732	-1.61705	0.0450237	0.246147	1	4276
MEMBRANE DISASSEMBLY	GOBP	GO:0030397	10	0.468319	1.82015	0.0148163	0.24721	1	5908
NEGATIVE REGULATION OF SMOOTH MUSCLE CELL PROLIFERATION	GOBP	GO:0048662	25	-0.270542	-1.61503	0.0430042	0.247537	1	2778
PHOSPHATIDYLSERINE ACYL-CHAIN REMODELING	GOBP	GO:0036150	12	-0.38507	-1.61527	0.0442478	0.247756	1	5909
PROTEOGLYCAN BIOSYNTHETIC PROCESS	GOBP	GO:0030166	39	-0.216053	-1.61294	0.0416998	0.24899	1	4444
POSITIVE REGULATION OF MUSCLE ORGAN DEVELOPMENT	GOBP	GO:0048636	22	-0.283944	-1.61322	0.0448554	0.249163	1	1397
REGULATION OF RECEPTOR RECYCLING	GOBP	GO:0001919	13	-0.367049	-1.61102	0.0422111	0.250753	1	4472
PROTEIN TRIMERIZATION	GOBP	GO:0070206	29	-0.251675	-1.60952	0.0367249	0.252071	1	5255
DISEASES OF GLYCOSYLATION	REACTOME	R-HSA-3781865.1	42	-0.211542	-1.60734	0.0444941	0.254137	1	2420
PURINE RIBONUCLEOSIDE TRIPHOSPHATE BIOSYNTHETIC PROCESS	GOBP	GO:0009206	49	-0.194295	-1.60464	0.046399	0.256397	1	1479
INITIAL TRIGGERING OF COMPLEMENT	REACTOME DATABASE ID RELEASE 67	166663	14	-0.356048	-1.60492	0.0421639	0.256565	1	3191
MITRAL VALVE MORPHOGENESIS	GOBP	GO:0003183	9	-0.436223	-1.60338	0.047136	0.257399	1	2564
TRNA PROCESSING	REACTOME DATABASE ID RELEASE 67	72306	91	0.161695	1.81127	0.0150315	0.257585	1	5296
REGULATION OF CALCIUM ION TRANSPORT	GOBP	GO:0051924	94	-0.141768	-1.60206	0.0420101	0.257978	1	1866
PURINE NUCLEOSIDE TRIPHOSPHATE BIOSYNTHETIC PROCESS	GOBP	GO:0009145	49	-0.194295	-1.60211	0.0407303	0.258428	1	1479
PROTEIN LOCALIZATION TO NUCLEUS	GOBP	GO:0034504	93	-0.142694	-1.59984	0.0443359	0.260151	1	3206
REGULATION OF MEMBRANE REPOLARIZATION	GOBP	GO:0060306	15	-0.341749	-1.59587	0.0427937	0.261439	1	653
CELLULAR RESPONSE TO AMINO ACID STARVATION	GOBP	GO:0034198	30	0.275922	1.80347	0.0145105	0.261837	1	5457
CONSTITUTIVE SIGNALING BY NOTCH1 HD+PEST DOMAIN MUTANTS	REACTOME	R-HSA-2894862.1	50	-0.190457	-1.5959	0.0448439	0.261911	1	3448
NEF MEDIATED DOWNREGULATION OF MHC CLASS I COMPLEX CELL SURFACE EXPRESSION	REACTOME DATABASE ID RELEASE 67	164940	8	-0.456306	-1.59753	0.0462745	0.261963	1	1878
NEGATIVE REGULATION OF AMYLOID PRECURSOR PROTEIN CATABOLIC PROCESS	GOBP	GO:1902992	10	-0.413294	-1.59648	0.046237	0.262207	1	3189
CLATHRIN-MEDIATED ENDOCYTOSIS	REACTOME DATABASE ID RELEASE 67	8856828	112	-0.129392	-1.59687	0.0405785	0.262247	1	4726
REGULATION OF CHEMOKINE PRODUCTION	GOBP	GO:0032642	39	-0.215583	-1.59599	0.0430235	0.262305	1	2456
NEGATIVE REGULATION OF RESPONSE TO NUTRIENT LEVELS	GOBP	GO:0032108	8	-0.458029	-1.59759	0.0450379	0.262397	1	3247
DNA METHYLATION OR DEMETHYLATION	GOBP	GO:0044728	24	0.308072	1.80539	0.0157573	0.262489	1	4914
NUCLEAR ENVELOPE DISASSEMBLY	GOBP	GO:0051081	10	0.468319	1.80415	0.016213	0.262555	1	5908
GLUCOSE METABOLISM	REACTOME DATABASE ID RELEASE 67	70326	71	0.181692	1.80591	0.0151545	0.263415	1	5189
ETHANOL METABOLIC PROCESS	GOBP	GO:0006067	13	-0.363921	-1.59144	0.0489581	0.263796	1	1944
CHOLESTEROL EFFLUX	GOBP	GO:0033344	12	-0.381442	-1.59155	0.0520961	0.264184	1	3173
SIGNALING BY NOTCH1 IN CANCER	REACTOME DATABASE ID RELEASE 67	2644603	50	-0.190457	-1.59231	0.047419	0.264256	1	3448
POSITIVE REGULATION OF STRIATED MUSCLE TISSUE DEVELOPMENT	GOBP	GO:0045844	22	-0.283944	-1.59309	0.048926	0.264322	1	1397
TIE2 SIGNALING	REACTOME	R-HSA-210993.1	15	-0.341449	-1.5918	0.0441324	0.264384	1	4358
SIGNALING BY WNT IN CANCER	REACTOME DATABASE ID RELEASE 67	4791275	23	-0.278956	-1.59235	0.0435128	0.264708	1	4152
POSITIVE REGULATION OF MUSCLE TISSUE DEVELOPMENT	GOBP	GO:1901863	22	-0.283944	-1.58824	0.0491705	0.265782	1	1397
NEGATIVE REGULATION OF RESPONSE TO EXTRACELLULAR STIMULUS	GOBP	GO:0032105	8	-0.458029	-1.58842	0.0520416	0.266055	1	3247
STEROID HORMONE MEDIATED SIGNALING PATHWAY	GOBP	GO:0043401	50	-0.190792	-1.58594	0.0469249	0.266137	1	2778
SIGNALING BY NOTCH1 HD+PEST DOMAIN MUTANTS IN CANCER	REACTOME DATABASE ID RELEASE 67	2894858	50	-0.190457	-1.58611	0.050448	0.266429	1	3448
CELLULAR RESPONSE TO OSMOTIC STRESS	GOBP	GO:0071470	19	-0.305573	-1.58849	0.0499091	0.266477	1	5965
RENAL SYSTEM DEVELOPMENT	GOBP	GO:0072001	91	-0.143132	-1.58662	0.043583	0.266791	1	3794
CELL-CELL COMMUNICATION	REACTOME DATABASE ID RELEASE 67	1500931	72	-0.159278	-1.58616	0.0467197	0.266876	1	3025
RESPONSE TO DSRNA	GOBP	GO:0043331	19	-0.302976	-1.58856	0.0490215	0.266901	1	1318
SIGNALING BY NOTCH1 PEST DOMAIN MUTANTS IN CANCER	REACTOME DATABASE ID RELEASE 67	2644602	50	-0.190457	-1.58682	0.051241	0.26705	1	3448
RESPONSE TO AMINO ACID STARVATION	GOBP	GO:1990928	30	0.275922	1.79831	0.0183542	0.267544	1	5457
OTHER SEMAPHORIN INTERACTIONS	REACTOME DATABASE ID RELEASE 67	416700	17	0.361366	1.79677	0.0181673	0.268062	1	3831
ANTIGEN PROCESSING AND PRESENTATION OF EXOGENOUS PEPTIDE ANTIGEN VIA MHC CLASS I, TAP-DEPENDENT	GOBP	GO:0002479	66	-0.166067	-1.58375	0.0460565	0.268354	1	2879
CELL COMMUNICATION INVOLVED IN CARDIAC CONDUCTION	GOBP	GO:0086065	22	-0.281664	-1.58334	0.0455727	0.268361	1	6470
NUCLEOTIDE BIOSYNTHETIC PROCESS	GOBP	GO:0009165	146	-0.112022	-1.58266	0.0483839	0.268715	1	2044
REGULATION OF COLLAGEN BIOSYNTHETIC PROCESS	GOBP	GO:0032965	9	-0.432528	-1.58184	0.0525269	0.269267	1	2605
SHC-MEDIATED CASCADE:FGFR4	REACTOME	R-HSA-5654719.2	9	-0.431146	-1.58072	0.0470282	0.269661	1	6322
REGULATION OF PROTEOLYSIS INVOLVED IN CELLULAR PROTEIN CATABOLIC PROCESS	GOBP	GO:1903050	140	-0.115569	-1.58111	0.049572	0.269663	1	3969
SIGNALING BY NOTCH1	REACTOME	R-HSA-1980143.2	60	-0.173872	-1.57848	0.0483139	0.27043	1	3448
HOMOTYPIC CELL-CELL ADHESION	GOBP	GO:0034109	32	-0.235031	-1.57899	0.0460922	0.270778	1	2951
ACTION POTENTIAL	GOBP	GO:0001508	39	-0.212436	-1.57851	0.0465715	0.2709	1	5623
CONSTITUTIVE SIGNALING BY NOTCH1 PEST DOMAIN MUTANTS	REACTOME DATABASE ID RELEASE 67	2644606	50	-0.190457	-1.57909	0.048965	0.27117	1	3448
WNT SIGNALING PATHWAY	GOBP	GO:0016055	145	-0.112925	-1.57721	0.048459	0.271514	1	2899
NEGATIVE REGULATION OF CELL JUNCTION ASSEMBLY	GOBP	GO:1901889	17	-0.315848	-1.57421	0.0471007	0.274365	1	2378
PEPTIDYL-METHIONINE MODIFICATION	GOBP	GO:0018206	8	-0.450381	-1.57362	0.0448386	0.274619	1	4720
FRS-MEDIATED FGFR1 SIGNALING	REACTOME DATABASE ID RELEASE 67	5654693	9	-0.431146	-1.57432	0.0545527	0.274729	1	6322
SLBP DEPENDENT PROCESSING OF REPLICATION-DEPENDENT HISTONE PRE-MRNAS	REACTOME	R-HSA-77588.2	9	-0.428823	-1.57224	0.0514206	0.275376	1	3880
REGULATION OF T CELL CHEMOTAXIS	GOBP	GO:0010819	9	-0.427992	-1.57164	0.0527464	0.275623	1	6357
REGULATION OF PROTEIN MATURATION	GOBP	GO:1903317	56	-0.177925	-1.57234	0.0475522	0.275752	1	3191
WNT SIGNALING PATHWAY, PLANAR CELL POLARITY PATHWAY	GOBP	GO:0060071	72	-0.157535	-1.57114	0.0422479	0.27577	1	2890
ABC-FAMILY PROTEINS MEDIATED TRANSPORT	REACTOME	R-HSA-382556.3	81	-0.149242	-1.56942	0.0554888	0.277469	1	4251
REGULATION OF ERBB SIGNALING PATHWAY	GOBP	GO:1901184	65	-0.166625	-1.56848	0.0518489	0.278177	1	3116
RIBOSOMAL SMALL SUBUNIT ASSEMBLY	GOBP	GO:0000028	14	0.393105	1.78545	0.0174454	0.2797	1	2778
REGULATION OF CARDIAC MUSCLE TISSUE DEVELOPMENT	GOBP	GO:0055024	19	-0.297193	-1.56559	0.0536391	0.279883	1	3720
POST NMDA RECEPTOR ACTIVATION EVENTS	REACTOME	R-HSA-438064.3	32	-0.233327	-1.56672	0.0532235	0.279947	1	4358
NEGATIVE REGULATION OF SUPRAMOLECULAR FIBER ORGANIZATION	GOBP	GO:1902904	66	-0.163895	-1.56515	0.0506709	0.279949	1	3576
REGULATION OF STEM CELL DIFFERENTIATION	GOBP	GO:2000736	78	-0.151165	-1.56569	0.0484492	0.280266	1	2890
POSITIVE REGULATION OF MUSCLE CELL DIFFERENTIATION	GOBP	GO:0051149	36	-0.220247	-1.56571	0.0491179	0.280746	1	4041
GLUTATHIONE SYNTHESIS AND RECYCLING	REACTOME DATABASE ID RELEASE 67	174403	8	0.511929	1.78586	0.0186508	0.280816	1	4035
POSITIVE REGULATION OF PROTEOLYSIS INVOLVED IN CELLULAR PROTEIN CATABOLIC PROCESS	GOBP	GO:1903052	77	-0.15162	-1.56375	0.0540111	0.281239	1	2944
MITOCHONDRIAL RNA PROCESSING	GOBP	GO:0000963	14	0.394329	1.78646	0.0190495	0.281654	1	1178
REGULATION OF PROTEIN AUTOPHOSPHORYLATION	GOBP	GO:0031952	27	-0.253669	-1.56217	0.0556323	0.282764	1	2949
REGULATION OF SYSTEMIC ARTERIAL BLOOD PRESSURE BY RENIN-ANGIOTENSIN	GOBP	GO:0003081	11	-0.383532	-1.56051	0.0522104	0.284427	1	4832
CARDIAC MUSCLE CELL CONTRACTION	GOBP	GO:0086003	15	-0.332371	-1.56009	0.0564021	0.28446	1	5199
NEGATIVE REGULATION OF JAK-STAT CASCADE	GOBP	GO:0046426	14	-0.343644	-1.55921	0.0567886	0.285121	1	4915
INTEGRIN-MEDIATED SIGNALING PATHWAY	GOBP	GO:0007229	47	-0.192186	-1.55739	0.0528713	0.287002	1	4019
NEGATIVE REGULATION OF STAT CASCADE	GOBP	GO:1904893	14	-0.343644	-1.55368	0.0581419	0.288354	1	4915
POSITIVE REGULATION OF ORGANELLE ASSEMBLY	GOBP	GO:1902117	45	-0.19575	-1.55393	0.0553668	0.288533	1	4499
NEGATIVE REGULATION OF NEUROGENESIS	GOBP	GO:0050768	88	-0.141944	-1.55444	0.056375	0.288873	1	2223
DOWNREGULATION OF SMAD2 3:SMAD4 TRANSCRIPTIONAL ACTIVITY	REACTOME DATABASE ID RELEASE 67	2173795	19	-0.296965	-1.55406	0.0538108	0.288885	1	4307
EMBRYO DEVELOPMENT ENDING IN BIRTH OR EGG HATCHING	GOBP	GO:0009792	122	-0.120853	-1.55508	0.0534305	0.289052	1	3589
REGULATION OF MEMBRANE PROTEIN ECTODOMAIN PROTEOLYSIS	GOBP	GO:0051043	19	-0.295024	-1.55467	0.0534029	0.289092	1	4913
POSITIVE REGULATION OF CYTOSOLIC CALCIUM ION CONCENTRATION	GOBP	GO:0007204	106	-0.129251	-1.5553	0.0546304	0.289279	1	1408
POSITIVE REGULATION OF FILOPODIUM ASSEMBLY	GOBP	GO:0051491	18	-0.302276	-1.54834	0.0606654	0.293449	1	4053
REGULATION OF ENDOTHELIAL CELL PROLIFERATION	GOBP	GO:0001936	82	-0.146468	-1.54846	0.0585568	0.293806	1	2991
CELLULAR RESPONSE TO LOW-DENSITY LIPOPROTEIN PARTICLE STIMULUS	GOBP	GO:0071404	12	-0.367251	-1.54876	0.0585859	0.293936	1	2405
REGULATION OF PROTEASOMAL PROTEIN CATABOLIC PROCESS	GOBP	GO:0061136	117	-0.122608	-1.54886	0.0532867	0.29432	1	3969
REGULATION OF PROTEIN COMPLEX DISASSEMBLY	GOBP	GO:0043244	55	-0.177548	-1.54647	0.0563517	0.29544	1	2683
PURINE-CONTAINING COMPOUND BIOSYNTHETIC PROCESS	GOBP	GO:0072522	123	-0.120427	-1.54559	0.0578596	0.296111	1	2019
REGULATION OF STEROL TRANSPORT	GOBP	GO:0032371	24	-0.262901	-1.5444	0.0578429	0.2962	1	3103
NEGATIVE REGULATION OF TRANSMEMBRANE RECEPTOR PROTEIN SERINE/THREONINE KINASE SIGNALING PATHWAY	GOBP	GO:0090101	58	-0.172467	-1.54459	0.0569582	0.296462	1	2308
METABOLISM OF ANGIOTENSINOGEN TO ANGIOTENSINS	REACTOME DATABASE ID RELEASE 67	2022377	13	-0.356272	-1.54488	0.0588589	0.296559	1	6300
TRANSLATION INITIATION COMPLEX FORMATION	REACTOME DATABASE ID RELEASE 67	72649	59	0.195672	1.77201	0.0187564	0.296827	1	3296
CELLULAR COMPONENT ASSEMBLY INVOLVED IN MORPHOGENESIS	GOBP	GO:0010927	34	-0.223754	-1.54317	0.0618312	0.297333	1	790
NEGATIVE REGULATION OF PLATELET ACTIVATION	GOBP	GO:0010544	12	-0.367251	-1.54259	0.056527	0.29761	1	2405
REGULATION OF CHOLESTEROL TRANSPORT	GOBP	GO:0032374	24	-0.262901	-1.54205	0.0593151	0.297842	1	3103
TRANSPORT OF MATURE TRANSCRIPT TO CYTOPLASM	REACTOME DATABASE ID RELEASE 67	72202	72	0.178185	1.7724	0.0183963	0.298018	1	4511
NOTCH1 INTRACELLULAR DOMAIN REGULATES TRANSCRIPTION	REACTOME DATABASE ID RELEASE 67	2122947	40	-0.206552	-1.54104	0.0576573	0.298693	1	3268
HEART CONTRACTION	GOBP	GO:0060047	29	-0.242117	-1.54057	0.0605268	0.298812	1	4595
COLLAGEN FIBRIL ORGANIZATION	GOBP	GO:0030199	22	-0.274671	-1.53986	0.0621934	0.299252	1	995
INTERCONVERSION OF NUCLEOTIDE DI- AND TRIPHOSPHATES	REACTOME DATABASE ID RELEASE 67	499943	20	-0.288069	-1.53699	0.058871	0.301594	1	4026
MEMBRANE RAFT ASSEMBLY	GOBP	GO:0001765	8	-0.440524	-1.53736	0.0619363	0.30162	1	665
POSITIVE REGULATION OF TUMOR NECROSIS FACTOR SECRETION	GOBP	GO:1904469	11	-0.381721	-1.53758	0.062424	0.301823	1	2833
MITOCHONDRIAL TRANSLATIONAL TERMINATION	GOBP	GO:0070126	84	0.163461	1.76199	0.0218358	0.301968	1	3750
MEIOTIC NUCLEAR DIVISION	GOBP	GO:0140013	33	0.25702	1.76754	0.0179074	0.302102	1	2201
REGULATION OF GLIOGENESIS	GOBP	GO:0014013	38	0.240842	1.76025	0.022741	0.302936	1	5224
NOTCH3 INTRACELLULAR DOMAIN REGULATES TRANSCRIPTION	REACTOME	R-HSA-9013508.1	19	-0.29236	-1.53508	0.0612606	0.30319	1	5527
REGULATION OF MUSCLE CELL DIFFERENTIATION	GOBP	GO:0051147	66	-0.162029	-1.53522	0.058906	0.303506	1	1241
NONRIBOSOMAL PEPTIDE BIOSYNTHETIC PROCESS	GOBP	GO:0019184	8	0.511929	1.76206	0.0213408	0.303631	1	4035
RRNA MODIFICATION	GOBP	GO:0000154	22	0.314138	1.76361	0.0185185	0.304733	1	4089
GLUTATHIONE BIOSYNTHETIC PROCESS	GOBP	GO:0006750	8	0.511929	1.76451	0.0169661	0.305123	1	4035
POSITIVE REGULATION OF SMOOTH MUSCLE CELL MIGRATION	GOBP	GO:0014911	11	-0.381222	-1.53252	0.0625864	0.305128	1	1829
TRANSLATIONAL TERMINATION	GOBP	GO:0006415	91	0.158025	1.76224	0.0196353	0.305156	1	3750
REGULATION OF PROTEIN ACTIVATION CASCADE	GOBP	GO:2000257	27	-0.246194	-1.53207	0.0604896	0.305221	1	4677
PLACENTA DEVELOPMENT	GOBP	GO:0001890	21	-0.279115	-1.53109	0.0639371	0.305506	1	3253
APOPTOSIS	REACTOME	R-HSA-109581.3	141	-0.111237	-1.52997	0.0586587	0.305508	1	4137
HSF1 ACTIVATION	REACTOME DATABASE ID RELEASE 67	3371511	12	-0.367274	-1.53252	0.0626247	0.305644	1	5181
REGULATION OF INTRACELLULAR PH	GOBP	GO:0051453	54	0.200987	1.74867	0.0213445	0.305678	1	7649
REGULATION OF CALCIUM ION IMPORT	GOBP	GO:0090279	17	-0.30703	-1.53007	0.0689515	0.305888	1	3129
REGULATION OF SODIUM ION TRANSMEMBRANE TRANSPORT	GOBP	GO:1902305	36	-0.214084	-1.53116	0.0616095	0.305927	1	6577
SLBP INDEPENDENT PROCESSING OF HISTONE PRE-MRNAS	REACTOME DATABASE ID RELEASE 67	111367	8	-0.44423	-1.53032	0.0598239	0.306052	1	2012
INTRACELLULAR STEROID HORMONE RECEPTOR SIGNALING PATHWAY	GOBP	GO:0030518	48	-0.188246	-1.53258	0.0609319	0.306084	1	2778
LEUKOCYTE AGGREGATION	GOBP	GO:0070486	8	0.509304	1.75592	0.0229322	0.306302	1	2676
REGULATION OF TRIGLYCERIDE BIOSYNTHETIC PROCESS	GOBP	GO:0010866	13	0.398541	1.74996	0.0192887	0.306994	1	1558
HYALURONAN METABOLISM	REACTOME	R-HSA-2142845.1	13	0.401738	1.74869	0.0234751	0.307348	1	3231
CYTOSOLIC IRON-SULFUR CLUSTER ASSEMBLY	REACTOME DATABASE ID RELEASE 67	2564830	11	0.433109	1.75195	0.021536	0.307355	1	4280
PROTEIN TARGETING TO ER	GOBP	GO:0045047	100	0.150391	1.75639	0.0237667	0.30736	1	2897
NEGATIVE REGULATION OF PROTEIN BINDING	GOBP	GO:0032091	62	0.188087	1.75263	0.020008	0.308029	1	2758
MEIOSIS I	GOBP	GO:0007127	27	0.283883	1.75364	0.018336	0.308176	1	2201
POSITIVE REGULATION OF INTRACELLULAR PROTEIN TRANSPORT	GOBP	GO:0090316	105	0.147221	1.75026	0.0251661	0.308232	1	2187
REGULATION OF NITRIC-OXIDE SYNTHASE ACTIVITY	GOBP	GO:0050999	30	-0.234281	-1.52672	0.0637007	0.308484	1	3329
REGULATION OF EXOSOMAL SECRETION	GOBP	GO:1903541	15	-0.323956	-1.5259	0.0628116	0.308604	1	6773
CARDIOCYTE DIFFERENTIATION	GOBP	GO:0035051	36	-0.215384	-1.52615	0.0616687	0.308758	1	2244
LIPID TRANSLOCATION	GOBP	GO:0034204	12	-0.362586	-1.52673	0.0659209	0.308979	1	5233
REGULATION OF TRANSCRIPTION FROM RNA POLYMERASE II PROMOTER INVOLVED IN HEART DEVELOPMENT	GOBP	GO:1901213	8	-0.439736	-1.52676	0.0641509	0.309457	1	3450
RESPONSE TO FUNGUS	GOBP	GO:0009620	8	0.501025	1.74407	0.0239004	0.309633	1	4156
TRANSPORT OF MATURE MRNA DERIVED FROM AN INTRON-CONTAINING TRANSCRIPT	REACTOME DATABASE ID RELEASE 67	159236	63	0.185389	1.74472	0.0224808	0.310276	1	5179
CHONDROCYTE DEVELOPMENT	GOBP	GO:0002063	16	-0.315042	-1.52427	0.0668134	0.31033	1	2060
NOTCH SIGNALING INVOLVED IN HEART DEVELOPMENT	GOBP	GO:0061314	9	-0.414584	-1.52368	0.061637	0.31063	1	4038
LIMB DEVELOPMENT	GOBP	GO:0060173	40	-0.202632	-1.51407	0.0673173	0.311357	1	3589
NEGATIVE REGULATION OF PROTEIN COMPLEX DISASSEMBLY	GOBP	GO:0043242	30	-0.231964	-1.51372	0.0641388	0.311359	1	1874
CIRCADIAN CLOCK	REACTOME	R-HSA-400253.2	60	-0.167255	-1.51431	0.0650111	0.311539	1	3336
REGULATION OF STRIATED MUSCLE CONTRACTION	GOBP	GO:0006942	42	-0.197656	-1.51323	0.0630244	0.31155	1	1516
PLATELET ACTIVATION	GOBP	GO:0030168	81	-0.144091	-1.5146	0.0665093	0.311637	1	3211
CD209 (DC-SIGN) SIGNALING	REACTOME	R-HSA-5621575.1	17	0.350522	1.74049	0.0224764	0.312035	1	3298
SKELETAL SYSTEM MORPHOGENESIS	GOBP	GO:0048705	61	-0.163936	-1.51466	0.0692076	0.312039	1	7475
REGULATION OF ORGAN GROWTH	GOBP	GO:0046620	20	-0.281755	-1.51884	0.0691437	0.312289	1	4096
POSITIVE REGULATION OF PROTEIN KINASE B SIGNALING	GOBP	GO:0051897	96	-0.132805	-1.52091	0.0655479	0.312457	1	2819
SIGNALING BY TYPE 1 INSULIN-LIKE GROWTH FACTOR 1 RECEPTOR (IGF1R)	REACTOME DATABASE ID RELEASE 67	2404192	27	-0.243529	-1.51903	0.0637354	0.312526	1	6763
POSITIVE REGULATION OF CARDIOCYTE DIFFERENTIATION	GOBP	GO:1905209	9	-0.416937	-1.51467	0.0623109	0.312533	1	2778
NUCLEOSIDE BISPHOSPHATE BIOSYNTHETIC PROCESS	GOBP	GO:0033866	39	-0.20555	-1.51503	0.0699355	0.312543	1	3706
REGULATION OF OXIDOREDUCTASE ACTIVITY	GOBP	GO:0051341	55	-0.173904	-1.52196	0.0638894	0.312544	1	3329
PHOSPHATIDYLSERINE METABOLIC PROCESS	GOBP	GO:0006658	17	-0.306505	-1.51515	0.0641764	0.312892	1	6401
CHORDATE EMBRYONIC DEVELOPMENT	GOBP	GO:0043009	116	-0.121051	-1.51948	0.0641364	0.312918	1	4319
REGULATION OF SYSTEMIC ARTERIAL BLOOD PRESSURE BY HORMONE	GOBP	GO:0001990	16	-0.315425	-1.51984	0.0660491	0.312937	1	4832
POSITIVE REGULATION OF PROTEIN AUTOPHOSPHORYLATION	GOBP	GO:0031954	13	-0.350329	-1.52093	0.0640823	0.312938	1	2949
REGULATION OF TRANSCRIPTION FROM RNA POLYMERASE II PROMOTER IN RESPONSE TO HYPOXIA	GOBP	GO:0061418	64	-0.161301	-1.51908	0.059519	0.312963	1	2905
FATTY-ACYL-COA METABOLIC PROCESS	GOBP	GO:0035337	30	-0.233574	-1.52013	0.0622906	0.313031	1	3707
ANTIVIRAL MECHANISM BY IFN-STIMULATED GENES	REACTOME	R-HSA-1169410.3	74	-0.151581	-1.5179	0.0628116	0.313081	1	2981
SIGNALING BY NOTCH3	REACTOME	R-HSA-9012852.2	39	-0.203133	-1.51522	0.0708866	0.313291	1	3448
POSITIVE REGULATION OF NEUROLOGICAL SYSTEM PROCESS	GOBP	GO:0031646	13	0.400178	1.74069	0.0238727	0.313412	1	5811
NEGATIVE REGULATION OF NERVOUS SYSTEM DEVELOPMENT	GOBP	GO:0051961	93	-0.134369	-1.52095	0.0644258	0.313435	1	2223
PURINE NUCLEOSIDE BISPHOSPHATE BIOSYNTHETIC PROCESS	GOBP	GO:0034033	39	-0.20555	-1.51715	0.0652045	0.313629	1	3706
RIBONUCLEOSIDE BISPHOSPHATE BIOSYNTHETIC PROCESS	GOBP	GO:0034030	39	-0.20555	-1.51528	0.064738	0.313713	1	3706
MEMBRANE ASSEMBLY	GOBP	GO:0071709	19	-0.289151	-1.51538	0.0636802	0.314088	1	7316
NEGATIVE REGULATION OF NITRIC OXIDE BIOSYNTHETIC PROCESS	GOBP	GO:0045019	9	-0.410458	-1.51102	0.0692735	0.314141	1	1616
NEGATIVE REGULATION OF TRANSPOSITION	GOBP	GO:0010529	10	-0.390446	-1.51558	0.0645161	0.314306	1	6774
REGULATION OF COMPLEMENT ACTIVATION	GOBP	GO:0030449	27	-0.246194	-1.51614	0.0657868	0.314536	1	4677
PATTERN SPECIFICATION PROCESS	GOBP	GO:0007389	109	-0.124713	-1.5157	0.0646258	0.31464	1	2603
APPENDAGE DEVELOPMENT	GOBP	GO:0048736	40	-0.202632	-1.51025	0.0681033	0.314734	1	3589
NEGATIVE REGULATION OF CYTOSKELETON ORGANIZATION	GOBP	GO:0051494	72	-0.151276	-1.50856	0.0645749	0.315624	1	3576
REGULATION OF CHEMOKINE-MEDIATED SIGNALING PATHWAY	GOBP	GO:0070099	8	-0.43407	-1.50897	0.07321	0.31603	1	4901
PHOSPHOLIPID TRANSLOCATION	GOBP	GO:0045332	12	-0.362586	-1.5086	0.0706742	0.316062	1	5233
PROGRAMMED CELL DEATH	REACTOME DATABASE ID RELEASE 67	5357801	144	-0.108124	-1.50709	0.0694062	0.316166	1	4137
POSITIVE REGULATION OF ACTIN FILAMENT BUNDLE ASSEMBLY	GOBP	GO:0032233	36	-0.210638	-1.50737	0.0613226	0.316263	1	2605
EPITHELIAL TUBE MORPHOGENESIS	GOBP	GO:0060562	93	-0.132671	-1.50762	0.0729927	0.316414	1	3794
POSITIVE REGULATION OF PROTEIN CATABOLIC PROCESS	GOBP	GO:0045732	138	-0.109765	-1.50476	0.0740592	0.316966	1	4913
TRANSCRIPTIONAL REGULATION OF WHITE ADIPOCYTE DIFFERENTIATION	REACTOME	R-HSA-381340.2	71	-0.151357	-1.50544	0.0712274	0.31699	1	3336
GLUCAGON SIGNALING IN METABOLIC REGULATION	REACTOME DATABASE ID RELEASE 67	163359	18	-0.293081	-1.50494	0.0691986	0.317197	1	3538
POSITIVE REGULATION OF VASCULATURE DEVELOPMENT	GOBP	GO:1904018	108	-0.124297	-1.50389	0.0681818	0.317214	1	1616
NEGATIVE REGULATION OF NITRIC OXIDE METABOLIC PROCESS	GOBP	GO:1904406	9	-0.410458	-1.50559	0.0748286	0.317276	1	1616
CELLULAR RESPONSE TO AMMONIUM ION	GOBP	GO:0071242	24	-0.257475	-1.50341	0.0734792	0.317384	1	1775
PKA ACTIVATION	REACTOME DATABASE ID RELEASE 67	163615	8	-0.431806	-1.50575	0.0722357	0.317555	1	3538
FOXO-MEDIATED TRANSCRIPTION	REACTOME	R-HSA-9614085.1	48	-0.183815	-1.50398	0.0695371	0.31758	1	2827
REGULATION OF CYTOKINE SECRETION INVOLVED IN IMMUNE RESPONSE	GOBP	GO:0002739	8	-0.431468	-1.50245	0.0711891	0.317769	1	6318
POSITIVE REGULATION OF STRESS FIBER ASSEMBLY	GOBP	GO:0051496	33	-0.220712	-1.50201	0.0678951	0.317904	1	2605
SMAD PROTEIN SIGNAL TRANSDUCTION	GOBP	GO:0060395	20	-0.278597	-1.50254	0.0672789	0.31814	1	6352
MET ACTIVATES PTK2 SIGNALING	REACTOME DATABASE ID RELEASE 67	8874081	14	-0.334048	-1.50063	0.07501	0.319345	1	3435
SHC-MEDIATED CASCADE:FGFR2	REACTOME	R-HSA-5654699.1	8	-0.431107	-1.50013	0.0768621	0.319567	1	6322
REGULATION OF EPIDERMAL GROWTH FACTOR RECEPTOR SIGNALING PATHWAY	GOBP	GO:0042058	61	-0.163014	-1.49896	0.0716159	0.319723	1	3116
NEGATIVE REGULATORS OF RIG-I MDA5 SIGNALING	REACTOME	R-HSA-936440.4	32	-0.222656	-1.49815	0.0687744	0.319879	1	2741
REGULATION OF RESPONSE TO BIOTIC STIMULUS	GOBP	GO:0002831	74	-0.148415	-1.49849	0.0700953	0.31988	1	3166
SHC-MEDIATED CASCADE:FGFR3	REACTOME DATABASE ID RELEASE 67	5654704	8	-0.431107	-1.49779	0.0674423	0.319891	1	6322
REGULATION OF RIG-I SIGNALING PATHWAY	GOBP	GO:0039535	13	-0.343026	-1.49912	0.0719178	0.31998	1	3030
REGULATION OF ATPASE ACTIVITY	GOBP	GO:0043462	45	-0.189863	-1.49918	0.0704	0.320391	1	3577
ENDOCARDIUM DEVELOPMENT	GOBP	GO:0003157	8	-0.431986	-1.49684	0.0782367	0.320752	1	3536
POSITIVE REGULATION OF EMBRYONIC DEVELOPMENT	GOBP	GO:0040019	15	-0.318124	-1.49564	0.0739261	0.321481	1	7578
RETINOIC ACID METABOLIC PROCESS	GOBP	GO:0042573	9	-0.406643	-1.4946	0.0770759	0.321482	1	5360
ACYL CHAIN REMODELLING OF PG	REACTOME	R-HSA-1482925.1	9	-0.411409	-1.4952	0.0760433	0.321613	1	6541
OXYGEN-DEPENDENT PROLINE HYDROXYLATION OF HYPOXIA-INDUCIBLE FACTOR ALPHA	REACTOME	R-HSA-1234176.2	56	-0.167914	-1.49476	0.0716944	0.321748	1	2905
NITRIC OXIDE BIOSYNTHETIC PROCESS	GOBP	GO:0006809	8	0.49715	1.73041	0.021908	0.321839	1	4199
CELLULAR RESPONSE TO GLUCAGON STIMULUS	GOBP	GO:0071377	8	-0.431806	-1.49569	0.0751164	0.321888	1	3538
ENDOPLASMIC RETICULUM TUBULAR NETWORK ORGANIZATION	GOBP	GO:0071786	11	-0.370053	-1.49338	0.0734075	0.322263	1	3972
INTERLEUKIN-1 PRODUCTION	GOBP	GO:0032612	8	-0.427762	-1.49359	0.0694996	0.322447	1	4971
CYTOPLASMIC SEQUESTERING OF TRANSCRIPTION FACTOR	GOBP	GO:0042994	12	-0.352016	-1.49253	0.0739837	0.322474	1	2574
REGULATION OF VASCULAR SMOOTH MUSCLE CELL PROLIFERATION	GOBP	GO:1904705	30	-0.228247	-1.49174	0.074731	0.322605	1	3766
POLYOL BIOSYNTHETIC PROCESS	GOBP	GO:0046173	30	0.264229	1.73302	0.0228992	0.322686	1	4476
NEGATIVE REGULATION OF TRANSMEMBRANE TRANSPORT	GOBP	GO:0034763	52	-0.175822	-1.49269	0.0726461	0.322735	1	1261
MULTICELLULAR ORGANISMAL WATER HOMEOSTASIS	GOBP	GO:0050891	22	-0.268704	-1.49183	0.0776373	0.32297	1	3585
REGULATION OF PH	GOBP	GO:0006885	58	0.191431	1.72461	0.0275482	0.323004	1	7649
REGULATION OF LIPASE ACTIVITY	GOBP	GO:0060191	54	-0.173497	-1.49064	0.0710863	0.323232	1	1991
UROGENITAL SYSTEM DEVELOPMENT	GOBP	GO:0001655	98	-0.128968	-1.49024	0.0749199	0.323317	1	3794
POSITIVE REGULATION OF CELL KILLING	GOBP	GO:0031343	25	0.291065	1.73052	0.0219889	0.323373	1	3437
DOSAGE COMPENSATION	GOBP	GO:0007549	11	-0.371372	-1.49083	0.0764568	0.323434	1	6986
RIBONUCLEOSIDE TRIPHOSPHATE BIOSYNTHETIC PROCESS	GOBP	GO:0009201	52	-0.17542	-1.48975	0.0732932	0.323518	1	1479
RNA POLYMERASE II TRANSCRIBES SNRNA GENES	REACTOME	R-HSA-6807505.2	66	0.180437	1.72832	0.0223419	0.323658	1	5747
ANOIKIS	GOBP	GO:0043276	9	0.469459	1.72516	0.020486	0.323791	1	4661
NEGATIVE REGULATION OF PROTEIN COMPLEX ASSEMBLY	GOBP	GO:0031333	65	-0.156891	-1.4892	0.0740065	0.323809	1	3736
REGULATION OF TRANSPOSITION	GOBP	GO:0010528	10	-0.390446	-1.48873	0.0795882	0.324005	1	6774
REGULATION OF B CELL ACTIVATION	GOBP	GO:0050864	57	0.196632	1.73107	0.0226817	0.324191	1	4061
POSITIVE REGULATION OF T CELL CHEMOTAXIS	GOBP	GO:0010820	8	-0.427953	-1.48809	0.0755687	0.324441	1	6357
STEROID BIOSYNTHETIC PROCESS	GOBP	GO:0006694	69	0.176052	1.72553	0.0259948	0.324876	1	3850
PTERIDINE-CONTAINING COMPOUND METABOLIC PROCESS	GOBP	GO:0042558	20	0.322192	1.72233	0.0280751	0.325119	1	4201
MITOCHONDRIAL TRANSLATION TERMINATION	REACTOME	R-HSA-5419276.1	83	0.162059	1.72639	0.0264766	0.325164	1	3297
PURINE RIBONUCLEOSIDE TRIPHOSPHATE METABOLIC PROCESS	GOBP	GO:0009205	145	-0.105887	-1.48583	0.0750358	0.326688	1	1521
SIGNALING BY NOTCH1 HD DOMAIN MUTANTS IN CANCER	REACTOME DATABASE ID RELEASE 67	2691230	13	-0.339961	-1.48584	0.0783575	0.327169	1	3064
CONSTITUTIVE SIGNALING BY NOTCH1 HD DOMAIN MUTANTS	REACTOME DATABASE ID RELEASE 67	2691232	13	-0.339961	-1.48321	0.0740373	0.329962	1	3064
POSITIVE REGULATION OF KERATINOCYTE DIFFERENTIATION	GOBP	GO:0045618	8	-0.426591	-1.48233	0.078368	0.330728	1	4984
DENDRITE DEVELOPMENT	GOBP	GO:0016358	29	-0.23232	-1.47994	0.078037	0.333681	1	2023
REGULATION OF EPITHELIAL TO MESENCHYMAL TRANSITION	GOBP	GO:0010717	53	-0.170395	-1.47866	0.0757067	0.334085	1	3356
REGULATION OF CATION CHANNEL ACTIVITY	GOBP	GO:2001257	52	-0.174013	-1.47929	0.0771084	0.334131	1	1281
NEGATIVE REGULATION OF STRESS FIBER ASSEMBLY	GOBP	GO:0051497	15	-0.313826	-1.47888	0.0807979	0.334237	1	3924
DEGRADATION OF THE EXTRACELLULAR MATRIX	REACTOME DATABASE ID RELEASE 67	1474228	61	-0.160982	-1.47735	0.0742823	0.335485	1	1500
HISTONE H2A UBIQUITINATION	GOBP	GO:0033522	18	-0.29045	-1.47684	0.0767539	0.335742	1	5418
ESTABLISHMENT OF PROTEIN LOCALIZATION TO MITOCHONDRIAL MEMBRANE	GOBP	GO:0090151	10	0.448761	1.71504	0.0266022	0.335816	1	3904
RAP1 SIGNALLING	REACTOME DATABASE ID RELEASE 67	392517	12	0.406826	1.71246	0.0280242	0.338485	1	1964
REGULATION OF ERK1 AND ERK2 CASCADE	GOBP	GO:0070372	145	-0.105965	-1.47407	0.070523	0.338861	1	4507
RHO GTPASES ACTIVATE PKNS	REACTOME	R-HSA-5625740.1	47	-0.182204	-1.47427	0.0806484	0.339058	1	2948
OLIGODENDROCYTE DIFFERENTIATION	GOBP	GO:0048709	15	0.367448	1.70907	0.0281718	0.339159	1	7029
MODIFIED AMINO ACID TRANSPORT	GOBP	GO:0072337	11	0.425586	1.71098	0.0254287	0.339294	1	5373
POSITIVE REGULATION OF CHOLESTEROL TRANSPORT	GOBP	GO:0032376	14	-0.324974	-1.47291	0.0810594	0.340105	1	1156
NEGATIVE REGULATION OF MAP KINASE ACTIVITY	GOBP	GO:0043407	49	0.206825	1.70951	0.0285429	0.340119	1	2245
INTRACELLULAR LIPID TRANSPORT	GOBP	GO:0032365	26	-0.241191	-1.47243	0.0751537	0.340311	1	1600
CELLULAR RESPONSE TO INTERLEUKIN-6	GOBP	GO:0071354	22	-0.260944	-1.47064	0.0790745	0.341952	1	3671
METANEPHRIC NEPHRON DEVELOPMENT	GOBP	GO:0072210	12	-0.349402	-1.47084	0.0853024	0.342155	1	2603
POSITIVE REGULATION OF ADAPTIVE IMMUNE RESPONSE	GOBP	GO:0002821	51	0.201859	1.70618	0.0260127	0.342425	1	4300
SNRNA TRANSCRIPTION	GOBP	GO:0009301	63	0.18184	1.70495	0.0252303	0.342825	1	5747
POSITIVE REGULATION OF CELLULAR RESPONSE TO TRANSFORMING GROWTH FACTOR BETA STIMULUS	GOBP	GO:1903846	19	-0.280733	-1.46962	0.0811305	0.342995	1	3318
NEGATIVE REGULATION OF ACTIN FILAMENT BUNDLE ASSEMBLY	GOBP	GO:0032232	15	-0.313826	-1.46916	0.0831189	0.343185	1	3924
REGULATION OF VASCULOGENESIS	GOBP	GO:2001212	9	-0.398562	-1.46816	0.0830174	0.344206	1	1748
HOMOLOGOUS RECOMBINATION	GOBP	GO:0035825	22	0.30231	1.69924	0.0244293	0.344245	1	2201
FCGR ACTIVATION	REACTOME DATABASE ID RELEASE 67	2029481	9	0.464792	1.70297	0.0272637	0.344579	1	2245
SELENOAMINO ACID METABOLISM	REACTOME	R-HSA-2408522.2	106	0.142182	1.69998	0.0273918	0.344656	1	2940
ENDOGENOUS STEROLS	REACTOME	R-HSA-211976.4	15	0.364863	1.7002	0.0295477	0.345955	1	3356
ACYL CHAIN REMODELLING OF PS	REACTOME	R-HSA-1482801.3	13	-0.334545	-1.46624	0.0797116	0.346571	1	6541
NEGATIVE REGULATION OF KINASE ACTIVITY	GOBP	GO:0033673	136	0.125093	1.70053	0.0243216	0.347083	1	2138
LEUKOCYTE PROLIFERATION	GOBP	GO:0070661	25	0.284007	1.69645	0.0298537	0.347457	1	3071
REGULATION OF UBIQUITIN-DEPENDENT PROTEIN CATABOLIC PROCESS	GOBP	GO:2000058	97	-0.127854	-1.46532	0.0824909	0.347469	1	2944
CHONDROITIN SULFATE BIOSYNTHETIC PROCESS	GOBP	GO:0030206	16	-0.304784	-1.46464	0.0836464	0.348015	1	4950
PHOSPHATIDYLETHANOLAMINE BIOSYNTHETIC PROCESS	GOBP	GO:0006646	9	0.459455	1.6947	0.0241728	0.348851	1	4772
POSITIVE REGULATION OF TRANSFORMING GROWTH FACTOR BETA RECEPTOR SIGNALING PATHWAY	GOBP	GO:0030511	19	-0.280733	-1.46358	0.0828076	0.349109	1	3318
RECIPROCAL MEIOTIC RECOMBINATION	GOBP	GO:0007131	22	0.30231	1.69356	0.0326498	0.349145	1	2201
POSITIVE REGULATION OF STEROL TRANSPORT	GOBP	GO:0032373	14	-0.324974	-1.46242	0.0899288	0.349346	1	1156
RESPONSE TO EXOGENOUS DSRNA	GOBP	GO:0043330	17	-0.293619	-1.462	0.0815035	0.349477	1	1318
CENTRAL NERVOUS SYSTEM NEURON DEVELOPMENT	GOBP	GO:0021954	25	-0.24444	-1.46254	0.0854056	0.34966	1	4844
REGULATION OF NEUROTRANSMITTER TRANSPORT	GOBP	GO:0051588	42	-0.191174	-1.46285	0.0793651	0.349695	1	6347
KERATINOCYTE DIFFERENTIATION	GOBP	GO:0030216	32	-0.217971	-1.4611	0.0793812	0.350328	1	4181
PROTEIN MONOUBIQUITINATION	GOBP	GO:0006513	42	-0.191085	-1.45912	0.0844499	0.350345	1	7670
MESENCHYMAL CELL DIFFERENTIATION	GOBP	GO:0048762	72	-0.14668	-1.45944	0.0797316	0.350364	1	3164
TELENCEPHALON DEVELOPMENT	GOBP	GO:0021537	57	-0.163834	-1.46061	0.0845469	0.350585	1	4815
NEGATIVE REGULATION OF OXIDATIVE STRESS-INDUCED NEURON DEATH	GOBP	GO:1903204	8	-0.422885	-1.45947	0.084448	0.350805	1	3637
NEGATIVE REGULATION OF EPITHELIAL CELL PROLIFERATION	GOBP	GO:0050680	49	-0.176563	-1.45957	0.0868776	0.351151	1	4168
NEGATIVE REGULATION OF FOCAL ADHESION ASSEMBLY	GOBP	GO:0051895	13	-0.332658	-1.45978	0.0852682	0.351337	1	3145
MEMBRANE REPOLARIZATION	GOBP	GO:0086009	11	-0.361342	-1.45678	0.0832022	0.353364	1	1040
CAMERA-TYPE EYE DEVELOPMENT	GOBP	GO:0043010	58	-0.163516	-1.45286	0.0843422	0.355853	1	4513
REGULATION OF RAS PROTEIN SIGNAL TRANSDUCTION	GOBP	GO:0046578	81	-0.137905	-1.45407	0.0837478	0.355993	1	3005
MYOCLONIC EPILEPSY OF LAFORA	REACTOME DATABASE ID RELEASE 67	3785653	8	-0.417557	-1.45297	0.0876984	0.356179	1	2308
PLATELET HOMEOSTASIS	REACTOME	R-HSA-418346.2	56	-0.164911	-1.45416	0.081265	0.356346	1	4128
MEMBRANE REPOLARIZATION DURING ACTION POTENTIAL	GOBP	GO:0086011	8	-0.417726	-1.45315	0.0849939	0.356401	1	918
INTERFERON-GAMMA-MEDIATED SIGNALING PATHWAY	GOBP	GO:0060333	55	-0.166631	-1.45346	0.0847911	0.356425	1	1996
RESPONSE TO AMYLOID-BETA	GOBP	GO:1904645	23	-0.250806	-1.45443	0.0857258	0.356432	1	1567
RESPONSE TO ACETYLCHOLINE	GOBP	GO:1905144	11	-0.358367	-1.45212	0.0870627	0.356479	1	1073
INTERLEUKIN-35-MEDIATED SIGNALING PATHWAY	GOBP	GO:0070757	9	-0.395017	-1.45162	0.0837004	0.356744	1	5489
GLYCOSYL COMPOUND METABOLIC PROCESS	GOBP	GO:1901657	75	-0.142786	-1.44784	0.0862588	0.357611	1	7162
DEGRADATION OF GLI2 BY THE PROTEASOME	REACTOME	R-HSA-5610783.1	51	-0.171195	-1.44791	0.0841771	0.357978	1	2899
POSITIVE REGULATION OF ANGIOGENESIS	GOBP	GO:0045766	96	-0.126497	-1.44725	0.0837359	0.358004	1	1616
MITOCHONDRIAL ATP SYNTHESIS COUPLED PROTON TRANSPORT	GOBP	GO:0042776	18	-0.2856	-1.44801	0.0871661	0.358317	1	3004
RETROGRADE AXONAL TRANSPORT	GOBP	GO:0008090	10	-0.375845	-1.44829	0.0874584	0.35838	1	4715
POSITIVE REGULATION OF BLOOD CIRCULATION	GOBP	GO:1903524	14	-0.321387	-1.44955	0.0881397	0.358406	1	1989
NON-CANONICAL WNT SIGNALING PATHWAY	GOBP	GO:0035567	99	-0.124798	-1.44283	0.0860324	0.358476	1	2890
INLA-MEDIATED ENTRY OF LISTERIA MONOCYTOGENES INTO HOST CELLS	REACTOME DATABASE ID RELEASE 67	8876493	8	-0.417557	-1.45015	0.0912189	0.358482	1	2308
RESPONSE TO CORTICOSTEROID	GOBP	GO:0031960	26	-0.237744	-1.44251	0.0899881	0.358483	1	4628
FOLDING OF ACTIN BY CCT TRIC	REACTOME	R-HSA-390450.2	10	-0.375304	-1.44973	0.0853827	0.358622	1	279
REGULATION OF EMBRYONIC DEVELOPMENT	GOBP	GO:0045995	52	-0.170484	-1.44873	0.0875099	0.358707	1	1320
NEGATIVE REGULATION OF SUBSTRATE ADHESION-DEPENDENT CELL SPREADING	GOBP	GO:1900025	9	-0.394957	-1.44839	0.0880441	0.358727	1	1788
REGULATION OF BLOOD VESSEL ENDOTHELIAL CELL MIGRATION	GOBP	GO:0043535	65	-0.151491	-1.44284	0.0900079	0.358943	1	2258
LIGAND-DEPENDENT CASPASE ACTIVATION	REACTOME	R-HSA-140534.5	11	-0.359195	-1.44887	0.0905675	0.358979	1	5102
ACTIN FILAMENT BUNDLE ASSEMBLY	GOBP	GO:0051017	40	-0.192578	-1.443	0.0859501	0.359195	1	3145
REGULATION OF EPITHELIAL CELL DIFFERENTIATION	GOBP	GO:0030856	56	-0.164483	-1.4431	0.0858343	0.359525	1	2348
NEPHRIN FAMILY INTERACTIONS	REACTOME	R-HSA-373753.3	16	-0.299001	-1.4434	0.0872763	0.359537	1	3626
CELLULAR RESPONSE TO ACETYLCHOLINE	GOBP	GO:1905145	11	-0.358367	-1.44079	0.0889289	0.359646	1	1073
POSITIVE REGULATION OF ION TRANSMEMBRANE TRANSPORTER ACTIVITY	GOBP	GO:0032414	37	-0.199057	-1.441	0.0934748	0.359805	1	2600
CYCLIC PURINE NUCLEOTIDE METABOLIC PROCESS	GOBP	GO:0052652	9	-0.394376	-1.4435	0.0872349	0.35987	1	6730
REGULATION OF VASCULAR PERMEABILITY	GOBP	GO:0043114	11	-0.359236	-1.44566	0.0855593	0.359967	1	4092
PEPTIDE SECRETION	GOBP	GO:0002790	63	-0.154558	-1.44113	0.0859313	0.3601	1	3935
IRS-RELATED EVENTS TRIGGERED BY IGF1R	REACTOME	R-HSA-2428928.1	26	-0.237796	-1.44353	0.0905059	0.360317	1	6763
POSITIVE REGULATION OF TRANSPORTER ACTIVITY	GOBP	GO:0032411	40	-0.191652	-1.43995	0.0896057	0.360439	1	2600
EPITHELIAL CELL DIFFERENTIATION INVOLVED IN KIDNEY DEVELOPMENT	GOBP	GO:0035850	14	-0.319603	-1.44373	0.091851	0.360484	1	2802
NEGATIVE REGULATION OF INTRACELLULAR STEROID HORMONE RECEPTOR SIGNALING PATHWAY	GOBP	GO:0033144	27	-0.233268	-1.44453	0.0942231	0.360743	1	3175
NEGATIVE REGULATION OF SODIUM ION TRANSPORT	GOBP	GO:0010766	10	-0.371969	-1.44386	0.090638	0.360789	1	4758
INTERMEDIATE FILAMENT CYTOSKELETON ORGANIZATION	GOBP	GO:0045104	17	-0.289285	-1.44417	0.0845377	0.360803	1	3979
CARDIAC MUSCLE CELL ACTION POTENTIAL INVOLVED IN CONTRACTION	GOBP	GO:0086002	14	-0.318038	-1.44472	0.0886153	0.360952	1	5199
POSITIVE REGULATION OF SODIUM ION TRANSPORT	GOBP	GO:0010765	18	-0.283941	-1.43882	0.0935224	0.361211	1	7341
REGULATION OF SEQUESTERING OF CALCIUM ION	GOBP	GO:0051282	58	-0.161442	-1.43908	0.095019	0.361288	1	1281
CELL MATURATION	GOBP	GO:0048469	38	-0.197893	-1.43826	0.0922292	0.361568	1	1610
CYCLIC NUCLEOTIDE BIOSYNTHETIC PROCESS	GOBP	GO:0009190	9	-0.394376	-1.43638	0.0881188	0.363932	1	6730
REGULATION OF PLASMA LIPOPROTEIN PARTICLE LEVELS	GOBP	GO:0097006	47	-0.176862	-1.43346	0.097006	0.366979	1	4661
TRIF-MEDIATED PROGRAMMED CELL DEATH	REACTOME	R-HSA-2562578.1	8	-0.415957	-1.43373	0.0931166	0.367047	1	5102
IGF1R SIGNALING CASCADE	REACTOME	R-HSA-2428924.1	26	-0.237796	-1.43395	0.0947621	0.367192	1	6763
TRNA METHYLATION	GOBP	GO:0030488	28	0.268317	1.68146	0.029615	0.367402	1	4959
PROTEIN TARGETING TO MEMBRANE	GOBP	GO:0006612	134	0.124615	1.67924	0.0322902	0.368019	1	3107
SUBSTRATE ADHESION-DEPENDENT CELL SPREADING	GOBP	GO:0034446	24	-0.244867	-1.43228	0.0953044	0.368327	1	1452
INTERMEDIATE FILAMENT-BASED PROCESS	GOBP	GO:0045103	17	-0.289285	-1.4318	0.0957808	0.368594	1	3979
MITOCHONDRIAL CALCIUM ION TRANSMEMBRANE TRANSPORT	GOBP	GO:0006851	17	0.339153	1.68173	0.0297631	0.368681	1	6037
NEGATIVE REGULATION OF MORPHOGENESIS OF AN EPITHELIUM	GOBP	GO:1905331	10	-0.370843	-1.43102	0.0915692	0.368867	1	1439
MYOBLAST DIFFERENTIATION	GOBP	GO:0045445	18	-0.281827	-1.4312	0.0950939	0.369063	1	1195
INTRINSIC APOPTOTIC SIGNALING PATHWAY BY P53 CLASS MEDIATOR	GOBP	GO:0072332	28	0.265515	1.67943	0.0296369	0.369404	1	3007
REGULATION OF PROTEIN TYROSINE KINASE ACTIVITY	GOBP	GO:0061097	47	-0.176678	-1.43035	0.0991735	0.369418	1	2064
RIBONUCLEOSIDE TRIPHOSPHATE METABOLIC PROCESS	GOBP	GO:0009199	148	-0.100957	-1.42979	0.0959606	0.369817	1	1521
POSITIVE REGULATION OF BMP SIGNALING PATHWAY	GOBP	GO:0030513	17	-0.289083	-1.42635	0.0984603	0.369867	1	3328
NEGATIVE REGULATION OF ENDOTHELIAL CELL PROLIFERATION	GOBP	GO:0001937	23	-0.250743	-1.42604	0.0999405	0.369873	1	3499
NEGATIVE REGULATION OF PROTEIN DEPHOSPHORYLATION	GOBP	GO:0035308	23	-0.247856	-1.42713	0.101461	0.370128	1	3531
PROTEIN LOCALIZATION TO CELL SURFACE	GOBP	GO:0034394	17	-0.286293	-1.42924	0.10002	0.370203	1	746
POSITIVE REGULATION OF STEROID METABOLIC PROCESS	GOBP	GO:0045940	11	-0.352164	-1.42675	0.100139	0.37021	1	5180
INTERLEUKIN-6-MEDIATED SIGNALING PATHWAY	GOBP	GO:0070102	14	-0.3136	-1.42635	0.0973325	0.37034	1	4455
G2/M TRANSITION OF MITOTIC CELL CYCLE	GOBP	GO:0000086	96	0.145381	1.67603	0.0356709	0.370512	1	3951
REGULATION OF POTASSIUM ION TRANSMEMBRANE TRANSPORT	GOBP	GO:1901379	27	-0.23151	-1.42744	0.101429	0.370595	1	1138
REGULATION OF RENAL SYSTEM PROCESS	GOBP	GO:0098801	9	-0.392344	-1.42713	0.0974787	0.370606	1	1817
NEGATIVE REGULATION OF CHROMATIN SILENCING	GOBP	GO:0031936	8	-0.410832	-1.42513	0.0991422	0.370767	1	6547
POSITIVE REGULATION OF CYTOSKELETON ORGANIZATION	GOBP	GO:0051495	126	-0.10887	-1.42786	0.093014	0.370908	1	3565
NEGATIVE REGULATION OF GTPASE ACTIVITY	GOBP	GO:0034260	16	-0.29558	-1.42747	0.0937873	0.371036	1	4358
NUCLEOSIDE TRIPHOSPHATE BIOSYNTHETIC PROCESS	GOBP	GO:0009142	57	-0.163572	-1.42834	0.0972334	0.371139	1	2480
GLUCAGON-LIKE PEPTIDE-1 (GLP1) REGULATES INSULIN SECRETION	REACTOME DATABASE ID RELEASE 67	381676	24	-0.242829	-1.42423	0.0994785	0.371228	1	2400
SYNTHESIS OF SUBSTRATES IN N-GLYCAN BIOSYTHESIS	REACTOME DATABASE ID RELEASE 67	446219	48	0.204612	1.67467	0.0309859	0.371283	1	5834
GOLGI TO PLASMA MEMBRANE PROTEIN TRANSPORT	GOBP	GO:0043001	24	-0.242942	-1.42786	0.0948225	0.37139	1	5175
CYTOSKELETON-DEPENDENT CYTOKINESIS	GOBP	GO:0061640	54	-0.163682	-1.42431	0.0924705	0.371572	1	3539
COTRANSLATIONAL PROTEIN TARGETING TO MEMBRANE	GOBP	GO:0006613	93	0.148885	1.67613	0.029017	0.372065	1	2897
CENTRAL NERVOUS SYSTEM NEURON AXONOGENESIS	GOBP	GO:0021955	15	-0.303968	-1.42164	0.105835	0.374345	1	5514
SUBSTRATE-DEPENDENT CELL MIGRATION	GOBP	GO:0006929	14	-0.316054	-1.42181	0.1028	0.374566	1	5221
REGULATION OF ORGANELLE ASSEMBLY	GOBP	GO:1902115	133	-0.105918	-1.42038	0.101938	0.375378	1	6938
PURINE NUCLEOSIDE TRIPHOSPHATE METABOLIC PROCESS	GOBP	GO:0009144	148	-0.100957	-1.42038	0.102245	0.375849	1	1521
CELL ADHESION MEDIATED BY INTEGRIN	GOBP	GO:0033627	16	-0.294041	-1.41905	0.102912	0.376014	1	3681
REGULATION OF HYPOXIA-INDUCIBLE FACTOR (HIF) BY OXYGEN	REACTOME DATABASE ID RELEASE 67	1234174	63	-0.152057	-1.41959	0.0948294	0.376106	1	2905
NEGATIVE REGULATION OF FGFR4 SIGNALING	REACTOME	R-HSA-5654733.1	17	-0.284775	-1.41689	0.100199	0.376121	1	4029
POSITIVE REGULATION OF CATION TRANSMEMBRANE TRANSPORT	GOBP	GO:1904064	53	-0.165818	-1.41741	0.0965142	0.376244	1	2778
CROSS-PRESENTATION OF PARTICULATE EXOGENOUS ANTIGENS (PHAGOSOMES)	REACTOME	R-HSA-1236973.1	8	-0.407193	-1.4186	0.0956522	0.37625	1	2423
SIGNALING BY TGF-BETA FAMILY MEMBERS	REACTOME	R-HSA-9006936.4	75	-0.13997	-1.4192	0.0989727	0.376254	1	4824
MORPHOGENESIS OF AN ENDOTHELIUM	GOBP	GO:0003159	10	-0.366021	-1.41761	0.107651	0.376405	1	2603
POSITIVE REGULATION OF POTASSIUM ION TRANSMEMBRANE TRANSPORT	GOBP	GO:1901381	12	-0.33724	-1.41787	0.105158	0.376465	1	7365
REGULATION OF CARTILAGE DEVELOPMENT	GOBP	GO:0061035	19	-0.271756	-1.41694	0.100464	0.376509	1	4002
REGULATION OF PHOSPHOLIPASE ACTIVITY	GOBP	GO:0010517	41	-0.187347	-1.41806	0.0992088	0.376632	1	1991
PROLONGED ERK ACTIVATION EVENTS	REACTOME	R-HSA-169893.1	9	-0.385044	-1.41409	0.102291	0.378138	1	1898
REGULATION OF DEFENSE RESPONSE TO VIRUS	GOBP	GO:0050688	46	-0.174888	-1.41465	0.0961117	0.378214	1	3378
MUSCLE CELL MIGRATION	GOBP	GO:0014812	11	-0.350845	-1.41481	0.101755	0.378442	1	2166
REGULATION OF ACTIN FILAMENT LENGTH	GOBP	GO:0030832	97	-0.122441	-1.41416	0.0970149	0.378506	1	3576
RESPONSE TO VIRUS	GOBP	GO:0009615	144	-0.101983	-1.41484	0.10182	0.378877	1	2045
PULMONARY VALVE MORPHOGENESIS	GOBP	GO:0003184	13	-0.323553	-1.41298	0.0986672	0.378934	1	3246
CELLULAR RESPONSE TO HYPOXIA	REACTOME DATABASE ID RELEASE 67	2262749	63	-0.152057	-1.41324	0.101018	0.378998	1	2905
POSITIVE REGULATION OF T CELL MIGRATION	GOBP	GO:2000406	19	-0.270213	-1.41257	0.107636	0.379108	1	6357
REGULATION OF ACTIN POLYMERIZATION OR DEPOLYMERIZATION	GOBP	GO:0008064	97	-0.122441	-1.41157	0.101951	0.379258	1	3576
HIGH-DENSITY LIPOPROTEIN PARTICLE REMODELING	GOBP	GO:0034375	10	-0.368004	-1.4112	0.106374	0.379357	1	2581
SEMA4D INDUCED CELL MIGRATION AND GROWTH-CONE COLLAPSE	REACTOME DATABASE ID RELEASE 67	416572	17	-0.284547	-1.41173	0.100827	0.379486	1	5338
IRON ION HOMEOSTASIS	GOBP	GO:0055072	42	-0.183994	-1.41183	0.0969926	0.37979	1	4840
ENDOTHELIAL TUBE MORPHOGENESIS	GOBP	GO:0061154	10	-0.366021	-1.41003	0.101828	0.380235	1	2603
FOXO-MEDIATED TRANSCRIPTION OF OXIDATIVE STRESS, METABOLIC AND NEURONAL GENES	REACTOME DATABASE ID RELEASE 67	9615017	20	-0.26272	-1.40921	0.104747	0.380555	1	4307
SMOOTHENED SIGNALING PATHWAY	GOBP	GO:0007224	19	-0.268451	-1.4101	0.109141	0.380589	1	6961
NEGATIVE REGULATION OF CYCLIN-DEPENDENT PROTEIN SERINE/THREONINE KINASE ACTIVITY	GOBP	GO:0045736	13	-0.323171	-1.40858	0.106468	0.380608	1	2396
KERATAN SULFATE CATABOLIC PROCESS	GOBP	GO:0042340	10	-0.363767	-1.40874	0.105581	0.380837	1	2628
POSITIVE REGULATION OF ERK1 AND ERK2 CASCADE	GOBP	GO:0070374	103	-0.119618	-1.40932	0.105706	0.38087	1	4507
REGULATION OF SMOOTH MUSCLE CELL MIGRATION	GOBP	GO:0014910	25	-0.235921	-1.40771	0.104617	0.381486	1	1829
POSITIVE REGULATION OF CARTILAGE DEVELOPMENT	GOBP	GO:0061036	10	-0.366021	-1.4062	0.113499	0.383399	1	2603
CALMODULIN INDUCED EVENTS	REACTOME DATABASE ID RELEASE 67	111933	19	-0.267616	-1.40368	0.107538	0.384107	1	1710
REGULATION OF NECROPTOTIC PROCESS	GOBP	GO:0060544	12	-0.335362	-1.40374	0.106792	0.384494	1	5535
ANTIGEN PROCESSING AND PRESENTATION OF EXOGENOUS PEPTIDE ANTIGEN VIA MHC CLASS I	GOBP	GO:0042590	70	-0.141731	-1.40306	0.108376	0.384619	1	2879
CALNEXIN CALRETICULIN CYCLE	REACTOME DATABASE ID RELEASE 67	901042	24	-0.240223	-1.4024	0.102471	0.384746	1	3817
CELLULAR RESPONSE TO EPIDERMAL GROWTH FACTOR STIMULUS	GOBP	GO:0071364	25	-0.235704	-1.40382	0.104171	0.384832	1	3164
DEFECTIVE B3GAT3 CAUSES JDSSDHD	REACTOME DATABASE ID RELEASE 67	3560801	15	-0.299188	-1.40494	0.107758	0.384922	1	1125
GLYOXYLATE METABOLISM AND GLYCINE DEGRADATION	REACTOME	R-HSA-389661.5	21	-0.255692	-1.4025	0.111698	0.385049	1	2455
PLASMA LIPOPROTEIN REMODELING	REACTOME DATABASE ID RELEASE 67	8963899	14	-0.31192	-1.40385	0.0999007	0.385255	1	2094
POSITIVE REGULATION OF FAT CELL DIFFERENTIATION	GOBP	GO:0045600	35	-0.198258	-1.40427	0.104561	0.385535	1	4152
SKIN DEVELOPMENT	GOBP	GO:0043588	58	-0.157457	-1.40396	0.102398	0.385551	1	4197
REGULATION OF TRANSCRIPTION REGULATORY REGION DNA BINDING	GOBP	GO:2000677	27	-0.226365	-1.40082	0.106034	0.385822	1	1195
ANTERIOR/POSTERIOR PATTERN SPECIFICATION	GOBP	GO:0009952	49	-0.168899	-1.40098	0.107653	0.386033	1	4706
POSITIVE REGULATION OF HEART CONTRACTION	GOBP	GO:0045823	9	-0.381579	-1.40128	0.103859	0.386041	1	6872
CEREBRAL CORTEX DEVELOPMENT	GOBP	GO:0021987	32	-0.20839	-1.39997	0.10998	0.386711	1	3246
PRODUCTION OF MOLECULAR MEDIATOR OF IMMUNE RESPONSE	GOBP	GO:0002440	26	0.275462	1.66434	0.0335639	0.387174	1	3781
REGULATION OF ACTIN FILAMENT POLYMERIZATION	GOBP	GO:0030833	84	-0.131448	-1.39924	0.105337	0.387377	1	3576
REGULATION OF GOLGI ORGANIZATION	GOBP	GO:1903358	10	0.431681	1.66236	0.0319128	0.387412	1	5204
POSITIVE REGULATION OF VASCULAR SMOOTH MUSCLE CELL PROLIFERATION	GOBP	GO:1904707	18	-0.272516	-1.39847	0.10936	0.388104	1	3766
MONOVALENT INORGANIC CATION HOMEOSTASIS	GOBP	GO:0055067	74	0.165448	1.66281	0.0348139	0.388344	1	7178
POSITIVE REGULATION OF AMYLOID PRECURSOR PROTEIN CATABOLIC PROCESS	GOBP	GO:1902993	8	-0.399545	-1.39392	0.115369	0.388405	1	3896
NEGATIVE REGULATION OF EPITHELIAL CELL APOPTOTIC PROCESS	GOBP	GO:1904036	22	-0.249075	-1.39794	0.106714	0.388478	1	2793
POSITIVE REGULATION OF GLYCOGEN BIOSYNTHETIC PROCESS	GOBP	GO:0045725	8	-0.399184	-1.39352	0.1094	0.38859	1	3900
POTASSIUM ION TRANSPORT	GOBP	GO:0006813	48	-0.17049	-1.39406	0.111222	0.388652	1	6676
REGULATION OF POTASSIUM ION TRANSMEMBRANE TRANSPORTER ACTIVITY	GOBP	GO:1901016	22	-0.246454	-1.39491	0.106489	0.38868	1	7365
NEGATIVE REGULATION OF CHROMOSOME SEPARATION	GOBP	GO:1905819	14	0.367209	1.66076	0.028366	0.388743	1	2272
DEFECTIVE B4GALT7 CAUSES EDS, PROGEROID TYPE	REACTOME	R-HSA-3560783.1	15	-0.299188	-1.39453	0.115745	0.38882	1	1125
NUCLEOTIDE SALVAGE	REACTOME	R-HSA-8956321.1	17	0.336246	1.6644	0.0336967	0.388855	1	5416
REGULATION OF VIRAL-INDUCED CYTOPLASMIC PATTERN RECOGNITION RECEPTOR SIGNALING PATHWAY	GOBP	GO:0039531	16	-0.290158	-1.39497	0.111753	0.389045	1	3030
REGULATION OF HEART MORPHOGENESIS	GOBP	GO:2000826	22	-0.248263	-1.39293	0.111178	0.389048	1	2802
LAMELLIPODIUM ORGANIZATION	GOBP	GO:0097581	24	-0.239114	-1.39407	0.112308	0.389086	1	4292
REGULATION OF DNA REPLICATION	GOBP	GO:0006275	51	-0.165622	-1.39513	0.108424	0.389261	1	7751
PKA-MEDIATED PHOSPHORYLATION OF CREB	REACTOME DATABASE ID RELEASE 67	111931	10	-0.366562	-1.39679	0.11009	0.389399	1	7039
DEFECTIVE B3GALT6 CAUSES EDSP2 AND SEMDJL1	REACTOME DATABASE ID RELEASE 67	4420332	15	-0.299188	-1.39648	0.117126	0.38942	1	1125
REGULATION OF POLYSACCHARIDE BIOSYNTHETIC PROCESS	GOBP	GO:0032885	17	-0.281555	-1.39617	0.105336	0.389454	1	2105
CAM PATHWAY	REACTOME DATABASE ID RELEASE 67	111997	19	-0.267616	-1.39518	0.105641	0.389646	1	1710
REGULATION OF AUTOPHAGOSOME ASSEMBLY	GOBP	GO:2000785	28	-0.221366	-1.39545	0.107479	0.389682	1	1515
DOWNSTREAM SIGNALING OF ACTIVATED FGFR4	REACTOME DATABASE ID RELEASE 67	5654716	15	-0.297866	-1.39683	0.112251	0.3898	1	6322
RAF ACTIVATION	REACTOME	R-HSA-5673000.1	22	-0.249473	-1.39558	0.110488	0.38993	1	6322
REGULATION OF PROTEIN BINDING	GOBP	GO:0043393	119	-0.109227	-1.3904	0.105816	0.392148	1	3467
ERK1 AND ERK2 CASCADE	GOBP	GO:0070371	18	-0.273253	-1.39064	0.109551	0.392229	1	1907
S37 MUTANTS OF BETA-CATENIN AREN'T PHOSPHORYLATED	REACTOME DATABASE ID RELEASE 67	5358749	12	-0.328473	-1.38982	0.109955	0.392584	1	4686
REGULATION OF INSULIN-LIKE GROWTH FACTOR RECEPTOR SIGNALING PATHWAY	GOBP	GO:0043567	11	-0.34737	-1.38856	0.117312	0.392762	1	1195
RHO GTPASES ACTIVATE CIT	REACTOME	R-HSA-5625900.2	17	-0.280245	-1.38881	0.117146	0.39282	1	3426
T41 MUTANTS OF BETA-CATENIN AREN'T PHOSPHORYLATED	REACTOME	R-HSA-5358752.1	12	-0.328473	-1.38934	0.113858	0.392911	1	4686
BETA-CATENIN PHOSPHORYLATION CASCADE	REACTOME	R-HSA-196299.1	14	-0.305705	-1.38883	0.115248	0.39326	1	6129
PH REDUCTION	GOBP	GO:0045851	35	0.236405	1.65469	0.0373444	0.393301	1	6266
REGULATION OF EXTRACELLULAR MATRIX ORGANIZATION	GOBP	GO:1903053	24	-0.237761	-1.38731	0.116265	0.393381	1	4307
PLASMA LIPOPROTEIN PARTICLE ASSEMBLY	GOBP	GO:0034377	12	-0.330727	-1.38553	0.119888	0.393465	1	4661
CYCLIC NUCLEOTIDE METABOLIC PROCESS	GOBP	GO:0009187	13	-0.317505	-1.38747	0.116064	0.393571	1	6730
EMBRYONIC SKELETAL SYSTEM DEVELOPMENT	GOBP	GO:0048706	34	-0.199158	-1.38562	0.111001	0.393762	1	3022
REGULATION OF FZD BY UBIQUITINATION	REACTOME DATABASE ID RELEASE 67	4641263	13	-0.318885	-1.38759	0.115968	0.393849	1	4152
NEGATIVE REGULATION OF MITOTIC SISTER CHROMATID SEPARATION	GOBP	GO:2000816	14	0.367209	1.65624	0.0395784	0.393893	1	2272
POSITIVE REGULATION OF PHOSPHATIDYLINOSITOL 3-KINASE SIGNALING	GOBP	GO:0014068	54	-0.159838	-1.38601	0.116724	0.394076	1	1525
REGULATION OF LOCALIZATION OF FOXO TRANSCRIPTION FACTORS	REACTOME DATABASE ID RELEASE 67	9614399	8	-0.396199	-1.38571	0.118651	0.39409	1	2545
POSITIVE REGULATION OF ALCOHOL BIOSYNTHETIC PROCESS	GOBP	GO:1902932	11	-0.342429	-1.38483	0.115963	0.394125	1	5288
LIPOPROTEIN LOCALIZATION	GOBP	GO:0044872	8	-0.396278	-1.38446	0.120372	0.394256	1	1156
REGULATION OF CELLULAR PH	GOBP	GO:0030641	56	0.187064	1.65506	0.0335775	0.394364	1	7649
NEGATIVE REGULATION OF RESPONSE TO DRUG	GOBP	GO:2001024	14	-0.309021	-1.38632	0.111447	0.394492	1	5299
NECROTIC CELL DEATH	GOBP	GO:0070265	15	-0.296844	-1.38602	0.121986	0.394506	1	5593
HYALURONAN CATABOLIC PROCESS	GOBP	GO:0030214	14	0.352261	1.58912	0.0443459	0.394784	1	3231
SNRNA TRANSCRIPTION BY RNA POLYMERASE II	GOBP	GO:0042795	62	0.176931	1.63643	0.0343788	0.39481	1	5747
NEGATIVE REGULATION OF COFACTOR METABOLIC PROCESS	GOBP	GO:0051195	9	0.436484	1.59025	0.0457911	0.395285	1	3793
HOMOLOGOUS CHROMOSOME SEGREGATION	GOBP	GO:0045143	8	0.463425	1.609	0.045216	0.39547	1	1797
THE CANONICAL RETINOID CYCLE IN RODS (TWILIGHT VISION)	REACTOME	R-HSA-2453902.3	9	0.432799	1.58806	0.0532342	0.395482	1	2600
DECTIN-2 FAMILY	REACTOME	R-HSA-5621480.2	9	0.449732	1.65631	0.0347291	0.395517	1	3646
PROTEIN FOLDING	REACTOME DATABASE ID RELEASE 67	391251	74	0.157142	1.58942	0.0437825	0.395531	1	3668
CYTOCHROME COMPLEX ASSEMBLY	GOBP	GO:0017004	27	0.25968	1.60963	0.0440854	0.395702	1	3703
TP53 REGULATES TRANSCRIPTION OF CELL CYCLE GENES	REACTOME DATABASE ID RELEASE 67	6791312	34	0.231426	1.60805	0.0413807	0.395833	1	3316
SEMAPHORIN-PLEXIN SIGNALING PATHWAY INVOLVED IN AXON GUIDANCE	GOBP	GO:1902287	8	0.473168	1.63652	0.0398486	0.396264	1	3077
L-SERINE METABOLIC PROCESS	GOBP	GO:0006563	9	0.435392	1.59029	0.0485496	0.396503	1	5039
CELLULAR RESPONSE TO UV	GOBP	GO:0034644	51	0.196249	1.65204	0.0361298	0.39666	1	5233
DNA DAMAGE RESPONSE, SIGNAL TRANSDUCTION BY P53 CLASS MEDIATOR RESULTING IN CELL CYCLE ARREST	GOBP	GO:0006977	42	0.211585	1.6098	0.0407879	0.396801	1	6648
MONOSACCHARIDE BIOSYNTHETIC PROCESS	GOBP	GO:0046364	41	0.210355	1.58664	0.0442265	0.396877	1	2547
MATURATION OF SSU-RRNA FROM TRICISTRONIC RRNA TRANSCRIPT (SSU-RRNA, 5.8S RRNA, LSU-RRNA)	GOBP	GO:0000462	27	0.266601	1.64982	0.0394108	0.397502	1	7328
NEGATIVE REGULATION OF DEFENSE RESPONSE	GOBP	GO:0031348	102	0.138907	1.63671	0.0358306	0.397533	1	3261
ALPHA-AMINO ACID METABOLIC PROCESS	GOBP	GO:1901605	121	0.124225	1.59031	0.0497756	0.397785	1	5426
REGULATION OF LEUKOCYTE MEDIATED CYTOTOXICITY	GOBP	GO:0001910	32	0.238195	1.61072	0.0384463	0.397986	1	3261
MITOCHONDRIAL RESPIRATORY CHAIN COMPLEX ASSEMBLY	GOBP	GO:0033108	76	0.161188	1.65046	0.0309381	0.398002	1	4066
INTRACELLULAR PH REDUCTION	GOBP	GO:0051452	34	0.230483	1.60988	0.0431568	0.398089	1	6266
NEGATIVE REGULATION OF PROTEIN KINASE ACTIVITY	GOBP	GO:0006469	128	0.121282	1.59081	0.0441759	0.398173	1	2138
CENTROSOME MATURATION	REACTOME	R-HSA-380287.1	62	0.170068	1.58512	0.0432596	0.398447	1	4569
NUCLEOTIDE-EXCISION REPAIR	GOBP	GO:0006289	92	0.146664	1.64576	0.0355922	0.398474	1	4057
LIPOPROTEIN TRANSPORT	GOBP	GO:0042953	8	-0.396278	-1.38122	0.12226	0.398524	1	1156
INTEGRIN SIGNALING	REACTOME	R-HSA-9006921.2	19	-0.264188	-1.3808	0.118148	0.398725	1	1748
REGULATION OF HUMORAL IMMUNE RESPONSE	GOBP	GO:0002920	30	-0.212837	-1.3802	0.117045	0.398801	1	4677
CHAPERONE-MEDIATED PROTEIN COMPLEX ASSEMBLY	GOBP	GO:0051131	13	-0.316361	-1.38046	0.119439	0.398844	1	4180
FORMATION OF RNA POL II ELONGATION COMPLEX	REACTOME DATABASE ID RELEASE 67	112382	50	0.198336	1.64821	0.0311746	0.398877	1	5802
SPINDLE CHECKPOINT	GOBP	GO:0031577	12	0.37906	1.59113	0.0448947	0.3989	1	2272
POSITIVE REGULATION OF INTERLEUKIN-4 PRODUCTION	GOBP	GO:0032753	15	0.340968	1.59321	0.0464508	0.39892	1	3621
NUCLEOBASE-CONTAINING SMALL MOLECULE BIOSYNTHETIC PROCESS	GOBP	GO:0034404	82	0.155192	1.63682	0.0307631	0.398933	1	726
FATTY ACID DERIVATIVE TRANSPORT	GOBP	GO:1901571	10	-0.358315	-1.38125	0.119497	0.398941	1	3799
CELLULAR RESPONSE TO RADIATION	GOBP	GO:0071478	89	0.144042	1.59244	0.04551	0.399083	1	4651
RESPONSE TO INTERFERON-GAMMA	GOBP	GO:0034341	99	-0.118083	-1.37965	0.115601	0.399232	1	4983
NEGATIVE REGULATION OF PROTEIN OLIGOMERIZATION	GOBP	GO:0032460	8	0.475602	1.6392	0.0376182	0.399296	1	3050
MITOCHONDRIAL TRANSLATION	GOBP	GO:0032543	105	0.132844	1.59161	0.0425788	0.399314	1	3297
RESOLUTION OF ABASIC SITES (AP SITES)	REACTOME DATABASE ID RELEASE 67	73933	35	0.231152	1.61075	0.0438118	0.399392	1	7276
S33 MUTANTS OF BETA-CATENIN AREN'T PHOSPHORYLATED	REACTOME DATABASE ID RELEASE 67	5358747	12	-0.328473	-1.37803	0.121054	0.399527	1	4686
RESPONSE TO MURAMYL DIPEPTIDE	GOBP	GO:0032495	9	-0.374219	-1.3786	0.123242	0.399538	1	3252
IL-6-TYPE CYTOKINE RECEPTOR LIGAND INTERACTIONS	REACTOME	R-HSA-6788467.3	11	-0.342011	-1.37827	0.121011	0.399614	1	2264
AEROBIC ELECTRON TRANSPORT CHAIN	GOBP	GO:0019646	15	-0.294349	-1.37878	0.119542	0.399698	1	6361
B CELL ACTIVATION	GOBP	GO:0042113	62	0.178147	1.646	0.0348467	0.399726	1	3226
MRNA 3'-END PROCESSING	REACTOME	R-HSA-72187.4	50	0.197558	1.64161	0.0384847	0.399727	1	4478
PEPTIDYL-L-CYSTEINE S-PALMITOYLATION	GOBP	GO:0018230	15	0.345867	1.61205	0.0436603	0.399822	1	6528
GABA SYNTHESIS, RELEASE, REUPTAKE AND DEGRADATION	REACTOME DATABASE ID RELEASE 67	888590	8	0.462174	1.60146	0.0484477	0.399896	1	3199
NUCLEOTIDE-SUGAR BIOSYNTHETIC PROCESS	GOBP	GO:0009226	21	0.289009	1.59332	0.0479246	0.400056	1	6843
ACTIN FILAMENT BUNDLE ORGANIZATION	GOBP	GO:0061572	41	-0.180967	-1.37486	0.11874	0.400082	1	3145
CELLULAR COMPONENT DISASSEMBLY INVOLVED IN EXECUTION PHASE OF APOPTOSIS	GOBP	GO:0006921	20	0.297745	1.61115	0.0424718	0.400093	1	4472
PURINE SALVAGE	REACTOME	R-HSA-74217.4	10	0.412573	1.59473	0.0472597	0.400114	1	5416
PHOSPHORYLATION SITE MUTANTS OF CTNNB1 ARE NOT TARGETED TO THE PROTEASOME BY THE DESTRUCTION COMPLEX	REACTOME DATABASE ID RELEASE 67	4839743	12	-0.328473	-1.37879	0.126103	0.400151	1	4686
PHAGOSOME ACIDIFICATION	GOBP	GO:0090383	21	0.293357	1.60351	0.0451431	0.400177	1	6266
CONSTITUTIVE SIGNALING BY AKT1 E17K IN CANCER	REACTOME	R-HSA-5674400.1	19	-0.262788	-1.3745	0.128002	0.400217	1	2348
REGULATION OF OXIDATIVE STRESS-INDUCED INTRINSIC APOPTOTIC SIGNALING PATHWAY	GOBP	GO:1902175	21	0.29676	1.63701	0.0411498	0.400222	1	1469
PROTEIN POLYMERIZATION	GOBP	GO:0051258	57	0.179013	1.59394	0.042378	0.400261	1	3866
MITOCHONDRIAL ELECTRON TRANSPORT, CYTOCHROME C TO OXYGEN	GOBP	GO:0006123	15	-0.294349	-1.375	0.117588	0.400305	1	6361
T CELL ACTIVATION INVOLVED IN IMMUNE RESPONSE	GOBP	GO:0002286	23	0.286461	1.6421	0.033792	0.400424	1	3584
DNA ALKYLATION	GOBP	GO:0006305	14	0.35854	1.61328	0.0445671	0.40045	1	5541
NEGATIVE REGULATION OF CYCLIN-DEPENDENT PROTEIN KINASE ACTIVITY	GOBP	GO:1904030	16	-0.284742	-1.37406	0.122035	0.400466	1	2396
AMINO ACID TRANSPORT	GOBP	GO:0006865	51	0.190883	1.60187	0.0445744	0.400522	1	8123
MITOTIC NUCLEAR ENVELOPE DISASSEMBLY	GOBP	GO:0007077	8	0.471749	1.64645	0.0371529	0.400543	1	5869
DCC MEDIATED ATTRACTIVE SIGNALING	REACTOME	R-HSA-418885.1	11	-0.341208	-1.37511	0.120158	0.400589	1	4292
MISSPLICED GSK3BETA MUTANTS STABILIZE BETA-CATENIN	REACTOME	R-HSA-5339716.2	12	-0.328473	-1.37623	0.121297	0.400603	1	4686
REGULATION OF GLIAL CELL DIFFERENTIATION	GOBP	GO:0045685	23	0.279156	1.60401	0.0466352	0.400643	1	768
INTEGRATION OF ENERGY METABOLISM	REACTOME	R-HSA-163685.1	73	-0.137142	-1.37702	0.11884	0.400697	1	3356
GLYCOPROTEIN CATABOLIC PROCESS	GOBP	GO:0006516	13	0.378048	1.63929	0.0378293	0.400792	1	4348
PPARA ACTIVATES GENE EXPRESSION	REACTOME DATABASE ID RELEASE 67	1989781	87	-0.125959	-1.37663	0.111955	0.400866	1	3336
POSITIVE REGULATION OF NEUROTRANSMITTER TRANSPORT	GOBP	GO:0051590	10	-0.35525	-1.37518	0.121951	0.400922	1	6054
BASE EXCISION REPAIR	REACTOME	R-HSA-73884.2	35	0.231152	1.62008	0.0399513	0.400951	1	7276
NEGATIVE REGULATION OF CELL GROWTH	GOBP	GO:0030308	92	-0.122814	-1.37627	0.116377	0.401004	1	3356
CELL FATE DETERMINATION	GOBP	GO:0001709	13	0.366286	1.59781	0.0481018	0.40116	1	2770
CENTRAL NERVOUS SYSTEM NEURON DIFFERENTIATION	GOBP	GO:0021953	37	-0.190481	-1.37335	0.11881	0.401163	1	5096
RNA POLYMERASE II TRANSCRIPTION ELONGATION	REACTOME DATABASE ID RELEASE 67	75955	50	0.198336	1.64348	0.0382905	0.401188	1	5802
POSITIVE REGULATION BY HOST OF VIRAL PROCESS	GOBP	GO:0044794	12	-0.325062	-1.37527	0.12375	0.401232	1	2873
PEPTIDYL-S-DIACYLGLYCEROL-L-CYSTEINE BIOSYNTHETIC PROCESS FROM PEPTIDYL-CYSTEINE	GOBP	GO:0018231	15	0.345867	1.61205	0.0477707	0.401284	1	6528
DEMETHYLATION	GOBP	GO:0070988	28	0.254994	1.61513	0.0397511	0.401388	1	6693
INTEGRIN ALPHAIIB BETA3 SIGNALING	REACTOME DATABASE ID RELEASE 67	354192	19	-0.264188	-1.37542	0.116657	0.401431	1	1748
REGULATION OF INTRACELLULAR PROTEIN TRANSPORT	GOBP	GO:0033157	144	0.11489	1.60212	0.0433839	0.401455	1	2210
REGULATION OF T CELL APOPTOTIC PROCESS	GOBP	GO:0070232	14	0.358431	1.61745	0.0441443	0.401462	1	4749
POSITIVE REGULATION OF PROTEIN DEPHOSPHORYLATION	GOBP	GO:0035307	25	0.265794	1.59474	0.0468336	0.401463	1	3717
MATURATION OF 5.8S RRNA	GOBP	GO:0000460	23	0.280667	1.60434	0.0451326	0.40147	1	7028
CILIARY BASAL BODY-PLASMA MEMBRANE DOCKING	GOBP	GO:0097711	69	0.164342	1.59838	0.0447642	0.401475	1	4623
POSITIVE REGULATION OF T CELL ACTIVATION	GOBP	GO:0050870	105	0.134035	1.6135	0.0470145	0.40152	1	4130
ICOSANOID TRANSPORT	GOBP	GO:0071715	10	-0.358315	-1.37253	0.12016	0.401554	1	3799
POSITIVE REGULATION OF EXOSOMAL SECRETION	GOBP	GO:1903543	13	-0.313629	-1.37269	0.11988	0.401756	1	6773
DOPAMINE NEUROTRANSMITTER RELEASE CYCLE	REACTOME DATABASE ID RELEASE 67	212676	10	0.412213	1.58265	0.0453822	0.401777	1	3199
REGULATION OF FATTY ACID BETA-OXIDATION	GOBP	GO:0031998	9	0.435222	1.59967	0.04531	0.401826	1	3807
LYMPHOCYTE ACTIVATION INVOLVED IN IMMUNE RESPONSE	GOBP	GO:0002285	44	0.206878	1.61409	0.0445199	0.401851	1	3768
TP53 REGULATES TRANSCRIPTION OF ADDITIONAL CELL CYCLE GENES WHOSE EXACT ROLE IN THE P53 PATHWAY REMAIN UNCERTAIN	REACTOME DATABASE ID RELEASE 67	6804115	16	0.340568	1.63702	0.0363117	0.401877	1	2469
ESTABLISHMENT OF PROTEIN LOCALIZATION TO ENDOPLASMIC RETICULUM	GOBP	GO:0072599	103	0.138378	1.63957	0.0346914	0.40195	1	2897
ORGANELLE FISSION	GOBP	GO:0048285	135	0.119889	1.61561	0.044097	0.401997	1	4771
MITOTIC SPINDLE CHECKPOINT	GOBP	GO:0071174	12	0.37906	1.59882	0.0465258	0.402016	1	2272
REGULATION OF TRIGLYCERIDE METABOLIC PROCESS	GOBP	GO:0090207	17	0.330707	1.64212	0.0356224	0.402085	1	1558
PEPTIDYL-CYSTEINE MODIFICATION	GOBP	GO:0018198	23	0.282216	1.62025	0.0384161	0.402168	1	6528
SLC-MEDIATED TRANSMEMBRANE TRANSPORT	REACTOME	R-HSA-425407.3	112	0.131626	1.61622	0.0435989	0.402326	1	7674
NONSENSE-MEDIATED DECAY (NMD)	REACTOME DATABASE ID RELEASE 67	927802	110	0.132581	1.61777	0.0395525	0.402338	1	1368
CHONDROITIN SULFATE PROTEOGLYCAN BIOSYNTHETIC PROCESS	GOBP	GO:0050650	20	-0.254804	-1.37177	0.115122	0.402349	1	4950
POSITIVE REGULATION OF DEPHOSPHORYLATION	GOBP	GO:0035306	31	0.246529	1.61838	0.0433213	0.4027	1	3717
DNA DAMAGE BYPASS	REACTOME DATABASE ID RELEASE 67	73893	40	-0.184207	-1.37124	0.114827	0.402764	1	5181
SPINDLE ASSEMBLY CHECKPOINT	GOBP	GO:0071173	12	0.37906	1.59475	0.0435296	0.402818	1	2272
REGULATION OF SKELETAL MUSCLE TISSUE DEVELOPMENT	GOBP	GO:0048641	14	0.351308	1.59517	0.0479356	0.40341	1	4828
REGULATION OF FATTY ACID TRANSPORT	GOBP	GO:2000191	8	0.464168	1.62039	0.0448201	0.40345	1	4565
RESPONSE TO CATECHOLAMINE	GOBP	GO:0071869	15	-0.291734	-1.36975	0.130279	0.403828	1	4169
REGULATION OF DNA DAMAGE CHECKPOINT	GOBP	GO:2000001	10	0.416404	1.59563	0.0483517	0.403926	1	2042
PROTEIN-DNA COMPLEX DISASSEMBLY	GOBP	GO:0032986	17	0.316818	1.57945	0.0466888	0.403938	1	1712
AXONOGENESIS	GOBP	GO:0007409	150	-0.0966986	-1.36884	0.125423	0.403951	1	1903
PTEN REGULATION	REACTOME	R-HSA-6807070.2	114	-0.11028	-1.36981	0.121399	0.404175	1	4244
POSITIVE REGULATION OF LEUKOCYTE APOPTOTIC PROCESS	GOBP	GO:2000108	17	0.317423	1.57795	0.0493255	0.404187	1	3665
DERMATAN SULFATE BIOSYNTHETIC PROCESS	GOBP	GO:0030208	10	-0.354664	-1.36892	0.127045	0.404269	1	4950
S45 MUTANTS OF BETA-CATENIN AREN'T PHOSPHORYLATED	REACTOME DATABASE ID RELEASE 67	5358751	12	-0.328473	-1.36995	0.125684	0.404418	1	4686
DNA DAMAGE TELOMERE STRESS INDUCED SENESCENCE	REACTOME DATABASE ID RELEASE 67	2559586	35	0.231527	1.62067	0.0401043	0.404463	1	1878
NEPHRON DEVELOPMENT	GOBP	GO:0072006	49	-0.16488	-1.36824	0.124975	0.404481	1	3164
REGULATION OF GASTRULATION	GOBP	GO:0010470	22	-0.245347	-1.36905	0.122621	0.404509	1	1320
DNA RECOMBINATION	GOBP	GO:0006310	94	0.138484	1.57974	0.0508407	0.404674	1	6035
DNA METHYLATION	GOBP	GO:0006306	14	0.35854	1.62129	0.0448502	0.404844	1	5541
PHOSPHATIDYLCHOLINE BIOSYNTHETIC PROCESS	GOBP	GO:0006656	20	0.295534	1.5782	0.049795	0.405007	1	3386
MITOTIC SPINDLE ASSEMBLY CHECKPOINT	GOBP	GO:0007094	12	0.37906	1.58022	0.0472749	0.40507	1	2272
NEGATIVE REGULATION OF AXON EXTENSION INVOLVED IN AXON GUIDANCE	GOBP	GO:0048843	16	0.337773	1.62857	0.0355065	0.405106	1	2500
NONSENSE MEDIATED DECAY (NMD) ENHANCED BY THE EXON JUNCTION COMPLEX (EJC)	REACTOME DATABASE ID RELEASE 67	975957	110	0.132581	1.63004	0.0372351	0.405519	1	1368
SNRNA 3'-END PROCESSING	GOBP	GO:0034472	14	0.360183	1.62171	0.0405889	0.405606	1	6316
PROTEIN DEPOLYMERIZATION	GOBP	GO:0051261	15	0.351608	1.62912	0.035116	0.405665	1	1282
TRANSPORT OF INORGANIC CATIONS ANIONS AND AMINO ACIDS OLIGOPEPTIDES	REACTOME	R-HSA-425393.2	48	0.199436	1.62722	0.0380259	0.406122	1	7048
G2 M TRANSITION	REACTOME DATABASE ID RELEASE 67	69275	144	0.116233	1.62214	0.0410063	0.40635	1	3969
HYALURONAN UPTAKE AND DEGRADATION	REACTOME DATABASE ID RELEASE 67	2160916	12	0.376033	1.57606	0.0505946	0.406417	1	3231
ABORTIVE ELONGATION OF HIV-1 TRANSCRIPT IN THE ABSENCE OF TAT	REACTOME DATABASE ID RELEASE 67	167242	23	0.27497	1.57495	0.0541617	0.407217	1	4677
CELLULAR ALDEHYDE METABOLIC PROCESS	GOBP	GO:0006081	42	0.207437	1.57426	0.0509757	0.40724	1	2199
POSITIVE REGULATION OF CALCIUM ION-DEPENDENT EXOCYTOSIS	GOBP	GO:0045956	8	0.452622	1.57072	0.053636	0.407652	1	3305
REGULATION OF P38MAPK CASCADE	GOBP	GO:1900744	30	0.247645	1.62219	0.0448179	0.407843	1	958
APOPTOTIC CLEAVAGE OF CELL ADHESION PROTEINS	REACTOME DATABASE ID RELEASE 67	351906	8	-0.392065	-1.36231	0.131537	0.407891	1	3979
TRANSCRIPTIONAL REGULATION BY RUNX2	REACTOME DATABASE ID RELEASE 67	8878166	95	-0.119002	-1.36204	0.12329	0.407899	1	2899
NECROPTOTIC PROCESS	GOBP	GO:0070266	13	-0.310251	-1.36253	0.131281	0.407983	1	5102
REGULATION OF GLIAL CELL PROLIFERATION	GOBP	GO:0060251	11	0.385048	1.56396	0.0559118	0.407998	1	775
NEGATIVE REGULATION OF OXIDATIVE STRESS-INDUCED INTRINSIC APOPTOTIC SIGNALING PATHWAY	GOBP	GO:1902176	15	0.334746	1.56525	0.0514795	0.408027	1	1469
PRODUCTION OF SIRNA INVOLVED IN RNA INTERFERENCE	GOBP	GO:0030422	9	0.427742	1.56721	0.0494931	0.408086	1	3890
FORMATION OF TC-NER PRE-INCISION COMPLEX	REACTOME	R-HSA-6781823.1	50	0.192917	1.62536	0.040398	0.408116	1	3863
NUCLEAR DIVISION	GOBP	GO:0000280	118	0.123433	1.5645	0.046399	0.408206	1	4760
DOSAGE COMPENSATION BY INACTIVATION OF X CHROMOSOME	GOBP	GO:0009048	9	-0.371305	-1.364	0.125328	0.408284	1	6986
RECRUITMENT OF NUMA TO MITOTIC CENTROSOMES	REACTOME	R-HSA-380320.2	62	0.170068	1.57238	0.0530777	0.408293	1	4569
RESPONSE TO MONOAMINE	GOBP	GO:0071867	15	-0.291734	-1.36152	0.119895	0.408307	1	4169
REGULATION OF SKELETAL MUSCLE CONTRACTION	GOBP	GO:0014819	8	-0.393124	-1.36254	0.130006	0.408423	1	1191
AUTOPHAGOSOME MATURATION	GOBP	GO:0097352	27	0.252004	1.56766	0.0510672	0.408476	1	7901
CELLULAR RESPONSE TO CATECHOLAMINE STIMULUS	GOBP	GO:0071870	15	-0.291734	-1.36332	0.128641	0.408487	1	4169
REGULATION OF SMOOTH MUSCLE CONTRACTION	GOBP	GO:0006940	17	-0.275465	-1.36273	0.12394	0.408558	1	3479
TGF-BETA RECEPTOR SIGNALING IN EMT (EPITHELIAL TO MESENCHYMAL TRANSITION)	REACTOME DATABASE ID RELEASE 67	2173791	11	-0.338045	-1.3641	0.127433	0.408567	1	2308
CELLULAR RESPONSE TO LIPOPOLYSACCHARIDE	GOBP	GO:0071222	76	0.153496	1.5709	0.0503783	0.408591	1	3128
HISTONE DEMETHYLATION	GOBP	GO:0016577	12	0.373802	1.5656	0.0551724	0.408606	1	6032
CANONICAL WNT SIGNALING PATHWAY	GOBP	GO:0060070	39	-0.183748	-1.3635	0.121128	0.408634	1	4232
FORMATION OF THE TERNARY COMPLEX, AND SUBSEQUENTLY, THE 43S COMPLEX	REACTOME DATABASE ID RELEASE 67	72695	52	0.184741	1.56818	0.0503899	0.408727	1	3296
CELLULAR RESPONSE TO MONOAMINE STIMULUS	GOBP	GO:0071868	15	-0.291734	-1.36423	0.123489	0.408798	1	4169
SEMA3A-PLEXIN REPULSION SIGNALING BY INHIBITING INTEGRIN ADHESION	REACTOME	R-HSA-399955.1	13	0.359254	1.57143	0.0534846	0.408856	1	2848
REGULATION OF ASTROCYTE DIFFERENTIATION	GOBP	GO:0048710	14	0.359777	1.62416	0.0424218	0.408863	1	768
POSITIVE REGULATION OF VASCULAR ENDOTHELIAL GROWTH FACTOR RECEPTOR SIGNALING PATHWAY	GOBP	GO:0030949	8	0.448026	1.56876	0.045663	0.408873	1	3356
REGULATION OF PTEN GENE TRANSCRIPTION	REACTOME DATABASE ID RELEASE 67	8943724	50	-0.162804	-1.36278	0.119878	0.408922	1	4420
OSSIFICATION	GOBP	GO:0001503	85	-0.126508	-1.36434	0.126044	0.409073	1	4486
NEGATIVE REGULATION OF TRANSLATIONAL INITIATION	GOBP	GO:0045947	14	0.346581	1.57262	0.0530318	0.409108	1	3294
MIDBODY ABSCISSION	GOBP	GO:0061952	14	-0.300147	-1.36514	0.12801	0.409122	1	3811
NEGATIVE REGULATION OF CYSTEINE-TYPE ENDOPEPTIDASE ACTIVITY INVOLVED IN APOPTOTIC PROCESS	GOBP	GO:0043154	46	0.193553	1.56266	0.0471015	0.409223	1	3411
RIBOSOMAL SCANNING AND START CODON RECOGNITION	REACTOME	R-HSA-72702.3	59	0.178632	1.62228	0.0366124	0.409299	1	3296
REGULATION OF MUSCLE TISSUE DEVELOPMENT	GOBP	GO:1901861	36	-0.190858	-1.36444	0.127689	0.409362	1	2207
REGULATION OF GENE EXPRESSION BY HYPOXIA-INDUCIBLE FACTOR	REACTOME	R-HSA-1234158.2	9	-0.372777	-1.36461	0.12809	0.409525	1	3268
RRNA MODIFICATION IN THE NUCLEUS AND CYTOSOL	REACTOME DATABASE ID RELEASE 67	6790901	50	0.189082	1.56574	0.0570854	0.409592	1	3017
CILIUM MOVEMENT	GOBP	GO:0003341	13	0.375295	1.62295	0.0389636	0.409595	1	6087
RECRUITMENT OF MITOTIC CENTROSOME PROTEINS AND COMPLEXES	REACTOME	R-HSA-380270.2	62	0.170068	1.56892	0.0488677	0.409835	1	4569
SKELETAL MUSCLE TISSUE REGENERATION	GOBP	GO:0043403	9	-0.368531	-1.35906	0.130931	0.411417	1	4549
SIGNALING BY NTRKS	REACTOME	R-HSA-166520.4	77	-0.132295	-1.35926	0.127983	0.411543	1	3734
GLYCOLYSIS	REACTOME	R-HSA-70171.5	56	0.17639	1.56033	0.0542714	0.412435	1	5189
REGULATION OF MICROGLIAL CELL ACTIVATION	GOBP	GO:1903978	13	0.355759	1.55834	0.0591728	0.41261	1	3741
PKA ACTIVATION IN GLUCAGON SIGNALLING	REACTOME DATABASE ID RELEASE 67	164378	9	-0.36752	-1.35804	0.127625	0.412656	1	7028
NEGATIVE REGULATION OF EXTRINSIC APOPTOTIC SIGNALING PATHWAY	GOBP	GO:2001237	53	0.180785	1.55942	0.0533736	0.413008	1	1982
OLIGODENDROCYTE DEVELOPMENT	GOBP	GO:0014003	12	0.367349	1.55872	0.0574575	0.413123	1	7029
MITOTIC CYTOKINETIC PROCESS	GOBP	GO:1902410	16	-0.282318	-1.35729	0.127983	0.413445	1	3811
PROTEIN HOMOTETRAMERIZATION	GOBP	GO:0051289	46	0.193781	1.55216	0.0562425	0.413556	1	1960
ATP SYNTHESIS COUPLED PROTON TRANSPORT	GOBP	GO:0015986	19	-0.257917	-1.35574	0.126252	0.41377	1	2402
CELLULAR RESPONSE TO CARBOHYDRATE STIMULUS	GOBP	GO:0071322	23	-0.235749	-1.356	0.128632	0.41378	1	4148
REGULATION OF STRIATED MUSCLE TISSUE DEVELOPMENT	GOBP	GO:0016202	36	-0.190858	-1.35544	0.126786	0.41381	1	2207
MITOCHONDRIAL MEMBRANE ORGANIZATION	GOBP	GO:0007006	85	-0.125931	-1.35649	0.127013	0.413858	1	2402
REGULATION OF SMOOTHENED SIGNALING PATHWAY	GOBP	GO:0008589	27	-0.217639	-1.35612	0.132132	0.414033	1	8695
POSITIVE REGULATION OF BLOOD VESSEL ENDOTHELIAL CELL MIGRATION	GOBP	GO:0043536	41	-0.179329	-1.3566	0.12732	0.414135	1	1538
HIPPO SIGNALING	GOBP	GO:0035329	21	-0.247323	-1.35457	0.131712	0.414325	1	4663
SHORT-CHAIN FATTY ACID METABOLIC PROCESS	GOBP	GO:0046459	12	0.369565	1.55223	0.0570636	0.41462	1	6079
OXIDATIVE PHOSPHORYLATION	GOBP	GO:0006119	84	-0.126496	-1.3546	0.12589	0.414736	1	4556
CELL CYCLE G2/M PHASE TRANSITION	GOBP	GO:0044839	98	0.135113	1.55464	0.0557761	0.41483	1	3951
CHROMOSOME ORGANIZATION INVOLVED IN MEIOTIC CELL CYCLE	GOBP	GO:0070192	10	0.403786	1.55308	0.0516525	0.41536	1	2182
TRANSCRIPTIONAL REGULATION BY SMALL RNAS	REACTOME	R-HSA-5578749.3	60	0.170371	1.55367	0.0535929	0.415436	1	4225
NEGATIVE REGULATION OF EXTRINSIC APOPTOTIC SIGNALING PATHWAY IN ABSENCE OF LIGAND	GOBP	GO:2001240	12	0.368656	1.55623	0.0571655	0.415457	1	1462
RNA POLYMERASE II PRE-TRANSCRIPTION EVENTS	REACTOME	R-HSA-674695.3	69	0.159594	1.55551	0.0587765	0.415588	1	5802
RNA LOCALIZATION	GOBP	GO:0006403	142	0.112446	1.55229	0.0511535	0.415703	1	5179
REGULATION OF LEUKOCYTE PROLIFERATION	GOBP	GO:0070663	106	0.128507	1.55465	0.0515127	0.416021	1	3719
CALCIUM ION IMPORT	GOBP	GO:0070509	14	-0.299825	-1.35247	0.133007	0.417351	1	5401
NEGATIVE REGULATION OF NEURON DIFFERENTIATION	GOBP	GO:0045665	68	-0.138996	-1.35123	0.131393	0.418962	1	2223
G ALPHA (Q) SIGNALLING EVENTS	REACTOME	R-HSA-416476.6	102	-0.114714	-1.35078	0.126441	0.419255	1	1134
VESICLE TARGETING, TO, FROM OR WITHIN GOLGI	GOBP	GO:0048199	60	0.168364	1.53986	0.0592981	0.41936	1	1656
PURINE NUCLEOSIDE MONOPHOSPHATE BIOSYNTHETIC PROCESS	GOBP	GO:0009127	61	-0.1464	-1.3493	0.134558	0.419447	1	1479
NEGATIVE REGULATION OF GROWTH	GOBP	GO:0045926	112	-0.109704	-1.34894	0.125947	0.419588	1	3356
REGULATION OF DNA BINDING	GOBP	GO:0051101	69	-0.13769	-1.34942	0.129199	0.419711	1	2505
CELL-CELL ADHESION VIA PLASMA-MEMBRANE ADHESION MOLECULES	GOBP	GO:0098742	73	0.154069	1.54017	0.0599797	0.419953	1	4080
MORPHOGENESIS OF A POLARIZED EPITHELIUM	GOBP	GO:0001738	17	-0.269847	-1.3495	0.137356	0.420013	1	5501
SYNTHESIS OF PE	REACTOME	R-HSA-1483213.3	8	0.445515	1.54812	0.0574621	0.420083	1	4772
REGULATION OF CYTOKINE PRODUCTION INVOLVED IN INFLAMMATORY RESPONSE	GOBP	GO:1900015	21	0.279695	1.54561	0.0590607	0.420159	1	4831
RESPIRATORY CHAIN COMPLEX III ASSEMBLY	GOBP	GO:0017062	8	0.441448	1.53821	0.0550311	0.420215	1	3429
POSITIVE REGULATION OF EPIDERMAL CELL DIFFERENTIATION	GOBP	GO:0045606	10	-0.3516	-1.34964	0.138181	0.420246	1	4984
MITOTIC G2-G2 M PHASES	REACTOME	R-HSA-453274.2	146	0.109699	1.54731	0.0579182	0.420461	1	3969
BIOSYNTHESIS OF THE N-GLYCAN PRECURSOR (DOLICHOL LIPID-LINKED OLIGOSACCHARIDE, LLO) AND TRANSFER TO A NASCENT PROTEIN	REACTOME	R-HSA-446193.1	59	0.170381	1.54048	0.058119	0.420521	1	5834
NEGATIVE REGULATION OF LEUKOCYTE MIGRATION	GOBP	GO:0002686	21	-0.246984	-1.34971	0.129754	0.420576	1	6782
NEGATIVE REGULATION OF PROTEIN KINASE B SIGNALING	GOBP	GO:0051898	26	0.253466	1.54099	0.0566226	0.420713	1	1462
NUCLEOBASE-CONTAINING COMPOUND TRANSPORT	GOBP	GO:0015931	137	0.112903	1.53854	0.0583838	0.420741	1	4759
INTRASPECIES INTERACTION BETWEEN ORGANISMS	GOBP	GO:0051703	20	-0.251015	-1.34796	0.132113	0.420772	1	7213
REGULATION OF ANDROGEN RECEPTOR SIGNALING PATHWAY	GOBP	GO:0060765	25	-0.226318	-1.34737	0.136027	0.420859	1	3268
ENERGY COUPLED PROTON TRANSPORT, DOWN ELECTROCHEMICAL GRADIENT	GOBP	GO:0015985	19	-0.257917	-1.34755	0.13478	0.421015	1	2402
NUCLEAR CHROMOSOME SEGREGATION	GOBP	GO:0098813	92	0.137632	1.54565	0.0584029	0.421264	1	4760
POSITIVE REGULATION OF SKELETAL MUSCLE TISSUE DEVELOPMENT	GOBP	GO:0048643	8	0.446686	1.54613	0.0611389	0.421563	1	4759
NEGATIVE REGULATION OF SIGNAL TRANSDUCTION IN ABSENCE OF LIGAND	GOBP	GO:1901099	12	0.368656	1.54105	0.0576397	0.421778	1	1462
RRNA TRANSCRIPTION	GOBP	GO:0009303	13	0.354427	1.54392	0.0650357	0.422171	1	4610
NEGATIVE REGULATION OF UBIQUITIN-DEPENDENT PROTEIN CATABOLIC PROCESS	GOBP	GO:2000059	31	0.232731	1.54325	0.0582053	0.422282	1	1004
RESPIRATORY BURST	GOBP	GO:0045730	12	0.364532	1.54111	0.0600364	0.422817	1	4284
PROTEIN SECRETION	GOBP	GO:0009306	59	-0.150333	-1.3456	0.132038	0.423352	1	7375
REGULATION OF LYMPHOCYTE PROLIFERATION	GOBP	GO:0050670	101	0.131559	1.54196	0.0609731	0.423551	1	3719
CELLULAR RESPONSE TO MOLECULE OF BACTERIAL ORIGIN	GOBP	GO:0071219	82	0.146143	1.54124	0.0623247	0.423758	1	3128
PURINE RIBONUCLEOSIDE MONOPHOSPHATE BIOSYNTHETIC PROCESS	GOBP	GO:0009168	61	-0.1464	-1.34475	0.140427	0.424322	1	1479
SOCIAL BEHAVIOR	GOBP	GO:0035176	20	-0.251015	-1.34445	0.14041	0.424388	1	7213
C-TYPE LECTIN RECEPTORS (CLRS)	REACTOME	R-HSA-5621481.1	104	0.127964	1.53461	0.0584283	0.424854	1	4998
SPHINGOLIPID METABOLISM	REACTOME	R-HSA-428157.4	57	0.173268	1.53522	0.0615664	0.424859	1	3345
RESPONSE TO INTERLEUKIN-6	GOBP	GO:0070741	23	-0.235223	-1.34278	0.133586	0.426223	1	3671
CHOLESTEROL TRANSPORT	GOBP	GO:0030301	31	-0.204629	-1.343	0.139478	0.426319	1	4183
BASE CONVERSION OR SUBSTITUTION EDITING	GOBP	GO:0016553	8	-0.390376	-1.34235	0.141134	0.426494	1	6774
RHYTHMIC PROCESS	GOBP	GO:0048511	80	-0.128492	-1.34201	0.135429	0.426621	1	3304
INTERLEUKIN-12 FAMILY SIGNALING	REACTOME DATABASE ID RELEASE 67	447115	44	-0.170951	-1.34033	0.141745	0.428074	1	3915
VIRAL LIFE CYCLE	GOBP	GO:0019058	110	-0.109434	-1.34059	0.134008	0.428105	1	2735
APICAL JUNCTION ASSEMBLY	GOBP	GO:0043297	20	-0.250361	-1.34071	0.140115	0.42836	1	2223
CHONDROITIN SULFATE BIOSYNTHESIS	REACTOME DATABASE ID RELEASE 67	2022870	15	-0.288067	-1.3383	0.141243	0.428791	1	4950
EMBRYONIC SKELETAL SYSTEM MORPHOGENESIS	GOBP	GO:0048704	25	-0.222653	-1.33833	0.131356	0.429178	1	4197
DAG AND IP3 SIGNALING	REACTOME DATABASE ID RELEASE 67	1489509	25	-0.224477	-1.33778	0.143278	0.429202	1	2400
POSITIVE REGULATION OF PRI-MIRNA TRANSCRIPTION BY RNA POLYMERASE II	GOBP	GO:1902895	16	-0.277911	-1.33935	0.141093	0.429273	1	5248
RESPONSE TO LIPOPROTEIN PARTICLE	GOBP	GO:0055094	19	-0.257646	-1.33866	0.137698	0.429517	1	2405
REGULATION OF MACROPHAGE DERIVED FOAM CELL DIFFERENTIATION	GOBP	GO:0010743	23	-0.236125	-1.33834	0.137561	0.42962	1	3661
HDACS DEACETYLATE HISTONES	REACTOME DATABASE ID RELEASE 67	3214815	41	-0.178256	-1.3388	0.137924	0.42974	1	3175
HORMONE-MEDIATED SIGNALING PATHWAY	GOBP	GO:0009755	67	-0.13883	-1.33667	0.140134	0.430601	1	2778
DETOXIFICATION OF REACTIVE OXYGEN SPECIES	REACTOME DATABASE ID RELEASE 67	3299685	27	-0.215278	-1.33625	0.141167	0.430859	1	2963
REGULATION OF LIPID METABOLISM BY PEROXISOME PROLIFERATOR-ACTIVATED RECEPTOR ALPHA (PPARALPHA)	REACTOME DATABASE ID RELEASE 67	400206	88	-0.121099	-1.33561	0.135798	0.431498	1	3336
SIGNALING BY NOTCH4	REACTOME DATABASE ID RELEASE 67	9013694	74	-0.131807	-1.3352	0.136627	0.431728	1	2899
PROTEIN DEMETHYLATION	GOBP	GO:0006482	15	0.323835	1.50617	0.0682277	0.43182	1	6032
NEGATIVE REGULATION OF INFLAMMATORY RESPONSE	GOBP	GO:0050728	61	0.164101	1.51108	0.0654017	0.431974	1	3102
TRNA MODIFICATION	GOBP	GO:0006400	57	0.16976	1.51156	0.060369	0.432142	1	5332
NOTCH SIGNALING PATHWAY	GOBP	GO:0007219	51	-0.157801	-1.33435	0.141096	0.432245	1	5660
DIACYLGLYCEROL METABOLIC PROCESS	GOBP	GO:0046339	10	0.389319	1.50536	0.0690068	0.432338	1	3453
POSITIVE REGULATION OF LYMPHOCYTE MEDIATED IMMUNITY	GOBP	GO:0002708	45	0.19125	1.50921	0.0648	0.43236	1	4300
RESPONSE TO INTERFERON-ALPHA	GOBP	GO:0035455	17	-0.269311	-1.33454	0.139343	0.432377	1	2894
NEGATIVE REGULATION OF RHO PROTEIN SIGNAL TRANSDUCTION	GOBP	GO:0035024	13	-0.306513	-1.33314	0.142458	0.432497	1	3435
PROTEIN EXPORT FROM NUCLEUS	GOBP	GO:0006611	124	0.115852	1.50731	0.0668401	0.432785	1	4548
DNA STRAND ELONGATION INVOLVED IN DNA REPLICATION	GOBP	GO:0006271	14	0.33636	1.50622	0.0696982	0.432791	1	5787
REGULATION OF FIBROBLAST GROWTH FACTOR RECEPTOR SIGNALING PATHWAY	GOBP	GO:0040036	12	-0.314928	-1.33316	0.148266	0.432904	1	2060
POSITIVE REGULATION OF INTRINSIC APOPTOTIC SIGNALING PATHWAY	GOBP	GO:2001244	34	0.217327	1.50945	0.0671866	0.432965	1	1839
CELLULAR RESPONSE TO HYPOXIA	GOBP	GO:0071456	108	-0.109599	-1.33365	0.13982	0.432983	1	3320
NUCLEAR-TRANSCRIBED MRNA CATABOLIC PROCESS, DEADENYLATION-DEPENDENT DECAY	GOBP	GO:0000288	48	0.184934	1.51165	0.0655537	0.433057	1	6977
POSITIVE REGULATION OF ISOTYPE SWITCHING	GOBP	GO:0045830	9	0.412331	1.50989	0.0640032	0.433207	1	4061
RELAXATION OF MUSCLE	GOBP	GO:0090075	11	-0.330924	-1.3332	0.143285	0.433281	1	2387
T CELL MIGRATION	GOBP	GO:0072678	15	0.319387	1.50361	0.0683897	0.433578	1	3120
TRANSCRIPTION OF THE HIV GENOME	REACTOME DATABASE ID RELEASE 67	167172	60	0.16681	1.50743	0.0658493	0.43362	1	5745
REGULATION OF LYMPHOCYTE MIGRATION	GOBP	GO:2000401	33	-0.195664	-1.33082	0.143719	0.433733	1	6584
REGULATION OF MEMBRANE DEPOLARIZATION	GOBP	GO:0003254	22	-0.236004	-1.33053	0.142942	0.433787	1	414
POST-GOLGI VESICLE-MEDIATED TRANSPORT	GOBP	GO:0006892	83	-0.125382	-1.33185	0.147287	0.4338	1	5175
POSITIVE REGULATION OF CELL CYCLE ARREST	GOBP	GO:0071158	56	0.171239	1.50624	0.0682859	0.433806	1	4651
ATF6 (ATF6-ALPHA) ACTIVATES CHAPERONES	REACTOME	R-HSA-381033.2	9	-0.362213	-1.33099	0.145918	0.433914	1	5853
REGULATION OF HISTONE H3-K9 METHYLATION	GOBP	GO:0051570	11	0.375961	1.51176	0.0647814	0.433936	1	4914
POSITIVE REGULATION OF CELLULAR CARBOHYDRATE METABOLIC PROCESS	GOBP	GO:0010676	27	-0.214563	-1.33122	0.144942	0.433969	1	5850
NUCLEOTIDE-EXCISION REPAIR, DNA DAMAGE RECOGNITION	GOBP	GO:0000715	23	-0.232755	-1.332	0.145267	0.434	1	4664
INNATE IMMUNE RESPONSE ACTIVATING CELL SURFACE RECEPTOR SIGNALING PATHWAY	GOBP	GO:0002220	83	0.143619	1.52928	0.0616142	0.434004	1	4972
ANTIGEN PROCESSING AND PRESENTATION OF EXOGENOUS PEPTIDE ANTIGEN	GOBP	GO:0002478	140	-0.0972379	-1.33138	0.141579	0.434146	1	1949
NEGATIVE REGULATION OF NOTCH4 SIGNALING	REACTOME DATABASE ID RELEASE 67	9604323	50	-0.159756	-1.32922	0.136551	0.434218	1	2899
MITOTIC CHROMOSOME CONDENSATION	GOBP	GO:0007076	13	0.346806	1.51329	0.0682307	0.434289	1	6403
RNA POLYMERASE II TRANSCRIPTION PRE-INITIATION AND PROMOTER OPENING	REACTOME	R-HSA-73779.2	42	0.197608	1.51499	0.0671929	0.434317	1	5745
LEUKOCYTE HOMEOSTASIS	GOBP	GO:0001776	20	0.282679	1.5279	0.0629688	0.434322	1	2418
NEURON APOPTOTIC PROCESS	GOBP	GO:0051402	16	0.317674	1.52851	0.0647035	0.434323	1	4111
CELLULAR RESPONSE TO BIOTIC STIMULUS	GOBP	GO:0071216	94	0.134265	1.51205	0.0672168	0.434462	1	3128
PEPTIDYL-TYROSINE PHOSPHORYLATION	GOBP	GO:0018108	44	-0.170449	-1.3296	0.14354	0.434465	1	2911
VASCULAR ENDOTHELIAL GROWTH FACTOR RECEPTOR SIGNALING PATHWAY	GOBP	GO:0048010	57	-0.14951	-1.32934	0.142828	0.434468	1	3025
REGULATION OF MONONUCLEAR CELL PROLIFERATION	GOBP	GO:0032944	102	0.126966	1.50368	0.0722965	0.434492	1	3719
GROWTH PLATE CARTILAGE DEVELOPMENT	GOBP	GO:0003417	14	-0.294589	-1.32981	0.148995	0.43455	1	1493
TRANSPORT OF VITAMINS, NUCLEOSIDES, AND RELATED MOLECULES	REACTOME DATABASE ID RELEASE 67	425397	20	0.281597	1.50253	0.0654187	0.434574	1	2430
FANCONI ANEMIA PATHWAY	REACTOME DATABASE ID RELEASE 67	6783310	25	0.253881	1.50747	0.0657947	0.434612	1	3849
PACKAGING OF TELOMERE ENDS	REACTOME	R-HSA-171306.1	20	0.281304	1.5137	0.0694996	0.434613	1	1878
HIV TRANSCRIPTION INITIATION	REACTOME	R-HSA-167161.2	42	0.197608	1.52713	0.0649532	0.434666	1	5745
RNA POLYMERASE II TRANSCRIPTION INITIATION AND PROMOTER CLEARANCE	REACTOME	R-HSA-76042.3	42	0.197608	1.5253	0.0643633	0.434738	1	5745
REGULATION OF LIPID BIOSYNTHETIC PROCESS	GOBP	GO:0046890	106	0.124956	1.51533	0.0605817	0.434774	1	1558
GLYCOSYLCERAMIDE METABOLIC PROCESS	GOBP	GO:0006677	10	0.399054	1.52644	0.0649141	0.434845	1	3345
CYCLIN A B1 B2 ASSOCIATED EVENTS DURING G2 M TRANSITION	REACTOME DATABASE ID RELEASE 67	69273	15	0.321581	1.5018	0.0722166	0.434897	1	3836
TRANSCRIPTION OF E2F TARGETS UNDER NEGATIVE CONTROL BY P107 (RBL1) AND P130 (RBL2) IN COMPLEX WITH HDAC1	REACTOME DATABASE ID RELEASE 67	1362300	13	0.344732	1.51239	0.071457	0.434907	1	6426
UBIQUITIN-DEPENDENT PROTEIN CATABOLIC PROCESS VIA THE MULTIVESICULAR BODY SORTING PATHWAY	GOBP	GO:0043162	19	0.290556	1.5198	0.0695338	0.435119	1	5545
RNA POLYMERASE II HIV PROMOTER ESCAPE	REACTOME DATABASE ID RELEASE 67	167162	42	0.197608	1.5245	0.0585434	0.435125	1	5745
GALACTOSE METABOLIC PROCESS	GOBP	GO:0006012	10	0.395584	1.51569	0.0690816	0.43517	1	6715
REGULATION OF CELL CYCLE CHECKPOINT	GOBP	GO:1901976	19	0.29021	1.52268	0.0607384	0.435199	1	2042
MITOCHONDRIAL RESPIRATORY CHAIN COMPLEX III ASSEMBLY	GOBP	GO:0034551	8	0.441448	1.52556	0.0638549	0.435407	1	3429
REGULATION OF HYDROGEN PEROXIDE METABOLIC PROCESS	GOBP	GO:0010310	8	0.436041	1.51385	0.0648649	0.435437	1	3489
REGULATION OF PROTON TRANSPORT	GOBP	GO:0010155	11	-0.326327	-1.32792	0.142743	0.435961	1	2438
PROTEIN LOCALIZATION TO ENDOPLASMIC RETICULUM	GOBP	GO:0070972	122	0.117375	1.51584	0.0607621	0.435988	1	2897
INTRACELLULAR SIGNAL TRANSDUCTION INVOLVED IN G1 DNA DAMAGE CHECKPOINT	GOBP	GO:1902400	43	0.192705	1.50063	0.0678862	0.436101	1	6648
RNA POLYMERASE II TRANSCRIPTION INITIATION	REACTOME	R-HSA-75953.2	42	0.197608	1.51752	0.0624264	0.43611	1	5745
HETEROPHILIC CELL-CELL ADHESION VIA PLASMA MEMBRANE CELL ADHESION MOLECULES	GOBP	GO:0007157	17	0.307476	1.51691	0.0645289	0.436138	1	5735
NEGATIVE EPIGENETIC REGULATION OF RRNA EXPRESSION	REACTOME	R-HSA-5250941.2	61	0.165282	1.52279	0.0680191	0.436143	1	3271
PROTEIN DEALKYLATION	GOBP	GO:0008214	15	0.323835	1.51984	0.0625991	0.436182	1	6032
SIGNAL TRANSDUCTION INVOLVED IN DNA DAMAGE CHECKPOINT	GOBP	GO:0072422	50	0.18208	1.51621	0.0663082	0.43638	1	6648
RNA POLYMERASE II PROMOTER ESCAPE	REACTOME	R-HSA-73776.3	42	0.197608	1.52146	0.0630915	0.436395	1	5745
TRNA AMINOACYLATION FOR PROTEIN TRANSLATION	GOBP	GO:0006418	41	0.202849	1.52309	0.0680081	0.436702	1	6422
SIGNAL TRANSDUCTION INVOLVED IN CELL CYCLE CHECKPOINT	GOBP	GO:0072395	50	0.18208	1.51775	0.0634204	0.436818	1	6648
INTERACTIONS OF REV WITH HOST CELLULAR PROTEINS	REACTOME DATABASE ID RELEASE 67	177243	30	0.234176	1.5182	0.0679162	0.437077	1	5179
SIGNAL TRANSDUCTION INVOLVED IN DNA INTEGRITY CHECKPOINT	GOBP	GO:0072401	50	0.18208	1.51993	0.0657007	0.437144	1	6648
TOLL-LIKE RECEPTOR 9 SIGNALING PATHWAY	GOBP	GO:0034162	13	0.346466	1.52044	0.0702714	0.437262	1	7261
SIGNAL TRANSDUCTION INVOLVED IN MITOTIC DNA INTEGRITY CHECKPOINT	GOBP	GO:1902403	43	0.192705	1.49477	0.0732776	0.438052	1	6648
PROTEIN HETEROTETRAMERIZATION	GOBP	GO:0051290	17	0.301847	1.49525	0.0714569	0.438159	1	1878
POSITIVE REGULATION OF INTRACELLULAR TRANSPORT	GOBP	GO:0032388	134	0.111344	1.49573	0.0730494	0.438264	1	1678
MEIOTIC CHROMOSOME SEGREGATION	GOBP	GO:0045132	13	0.340904	1.49618	0.0737544	0.438415	1	4760
REGULATION OF LIPID LOCALIZATION	GOBP	GO:1905952	70	-0.134119	-1.32567	0.144785	0.438878	1	742
REGULATION OF MEGAKARYOCYTE DIFFERENTIATION	GOBP	GO:0045652	48	0.182694	1.49751	0.0691637	0.439004	1	5845
RESPONSE TO FATTY ACID	GOBP	GO:0070542	23	-0.232771	-1.32532	0.148036	0.439028	1	4181
APOPTOTIC EXECUTION PHASE	REACTOME DATABASE ID RELEASE 67	75153	39	-0.18088	-1.32579	0.14671	0.439114	1	3979
SIGNAL TRANSDUCTION INVOLVED IN MITOTIC G1 DNA DAMAGE CHECKPOINT	GOBP	GO:0072431	43	0.192705	1.49631	0.0701399	0.439204	1	6648
MITOCHONDRIAL CALCIUM ION HOMEOSTASIS	GOBP	GO:0051560	16	0.313453	1.49795	0.0742812	0.439208	1	6240
PHOTOTRANSDUCTION	GOBP	GO:0007602	10	0.38648	1.49841	0.0708816	0.439376	1	4595
CELLULAR RESPONSE TO DECREASED OXYGEN LEVELS	GOBP	GO:0036294	111	-0.107607	-1.3239	0.143199	0.439639	1	3320
POSITIVE REGULATION OF PROTEIN SECRETION	GOBP	GO:0050714	117	-0.105061	-1.32319	0.146385	0.439971	1	2833
REGULATION OF MRNA POLYADENYLATION	GOBP	GO:1900363	14	-0.293816	-1.32423	0.153908	0.439987	1	3088
CELLULAR RESPONSE TO INTERFERON-GAMMA	GOBP	GO:0071346	87	-0.121466	-1.32396	0.145345	0.439992	1	2492
NOTCH4 INTRACELLULAR DOMAIN REGULATES TRANSCRIPTION	REACTOME DATABASE ID RELEASE 67	9013695	17	-0.267502	-1.32442	0.145905	0.440108	1	5527
GLUCONEOGENESIS	GOBP	GO:0006094	33	0.221802	1.49636	0.0701789	0.440164	1	3937
RESPONSE TO CAMP	GOBP	GO:0051591	27	-0.21349	-1.32332	0.145988	0.44018	1	4628
NEGATIVE REGULATION OF CELLULAR RESPONSE TO TRANSFORMING GROWTH FACTOR BETA STIMULUS	GOBP	GO:1903845	40	-0.176423	-1.32272	0.145301	0.440331	1	6100
POSITIVE REGULATION OF MITOTIC CELL CYCLE	GOBP	GO:0045931	87	-0.120443	-1.32236	0.148001	0.440506	1	5822
POSITIVE REGULATION OF ION TRANSMEMBRANE TRANSPORT	GOBP	GO:0034767	58	-0.147253	-1.32193	0.144996	0.440798	1	2778
POSITIVE REGULATION OF DNA REPAIR	GOBP	GO:0045739	38	-0.180541	-1.32016	0.14797	0.441147	1	7939
ACYLGLYCEROL HOMEOSTASIS	GOBP	GO:0055090	14	-0.291543	-1.32136	0.152268	0.441311	1	2320
CELLULAR POLYSACCHARIDE METABOLIC PROCESS	GOBP	GO:0044264	34	-0.189988	-1.31975	0.144268	0.441405	1	4430
POSITIVE REGULATION OF UBIQUITIN-DEPENDENT PROTEIN CATABOLIC PROCESS	GOBP	GO:2000060	60	-0.144643	-1.32019	0.141524	0.44155	1	4141
STAT CASCADE	GOBP	GO:0097696	25	-0.221191	-1.32091	0.14697	0.441637	1	5990
SIGNALING BY HIPPO	REACTOME DATABASE ID RELEASE 67	2028269	16	-0.274653	-1.32035	0.151232	0.441712	1	3896
CALCIUM ION TRANSPORT	GOBP	GO:0006816	95	-0.116401	-1.31903	0.149565	0.441729	1	1408
REGULATION OF VENTRICULAR CARDIAC MUSCLE CELL ACTION POTENTIAL	GOBP	GO:0098911	10	-0.342091	-1.32058	0.154252	0.441756	1	3979
ACTIVATION OF IRF3 IRF7 MEDIATED BY TBK1 IKK EPSILON	REACTOME	R-HSA-936964.2	15	-0.280313	-1.31917	0.14656	0.441953	1	2815
JAK-STAT CASCADE	GOBP	GO:0007259	25	-0.221191	-1.31796	0.15326	0.443099	1	5990
PEPTIDYL-TYROSINE MODIFICATION	GOBP	GO:0018212	47	-0.162745	-1.31729	0.143684	0.443369	1	3872
POSITIVE REGULATION OF LIPASE ACTIVITY	GOBP	GO:0060193	40	-0.175542	-1.31752	0.146995	0.443416	1	2223
COFACTOR TRANSPORT	GOBP	GO:0051181	18	0.292986	1.49042	0.0757667	0.444395	1	4154
TRIGLYCERIDE HOMEOSTASIS	GOBP	GO:0070328	14	-0.291543	-1.31632	0.149416	0.444604	1	2320
SIGNAL TRANSDUCTION INVOLVED IN MITOTIC DNA DAMAGE CHECKPOINT	GOBP	GO:1902402	43	0.192705	1.49075	0.0695187	0.444789	1	6648
ESTABLISHMENT OR MAINTENANCE OF CELL POLARITY	GOBP	GO:0007163	99	-0.113082	-1.3159	0.151509	0.444872	1	4365
CARGO CONCENTRATION IN THE ER	REACTOME DATABASE ID RELEASE 67	5694530	25	-0.22222	-1.31553	0.152614	0.445056	1	2425
POLYSACCHARIDE METABOLIC PROCESS	GOBP	GO:0005976	36	-0.185104	-1.31483	0.155204	0.445814	1	4430
IRS-MEDIATED SIGNALLING	REACTOME DATABASE ID RELEASE 67	112399	24	-0.224904	-1.3141	0.152975	0.446182	1	6763
NEGATIVE REGULATION OF TRANSFORMING GROWTH FACTOR BETA RECEPTOR SIGNALING PATHWAY	GOBP	GO:0030512	40	-0.176423	-1.31436	0.144166	0.446186	1	6100
SIGNAL TRANSDUCTION INVOLVED IN MITOTIC CELL CYCLE CHECKPOINT	GOBP	GO:0072413	43	0.192705	1.48858	0.0738455	0.446976	1	6648
POSITIVE REGULATION OF VIRAL RELEASE FROM HOST CELL	GOBP	GO:1902188	14	-0.288316	-1.31307	0.151648	0.447499	1	3149
NUCLEOBASE-CONTAINING SMALL MOLECULE INTERCONVERSION	GOBP	GO:0015949	22	-0.233355	-1.31236	0.156808	0.448283	1	3472
LONG-TERM SYNAPTIC POTENTIATION	GOBP	GO:0060291	9	-0.357626	-1.30977	0.156054	0.448308	1	4670
ACTIN CYTOSKELETON REORGANIZATION	GOBP	GO:0031532	44	-0.167049	-1.30951	0.164307	0.448317	1	3201
REGULATION OF MEMBRANE PERMEABILITY	GOBP	GO:0090559	49	-0.159372	-1.31204	0.152272	0.448388	1	2545
NUCLEOSIDE MONOPHOSPHATE BIOSYNTHETIC PROCESS	GOBP	GO:0009124	67	-0.136386	-1.30979	0.15644	0.448717	1	1479
POSITIVE REGULATION OF LYMPHOCYTE MIGRATION	GOBP	GO:2000403	21	-0.237618	-1.31078	0.154562	0.448798	1	6357
EPIDERMAL CELL DIFFERENTIATION	GOBP	GO:0009913	42	-0.171862	-1.31042	0.148244	0.448969	1	4181
SIGNALING BY RAS MUTANTS	REACTOME DATABASE ID RELEASE 67	6802949	38	-0.178175	-1.31118	0.153554	0.44898	1	6504
AMYLOID FIBER FORMATION	REACTOME	R-HSA-977225.5	50	-0.156355	-1.30882	0.160562	0.449051	1	3825
POSITIVE REGULATION OF CARDIAC MUSCLE CELL PROLIFERATION	GOBP	GO:0060045	9	-0.357196	-1.31086	0.157021	0.449091	1	2207
REGULATION OF NON-CANONICAL WNT SIGNALING PATHWAY	GOBP	GO:2000050	15	-0.281575	-1.30981	0.158181	0.449135	1	2801
NUCLEOTIDE-EXCISION REPAIR, DNA DUPLEX UNWINDING	GOBP	GO:0000717	21	-0.238082	-1.31001	0.155671	0.449221	1	3179
NLS-BEARING PROTEIN IMPORT INTO NUCLEUS	GOBP	GO:0006607	15	-0.280854	-1.31124	0.15635	0.449318	1	2809
POSITIVE REGULATION OF LEUKOCYTE MEDIATED IMMUNITY	GOBP	GO:0002705	57	0.166735	1.48608	0.0730884	0.449781	1	3612
NUCLEOTIDE-BINDING DOMAIN, LEUCINE RICH REPEAT CONTAINING RECEPTOR (NLR) SIGNALING PATHWAYS	REACTOME	R-HSA-168643.1	43	0.191004	1.48658	0.0813999	0.449862	1	3826
REGULATION OF VASOCONSTRICTION	GOBP	GO:0019229	17	-0.264027	-1.30154	0.162296	0.452339	1	6872
FOLIC ACID-CONTAINING COMPOUND METABOLIC PROCESS	GOBP	GO:0006760	16	0.309558	1.48425	0.0795249	0.452373	1	4201
E2F MEDIATED REGULATION OF DNA REPLICATION	REACTOME	R-HSA-113510.3	18	-0.254633	-1.30632	0.159059	0.452429	1	7049
POSITIVE REGULATION OF PEPTIDE SECRETION	GOBP	GO:0002793	118	-0.101996	-1.29985	0.153266	0.452664	1	2833
REGULATION OF POLYSACCHARIDE METABOLIC PROCESS	GOBP	GO:0032881	18	-0.255394	-1.30159	0.164565	0.4527	1	2105
DOWNSTREAM SIGNALING OF ACTIVATED FGFR2	REACTOME DATABASE ID RELEASE 67	5654696	14	-0.288303	-1.29953	0.159315	0.452777	1	6322
CHONDROCYTE MORPHOGENESIS	GOBP	GO:0090171	11	-0.320509	-1.30635	0.157206	0.452814	1	1493
VASCULOGENESIS	GOBP	GO:0001570	22	-0.23121	-1.29996	0.16255	0.452907	1	2991
NEGATIVE REGULATION OF VIRAL TRANSCRIPTION	GOBP	GO:0032897	14	-0.287414	-1.30088	0.166335	0.453037	1	3159
RESPONSE TO KETONE	GOBP	GO:1901654	43	-0.168335	-1.30163	0.163269	0.453071	1	3304
FOREBRAIN NEURON DEVELOPMENT	GOBP	GO:0021884	8	-0.375034	-1.30542	0.162342	0.453097	1	4168
FOREBRAIN NEURON DIFFERENTIATION	GOBP	GO:0021879	8	-0.375034	-1.30564	0.15703	0.453143	1	4168
MESODERM MORPHOGENESIS	GOBP	GO:0048332	14	-0.287775	-1.30003	0.167303	0.453218	1	3155
REGULATION OF AUTOPHAGY OF MITOCHONDRION	GOBP	GO:1903146	23	-0.227239	-1.302	0.161875	0.453312	1	2311
POST-EMBRYONIC DEVELOPMENT	GOBP	GO:0009791	9	-0.354292	-1.30172	0.161271	0.453353	1	4707
REGULATION OF ANION TRANSMEMBRANE TRANSPORT	GOBP	GO:1903959	14	-0.28594	-1.30014	0.15901	0.453463	1	5555
MATURATION OF SSU-RRNA	GOBP	GO:0030490	37	0.205577	1.48264	0.0784275	0.453467	1	7328
REGULATION OF BMP SIGNALING PATHWAY	GOBP	GO:0030510	36	-0.181533	-1.30494	0.160269	0.453478	1	4778
PCP CE PATHWAY	REACTOME	R-HSA-4086400.2	81	-0.123464	-1.30291	0.15237	0.453487	1	2890
POSITIVE REGULATION OF CELL MIGRATION INVOLVED IN SPROUTING ANGIOGENESIS	GOBP	GO:0090050	14	-0.290532	-1.30437	0.160742	0.453575	1	1538
POSITIVE REGULATION OF EPITHELIAL CELL PROLIFERATION	GOBP	GO:0050679	82	-0.122946	-1.30033	0.158573	0.453581	1	2844
RESPONSE TO AMMONIUM ION	GOBP	GO:0060359	27	-0.211136	-1.30208	0.160402	0.4536	1	1775
DEFENSE RESPONSE TO OTHER ORGANISM	GOBP	GO:0098542	141	-0.0945901	-1.30256	0.1551	0.453661	1	4162
REGULATION OF MUSCLE ORGAN DEVELOPMENT	GOBP	GO:0048634	37	-0.18033	-1.30454	0.157086	0.453717	1	2207
HISTONE MONOUBIQUITINATION	GOBP	GO:0010390	23	-0.227086	-1.30226	0.156655	0.453741	1	4244
ENTRY INTO HOST	GOBP	GO:0044409	23	-0.225191	-1.29816	0.165758	0.453874	1	4265
REGULATION OF G PROTEIN-COUPLED RECEPTOR SIGNALING PATHWAY	GOBP	GO:0008277	68	-0.133911	-1.30292	0.159637	0.453901	1	5382
REGULATION OF LEUKOCYTE MEDIATED IMMUNITY	GOBP	GO:0002703	91	0.132412	1.48294	0.0771846	0.45391	1	3666
SYNDECAN INTERACTIONS	REACTOME	R-HSA-3000170.2	16	-0.269084	-1.3036	0.160682	0.454046	1	6734
POSITIVE REGULATION OF PHOSPHATIDYLINOSITOL 3-KINASE ACTIVITY	GOBP	GO:0043552	21	-0.235719	-1.29853	0.163298	0.454093	1	3734
NEGATIVE REGULATION OF NECROTIC CELL DEATH	GOBP	GO:0060547	8	-0.376937	-1.30303	0.166331	0.454146	1	5535
ER-NUCLEUS SIGNALING PATHWAY	GOBP	GO:0006984	27	-0.210501	-1.30375	0.155454	0.454222	1	5895
REGULATION OF PROTEIN LOCALIZATION TO CHROMOSOME, TELOMERIC REGION	GOBP	GO:1904814	14	-0.286906	-1.29816	0.167712	0.454301	1	785
NEGATIVE REGULATION OF FAT CELL DIFFERENTIATION	GOBP	GO:0045599	27	-0.208488	-1.29564	0.162087	0.454335	1	5506
PEPTIDE HORMONE METABOLISM	REACTOME DATABASE ID RELEASE 67	2980736	48	-0.159384	-1.29711	0.159155	0.454382	1	1709
POSITIVE REGULATION OF INTERFERON-BETA PRODUCTION	GOBP	GO:0032728	22	-0.231456	-1.30314	0.156835	0.454412	1	8036
N-TERMINAL PROTEIN AMINO ACID ACETYLATION	GOBP	GO:0006474	13	-0.296499	-1.29658	0.160521	0.454422	1	6963
PHOSPHATIDYLGLYCEROL METABOLIC PROCESS	GOBP	GO:0046471	19	-0.24667	-1.29684	0.16717	0.454426	1	6618
NEGATIVE REGULATION OF GENE SILENCING	GOBP	GO:0060969	16	-0.269541	-1.29566	0.164713	0.454714	1	7423
INTRACELLULAR RECEPTOR SIGNALING PATHWAY	GOBP	GO:0030522	92	-0.115594	-1.29615	0.159257	0.454736	1	4884
DOWNSTREAM SIGNALING OF ACTIVATED FGFR3	REACTOME	R-HSA-5654708.1	14	-0.288303	-1.29715	0.161851	0.454754	1	6322
NEGATIVE REGULATION OF SODIUM ION TRANSMEMBRANE TRANSPORT	GOBP	GO:1902306	9	-0.349696	-1.29472	0.167424	0.455059	1	4758
ENTRY INTO CELL OF OTHER ORGANISM INVOLVED IN SYMBIOTIC INTERACTION	GOBP	GO:0051806	23	-0.225191	-1.29571	0.162194	0.455068	1	4265
DOWNSTREAM SIGNAL TRANSDUCTION	REACTOME DATABASE ID RELEASE 67	186763	25	-0.216246	-1.29721	0.169277	0.455077	1	6489
REGULATION OF LAMELLIPODIUM MORPHOGENESIS	GOBP	GO:2000392	9	-0.350326	-1.29478	0.164868	0.455395	1	4751
T CELL PROLIFERATION	GOBP	GO:0042098	12	0.348072	1.47815	0.0794609	0.45601	1	5392
NUCLEOBASE CATABOLISM	REACTOME	R-HSA-8956319.1	19	0.282186	1.47721	0.0741256	0.456884	1	962
TRNA AMINOACYLATION	GOBP	GO:0043039	43	0.189789	1.47822	0.0759443	0.456913	1	6422
APOPTOTIC NUCLEAR CHANGES	GOBP	GO:0030262	19	0.281901	1.47664	0.0811355	0.456987	1	4472
PENTOSE PHOSPHATE PATHWAY	REACTOME DATABASE ID RELEASE 67	71336	13	0.335807	1.4759	0.0827053	0.457396	1	6525
HAIR CYCLE	GOBP	GO:0042633	8	-0.37242	-1.29308	0.167397	0.457466	1	4197
TRANSCRIPTION-COUPLED NUCLEOTIDE-EXCISION REPAIR	GOBP	GO:0006283	68	0.152985	1.47533	0.0810284	0.457493	1	3863
REGULATION OF AXON EXTENSION INVOLVED IN AXON GUIDANCE	GOBP	GO:0048841	20	0.275282	1.47822	0.0811084	0.457956	1	2500
NEUTROPHIL CHEMOTAXIS	GOBP	GO:0030593	40	0.195922	1.472	0.0789316	0.457958	1	5327
SEMA4D IN SEMAPHORIN SIGNALING	REACTOME	R-HSA-400685.2	20	-0.241204	-1.29191	0.167919	0.458207	1	3435
BRAIN MORPHOGENESIS	GOBP	GO:0048854	9	-0.350847	-1.29116	0.166667	0.45822	1	7213
HAIR CYCLE PROCESS	GOBP	GO:0022405	8	-0.37242	-1.29139	0.167266	0.458245	1	4197
PROTEIN UBIQUITINATION	REACTOME	R-HSA-8852135.2	55	-0.14682	-1.29163	0.163212	0.458269	1	6455
ENTRY INTO HOST CELL	GOBP	GO:0030260	23	-0.225191	-1.29198	0.169397	0.458504	1	4265
CELL KILLING	GOBP	GO:0001906	29	0.230483	1.47427	0.0793195	0.458598	1	3956
TRNA AMINOACYLATION	REACTOME	R-HSA-379724.1	40	0.197323	1.47837	0.0748599	0.458706	1	6422
NEGATIVE REGULATION OF SMALL GTPASE MEDIATED SIGNAL TRANSDUCTION	GOBP	GO:0051058	32	-0.191321	-1.29012	0.167258	0.458733	1	3435
GLUCOSE 6-PHOSPHATE METABOLIC PROCESS	GOBP	GO:0051156	13	0.335807	1.47207	0.0837528	0.458835	1	6525
GROWTH PLATE CARTILAGE CHONDROCYTE MORPHOGENESIS	GOBP	GO:0003429	11	-0.320509	-1.29028	0.168313	0.458879	1	1493
CHONDROCYTE MORPHOGENESIS INVOLVED IN ENDOCHONDRAL BONE MORPHOGENESIS	GOBP	GO:0003414	11	-0.320509	-1.29201	0.167226	0.458882	1	1493
STIMULATORY C-TYPE LECTIN RECEPTOR SIGNALING PATHWAY	GOBP	GO:0002223	80	0.140697	1.47933	0.0718478	0.458926	1	4972
REGULATION OF NEUROINFLAMMATORY RESPONSE	GOBP	GO:0150077	21	0.271034	1.47876	0.0746482	0.459004	1	4927
STEROL HOMEOSTASIS	GOBP	GO:0055092	36	-0.182351	-1.29036	0.170251	0.459169	1	4152
POSITIVE REGULATION OF PROTEIN EXIT FROM ENDOPLASMIC RETICULUM	GOBP	GO:0070863	11	0.366398	1.47337	0.0798639	0.459355	1	3001
PROTEIN LOCALIZATION TO CHROMOSOME	GOBP	GO:0034502	36	0.207923	1.47216	0.0788523	0.459698	1	3250
CHONDROCYTE DEVELOPMENT INVOLVED IN ENDOCHONDRAL BONE MORPHOGENESIS	GOBP	GO:0003433	11	-0.320509	-1.28721	0.169536	0.459894	1	1493
REGULATION OF FAT CELL DIFFERENTIATION	GOBP	GO:0045598	65	-0.135842	-1.28788	0.163571	0.460033	1	5506
GLI3 IS PROCESSED TO GLI3R BY THE PROTEASOME	REACTOME	R-HSA-5610785.1	51	-0.151497	-1.28735	0.159008	0.460077	1	2899
HINDBRAIN DEVELOPMENT	GOBP	GO:0030902	25	-0.215523	-1.28826	0.166432	0.460229	1	6497
METENCEPHALON DEVELOPMENT	GOBP	GO:0022037	16	-0.265922	-1.28749	0.170606	0.460261	1	6075
HISTONE LYSINE DEMETHYLATION	GOBP	GO:0070076	11	0.366185	1.47238	0.0800961	0.460295	1	6032
NEUROTROPHIN SIGNALING PATHWAY	GOBP	GO:0038179	16	-0.267061	-1.28893	0.174428	0.460363	1	1898
POSITIVE REGULATION OF MONOOXYGENASE ACTIVITY	GOBP	GO:0032770	16	-0.268329	-1.28792	0.170115	0.460383	1	2578
MOLTING CYCLE	GOBP	GO:0042303	8	-0.37242	-1.28858	0.16409	0.460549	1	4197
SIGNALLING TO ERKS	REACTOME	R-HSA-187687.1	24	-0.220539	-1.28828	0.171208	0.460626	1	2647
P75NTR SIGNALS VIA NF-KB	REACTOME	R-HSA-193639.1	16	0.305325	1.4673	0.0846465	0.461149	1	4942
MULTICELLULAR ORGANISMAL RESPONSE TO STRESS	GOBP	GO:0033555	8	0.420283	1.46766	0.0756844	0.461456	1	5052
OXIDATIVE DEMETHYLATION	GOBP	GO:0070989	9	0.397531	1.46799	0.0803093	0.461829	1	6693
REGULATION OF NITRIC OXIDE BIOSYNTHETIC PROCESS	GOBP	GO:0045428	32	-0.190878	-1.28559	0.167104	0.461832	1	4481
MOLTING CYCLE PROCESS	GOBP	GO:0022404	8	-0.37242	-1.28505	0.167334	0.461907	1	4197
WATER HOMEOSTASIS	GOBP	GO:0030104	24	-0.219403	-1.28453	0.169982	0.461965	1	3585
COLLAGEN DEGRADATION	REACTOME DATABASE ID RELEASE 67	1442490	20	-0.237686	-1.28573	0.173375	0.462012	1	1253
MEMBRANE BIOGENESIS	GOBP	GO:0044091	22	-0.230328	-1.28475	0.171412	0.462013	1	2496
RIBONUCLEOSIDE MONOPHOSPHATE BIOSYNTHETIC PROCESS	GOBP	GO:0009156	63	-0.137528	-1.28522	0.169174	0.462038	1	1479
DRUG CATABOLIC PROCESS	GOBP	GO:0042737	68	0.151216	1.46878	0.0764318	0.462313	1	5189
AMINO ACID ACTIVATION	GOBP	GO:0043038	43	0.189789	1.46817	0.0789943	0.46249	1	6422
TRANSCRIPTION-COUPLED NUCLEOTIDE EXCISION REPAIR (TC-NER)	REACTOME DATABASE ID RELEASE 67	6781827	73	0.14616	1.46891	0.0856514	0.463061	1	3863
SERINE FAMILY AMINO ACID BIOSYNTHETIC PROCESS	GOBP	GO:0009070	13	0.332499	1.46574	0.0784038	0.463275	1	3999
REGULATION OF GLUCOSE IMPORT	GOBP	GO:0046324	23	-0.225328	-1.2827	0.173611	0.463861	1	2815
CEREBELLUM DEVELOPMENT	GOBP	GO:0021549	16	-0.265922	-1.28311	0.170844	0.464	1	6075
REGULATION OF LEUKOCYTE ADHESION TO VASCULAR ENDOTHELIAL CELL	GOBP	GO:1904994	10	-0.332267	-1.28279	0.173878	0.464132	1	6309
SIGNAL PEPTIDE PROCESSING	GOBP	GO:0006465	10	-0.334475	-1.28187	0.176448	0.464464	1	7395
COENZYME BIOSYNTHETIC PROCESS	GOBP	GO:0009108	116	-0.101573	-1.28199	0.168309	0.464695	1	2044
PROGRAMMED NECROTIC CELL DEATH	GOBP	GO:0097300	14	-0.282513	-1.28138	0.173721	0.464891	1	5593
MULTI-ORGANISM BEHAVIOR	GOBP	GO:0051705	22	-0.227326	-1.28113	0.171463	0.464906	1	7577
POSITIVE REGULATION OF ACUTE INFLAMMATORY RESPONSE	GOBP	GO:0002675	15	0.312804	1.4628	0.0859936	0.465067	1	972
DISEASES OF CARBOHYDRATE METABOLISM	REACTOME DATABASE ID RELEASE 67	5663084	9	-0.348093	-1.28061	0.175644	0.465395	1	2308
NEURON MATURATION	GOBP	GO:0042551	17	-0.258854	-1.28017	0.174985	0.465735	1	397
POSITIVE REGULATION OF GLIAL CELL DIFFERENTIATION	GOBP	GO:0045687	12	0.347794	1.46288	0.0843737	0.465913	1	768
INOSITOL PHOSPHATE CATABOLIC PROCESS	GOBP	GO:0071545	9	0.400254	1.46182	0.083552	0.465976	1	4195
CELLULAR MONOVALENT INORGANIC CATION HOMEOSTASIS	GOBP	GO:0030004	64	0.155769	1.46327	0.0826	0.466148	1	7649
PROTEIN K63-LINKED DEUBIQUITINATION	GOBP	GO:0070536	19	-0.244196	-1.27965	0.175998	0.466203	1	4892
ENDOPLASMIC RETICULUM CALCIUM ION HOMEOSTASIS	GOBP	GO:0032469	13	-0.29299	-1.27891	0.172013	0.466209	1	3585
ENTRY INTO OTHER ORGANISM INVOLVED IN SYMBIOTIC INTERACTION	GOBP	GO:0051828	23	-0.225191	-1.27866	0.174298	0.466224	1	4265
CELLULAR RESPONSE TO COPPER ION	GOBP	GO:0071280	13	-0.292879	-1.27909	0.177302	0.466329	1	2732
DERMATAN SULFATE PROTEOGLYCAN BIOSYNTHETIC PROCESS	GOBP	GO:0050651	12	-0.304674	-1.2783	0.182479	0.466434	1	4950
NEGATIVE REGULATION OF MITOTIC METAPHASE/ANAPHASE TRANSITION	GOBP	GO:0045841	13	0.33417	1.46363	0.0814741	0.466464	1	2272
POSITIVE REGULATION OF EPITHELIAL CELL DIFFERENTIATION	GOBP	GO:0030858	23	-0.223625	-1.27923	0.168189	0.466503	1	5248
GLYCOGEN STORAGE DISEASES	REACTOME	R-HSA-3229121.2	9	-0.348093	-1.27672	0.184527	0.466636	1	2308
HEDGEHOG 'ON' STATE	REACTOME DATABASE ID RELEASE 67	5632684	63	-0.136637	-1.27769	0.169552	0.466662	1	2899
REGULATION OF EXIT FROM MITOSIS	GOBP	GO:0007096	9	-0.348544	-1.27741	0.179528	0.466718	1	2303
MEMBRANE DEPOLARIZATION DURING CARDIAC MUSCLE CELL ACTION POTENTIAL	GOBP	GO:0086012	8	-0.369007	-1.27784	0.18023	0.466812	1	5623
FOREBRAIN DEVELOPMENT	GOBP	GO:0030900	78	-0.122081	-1.27681	0.172126	0.466908	1	6770
CHROMOSOME SEPARATION	GOBP	GO:0051304	12	0.345406	1.46075	0.0857258	0.467117	1	6347
MITOCHONDRIAL FATTY ACID BETA-OXIDATION OF SATURATED FATTY ACIDS	REACTOME DATABASE ID RELEASE 67	77286	9	-0.34589	-1.27615	0.176258	0.467194	1	7268
CREATION OF C4 AND C2 ACTIVATORS	REACTOME DATABASE ID RELEASE 67	166786	9	-0.34567	-1.27682	0.175956	0.467312	1	1101
EMBRYONIC CAMERA-TYPE EYE DEVELOPMENT	GOBP	GO:0031076	9	-0.348624	-1.27531	0.180489	0.468248	1	3536
DIOL BIOSYNTHETIC PROCESS	GOBP	GO:0034312	11	0.361981	1.45806	0.0869218	0.468495	1	3050
SIGNALING BY LIGAND-RESPONSIVE EGFR VARIANTS IN CANCER	REACTOME	R-HSA-5637815.1	17	-0.255104	-1.27491	0.179319	0.468533	1	4358
NEGATIVE REGULATION OF FGFR2 SIGNALING	REACTOME	R-HSA-5654727.1	16	-0.262659	-1.27449	0.171664	0.468841	1	4029
REGULATION OF GLIAL CELL MIGRATION	GOBP	GO:1903975	8	0.421814	1.45823	0.0819113	0.469164	1	5035
MRNA 3'-END PROCESSING	GOBP	GO:0031124	68	0.150806	1.45865	0.0845406	0.469302	1	6500
NEGATIVE REGULATION OF METAPHASE/ANAPHASE TRANSITION OF CELL CYCLE	GOBP	GO:1902100	13	0.33417	1.45599	0.0863931	0.46961	1	2272
RNA PHOSPHODIESTER BOND HYDROLYSIS, ENDONUCLEOLYTIC	GOBP	GO:0090502	13	0.333428	1.4568	0.0863036	0.470004	1	1426
REGULATION OF CELL CYCLE ARREST	GOBP	GO:0071156	72	0.146701	1.45867	0.0804369	0.470275	1	3316
POSITIVE REGULATION OF CELL-CELL ADHESION	GOBP	GO:0022409	130	0.109564	1.45602	0.0875326	0.470539	1	4947
MRNA TRANSCRIPTION	GOBP	GO:0009299	15	-0.272408	-1.27199	0.175893	0.472818	1	1422
POSITIVE REGULATION OF TRANSMEMBRANE TRANSPORT	GOBP	GO:0034764	81	-0.12091	-1.27037	0.180682	0.473124	1	8265
NEGATIVE REGULATION OF FGFR1 SIGNALING	REACTOME	R-HSA-5654726.2	16	-0.262659	-1.26984	0.180252	0.473237	1	4029
REGULATION OF SYSTEMIC ARTERIAL BLOOD PRESSURE BY CIRCULATORY RENIN-ANGIOTENSIN	GOBP	GO:0001991	9	-0.344819	-1.27117	0.177805	0.473401	1	6046
NEGATIVE REGULATION OF ENDOTHELIAL CELL APOPTOTIC PROCESS	GOBP	GO:2000352	18	-0.248985	-1.27041	0.181079	0.47349	1	2793
MET PROMOTES CELL MOTILITY	REACTOME	R-HSA-8875878.1	23	-0.221734	-1.26991	0.17958	0.473528	1	2372
ASSOCIATIVE LEARNING	GOBP	GO:0008306	8	-0.367915	-1.2713	0.18283	0.473583	1	4247
POSITIVE REGULATION OF CELL MORPHOGENESIS INVOLVED IN DIFFERENTIATION	GOBP	GO:0010770	68	-0.130829	-1.27042	0.180056	0.473883	1	3293
CONSTITUTIVE SIGNALING BY LIGAND-RESPONSIVE EGFR CANCER VARIANTS	REACTOME DATABASE ID RELEASE 67	1236382	17	-0.255104	-1.27047	0.183051	0.474228	1	4358
DIOL METABOLIC PROCESS	GOBP	GO:0034311	11	0.361981	1.45167	0.0833333	0.474416	1	3050
ANTIGEN PROCESSING AND PRESENTATION OF EXOGENOUS ANTIGEN	GOBP	GO:0019884	143	-0.091496	-1.2683	0.179899	0.474678	1	1949
SULFUR COMPOUND BIOSYNTHETIC PROCESS	GOBP	GO:0044272	121	-0.0999794	-1.26836	0.179191	0.475005	1	3767
REGULATION OF MITOCHONDRION ORGANIZATION	GOBP	GO:0010821	127	0.109906	1.45275	0.0807564	0.475205	1	1678
SEMAPHORIN-PLEXIN SIGNALING PATHWAY INVOLVED IN NEURON PROJECTION GUIDANCE	GOBP	GO:1902285	11	0.359547	1.45177	0.0835156	0.475207	1	3077
RETINOID METABOLISM AND TRANSPORT	REACTOME DATABASE ID RELEASE 67	975634	25	-0.211968	-1.26846	0.182355	0.475241	1	1206
CELL JUNCTION ORGANIZATION	REACTOME DATABASE ID RELEASE 67	446728	49	-0.15394	-1.26402	0.183031	0.475906	1	792
PROTEIN HETEROOLIGOMERIZATION	GOBP	GO:0051291	45	0.183524	1.45186	0.0818505	0.476039	1	437
PLASMA MEMBRANE TUBULATION	GOBP	GO:0097320	11	-0.312995	-1.26729	0.18485	0.476039	1	4605
FATTY ACYL-COA BIOSYNTHESIS	REACTOME DATABASE ID RELEASE 67	75105	27	-0.205449	-1.26677	0.183922	0.4761	1	1838
REGULATION OF INTERLEUKIN-4 PRODUCTION	GOBP	GO:0032673	18	0.285414	1.44831	0.0872401	0.476213	1	3621
NEGATIVE REGULATION OF VASCULAR SMOOTH MUSCLE CELL PROLIFERATION	GOBP	GO:1904706	13	-0.288732	-1.26406	0.184678	0.476242	1	2778
METABOLISM OF COFACTORS	REACTOME	R-HSA-8978934.2	17	0.292351	1.44779	0.0893281	0.476298	1	3943
DENDRITE MORPHOGENESIS	GOBP	GO:0048813	19	-0.243698	-1.26516	0.189998	0.476415	1	5482
ACTIVATION OF ANTERIOR HOX GENES IN HINDBRAIN DEVELOPMENT DURING EARLY EMBRYOGENESIS	REACTOME DATABASE ID RELEASE 67	5617472	72	-0.126799	-1.26683	0.181407	0.476423	1	4463
RETINA DEVELOPMENT IN CAMERA-TYPE EYE	GOBP	GO:0060041	32	-0.18925	-1.26538	0.184184	0.476455	1	4152
DEVELOPMENTAL MATURATION	GOBP	GO:0021700	65	-0.133459	-1.26485	0.18018	0.476536	1	1432
NEGATIVE REGULATION OF G0 TO G1 TRANSITION	GOBP	GO:0070317	32	-0.188174	-1.26409	0.184064	0.476616	1	5205
REACTIVE NITROGEN SPECIES METABOLIC PROCESS	GOBP	GO:2001057	11	0.359244	1.44711	0.0912196	0.476657	1	6109
REGULATION OF NEUROTRANSMITTER UPTAKE	GOBP	GO:0051580	10	-0.328842	-1.26549	0.187722	0.476684	1	6347
CYTOKINETIC PROCESS	GOBP	GO:0032506	24	-0.216993	-1.26571	0.178847	0.476711	1	3149
PEPTIDE HORMONE SECRETION	GOBP	GO:0030072	15	-0.269252	-1.26421	0.183521	0.476829	1	1457
NEGATIVE REGULATION OF GENE EXPRESSION, EPIGENETIC	GOBP	GO:0045814	57	-0.142115	-1.26442	0.180083	0.476879	1	3886
ARP2/3 COMPLEX-MEDIATED ACTIN NUCLEATION	GOBP	GO:0034314	12	-0.301985	-1.26577	0.189472	0.477013	1	3129
MEIOTIC SYNAPSIS	REACTOME DATABASE ID RELEASE 67	1221632	31	0.218504	1.44984	0.0898476	0.477137	1	1878
RNA POLYMERASE I TRANSCRIPTION INITIATION	REACTOME DATABASE ID RELEASE 67	73762	41	0.19096	1.44833	0.087495	0.477176	1	3845
NEGATIVE REGULATION OF CELLULAR PROTEIN LOCALIZATION	GOBP	GO:1903828	63	-0.135555	-1.26156	0.180105	0.477303	1	5555
ATP METABOLIC PROCESS	GOBP	GO:0046034	128	-0.0955919	-1.26579	0.182744	0.477402	1	2422
LEUKOTRIENE BIOSYNTHETIC PROCESS	GOBP	GO:0019370	8	-0.365121	-1.26162	0.184404	0.477616	1	4278
NEGATIVE REGULATION OF FGFR3 SIGNALING	REACTOME DATABASE ID RELEASE 67	5654732	16	-0.262659	-1.26205	0.188786	0.477693	1	4029
POSITIVE REGULATION OF LEUKOCYTE CELL-CELL ADHESION	GOBP	GO:1903039	115	0.116165	1.44905	0.0883526	0.477707	1	4130
POSITIVE REGULATION OF LYMPHOCYTE CHEMOTAXIS	GOBP	GO:0140131	10	-0.327941	-1.2622	0.186475	0.477844	1	6357
SIGNALING BY HEDGEHOG	REACTOME DATABASE ID RELEASE 67	5358351	98	-0.108389	-1.26168	0.181999	0.477916	1	7420
MITOCHONDRIAL IRON-SULFUR CLUSTER BIOGENESIS	REACTOME DATABASE ID RELEASE 67	1362409	9	0.393856	1.44552	0.0898131	0.477938	1	4266
ANION HOMEOSTASIS	GOBP	GO:0055081	23	-0.220455	-1.26233	0.181185	0.478032	1	2869
NEGATIVE REGULATION OF AUTOPHAGY	GOBP	GO:0010507	56	0.163861	1.44837	0.0837283	0.478097	1	3741
NEGATIVE REGULATION OF SMOOTH MUSCLE CELL DIFFERENTIATION	GOBP	GO:0051151	9	-0.342516	-1.26026	0.184661	0.478324	1	1136
ACTIVATION OF HOX GENES DURING DIFFERENTIATION	REACTOME DATABASE ID RELEASE 67	5619507	72	-0.126799	-1.2624	0.173639	0.478339	1	4463
PLASMA MEMBRANE ORGANIZATION	GOBP	GO:0007009	45	-0.158569	-1.26046	0.184757	0.478391	1	5157
REGULATION OF KIT SIGNALING	REACTOME DATABASE ID RELEASE 67	1433559	11	0.360088	1.44574	0.0878227	0.478467	1	3071
SIGNALING BY NTRK1 (TRKA)	REACTOME	R-HSA-187037.2	64	-0.133364	-1.26048	0.188709	0.478765	1	3734
CA-DEPENDENT EVENTS	REACTOME	R-HSA-111996.1	21	-0.230306	-1.25912	0.190639	0.479935	1	3794
POSITIVE REGULATION OF TRANSCRIPTION REGULATORY REGION DNA BINDING	GOBP	GO:2000679	14	-0.277587	-1.25762	0.186597	0.482161	1	3268
POSITIVE REGULATION OF CHEMOTAXIS	GOBP	GO:0050921	75	-0.123898	-1.25668	0.189307	0.48302	1	4409
REGULATION OF SPROUTING ANGIOGENESIS	GOBP	GO:1903670	48	-0.153926	-1.25676	0.184236	0.483298	1	1538
CARTILAGE DEVELOPMENT INVOLVED IN ENDOCHONDRAL BONE MORPHOGENESIS	GOBP	GO:0060351	15	-0.266005	-1.25592	0.192247	0.483958	1	1493
CELLULAR RESPONSE TO AMYLOID-BETA	GOBP	GO:1904646	22	-0.223061	-1.25563	0.188698	0.484055	1	1567
POSITIVE REGULATION OF WOUND HEALING	GOBP	GO:0090303	29	-0.194369	-1.25385	0.19068	0.485963	1	4358
REGULATION OF CHOLESTEROL METABOLIC PROCESS	GOBP	GO:0090181	42	0.188399	1.44102	0.0918347	0.486139	1	1352
ENDOTHELIAL CELL DEVELOPMENT	GOBP	GO:0001885	24	-0.215406	-1.25396	0.191126	0.486183	1	4092
RNA POLYMERASE III TRANSCRIPTION INITIATION	REACTOME DATABASE ID RELEASE 67	76046	32	0.214282	1.43704	0.0960016	0.486348	1	5955
REV-MEDIATED NUCLEAR EXPORT OF HIV RNA	REACTOME DATABASE ID RELEASE 67	165054	29	0.223783	1.43749	0.0953914	0.486423	1	5179
REGULATION OF EPIDERMAL CELL DIFFERENTIATION	GOBP	GO:0045604	22	-0.220674	-1.25404	0.191838	0.486463	1	2603
NEGATIVE REGULATION OF RECEPTOR BINDING	GOBP	GO:1900121	8	0.414053	1.43768	0.0901186	0.487013	1	3733
UBIQUINOL BIOSYNTHESIS	REACTOME DATABASE ID RELEASE 67	2142789	8	0.415867	1.44008	0.0949709	0.487069	1	5101
REGULATION OF MEMBRANE LIPID METABOLIC PROCESS	GOBP	GO:1905038	9	-0.338881	-1.25208	0.194372	0.48783	1	4878
MITOCHONDRIAL TRANSLATION INITIATION	REACTOME	R-HSA-5368286.1	84	0.132591	1.43774	0.0925476	0.48787	1	3297
MITOCHONDRIAL TRANSLATION	REACTOME	R-HSA-5368287.1	89	0.131033	1.43921	0.0941435	0.487879	1	3297
NEGATIVE REGULATION OF MACROPHAGE DERIVED FOAM CELL DIFFERENTIATION	GOBP	GO:0010745	11	-0.313437	-1.25226	0.197746	0.487932	1	2581
NEGATIVE REGULATION OF INTRINSIC APOPTOTIC SIGNALING PATHWAY IN RESPONSE TO DNA DAMAGE	GOBP	GO:1902230	23	-0.217992	-1.25245	0.187997	0.488014	1	965
'DE NOVO' PROTEIN FOLDING	GOBP	GO:0006458	25	-0.208484	-1.25171	0.189634	0.488074	1	6575
SRP-DEPENDENT COTRANSLATIONAL PROTEIN TARGETING TO MEMBRANE	REACTOME DATABASE ID RELEASE 67	1799339	107	0.119493	1.43795	0.0909634	0.488434	1	2940
NEGATIVE REGULATION OF NUCLEOCYTOPLASMIC TRANSPORT	GOBP	GO:0046823	10	-0.325507	-1.25098	0.194373	0.48853	1	1942
REGULATION OF SPHINGOLIPID BIOSYNTHETIC PROCESS	GOBP	GO:0090153	9	-0.338881	-1.25121	0.195199	0.488543	1	4878
DETECTION OF LIGHT STIMULUS	GOBP	GO:0009583	13	0.32693	1.43829	0.0953908	0.488746	1	4915
RECEPTOR CATABOLIC PROCESS	GOBP	GO:0032801	19	-0.238504	-1.24968	0.191343	0.489558	1	7293
BETA-CATENIN INDEPENDENT WNT SIGNALING	REACTOME	R-HSA-3858494.3	114	-0.100528	-1.25007	0.19174	0.489691	1	2890
CELLULAR RESPONSE TO LIPOPROTEIN PARTICLE STIMULUS	GOBP	GO:0071402	20	-0.233942	-1.24976	0.195941	0.489832	1	2405
NEGATIVE REGULATION OF NIK/NF-KAPPAB SIGNALING	GOBP	GO:1901223	13	-0.285237	-1.24843	0.194092	0.490118	1	3671
STEROL TRANSPORT	GOBP	GO:0015918	32	-0.18645	-1.24884	0.195379	0.490217	1	4183
CHOLESTEROL HOMEOSTASIS	GOBP	GO:0042632	35	-0.177765	-1.24907	0.1918	0.490223	1	1206
SENSORY PERCEPTION OF MECHANICAL STIMULUS	GOBP	GO:0050954	35	-0.177545	-1.24852	0.191672	0.490377	1	8506
GLYCOSYLATION	GOBP	GO:0070085	140	-0.0910657	-1.24719	0.195542	0.49108	1	8759
VITAMIN BIOSYNTHETIC PROCESS	GOBP	GO:0009110	10	0.371068	1.43373	0.100282	0.491149	1	4766
SYNTHESIS OF ACTIVE UBIQUITIN: ROLES OF E1 AND E2 ENZYMES	REACTOME DATABASE ID RELEASE 67	8866652	26	-0.205007	-1.24727	0.192499	0.491348	1	2428
THYMUS DEVELOPMENT	GOBP	GO:0048538	8	-0.357033	-1.24734	0.196955	0.491636	1	7144
ADAPTIVE IMMUNE RESPONSE	GOBP	GO:0002250	68	0.148218	1.43386	0.0910919	0.491873	1	3589
TCF DEPENDENT SIGNALING IN RESPONSE TO WNT	REACTOME DATABASE ID RELEASE 67	201681	145	-0.0894412	-1.24651	0.191315	0.491875	1	4152
THIOESTER METABOLIC PROCESS	GOBP	GO:0035383	60	-0.136049	-1.24573	0.189914	0.492002	1	2200
HORMONE CATABOLIC PROCESS	GOBP	GO:0042447	8	-0.358554	-1.24595	0.197871	0.492044	1	5739
DORSAL/VENTRAL PATTERN FORMATION	GOBP	GO:0009953	9	-0.342055	-1.24596	0.196381	0.492445	1	2375
POSITIVE REGULATION OF SODIUM ION TRANSMEMBRANE TRANSPORT	GOBP	GO:1902307	13	-0.287088	-1.24486	0.193168	0.493158	1	1942
SNORNA 3'-END PROCESSING	GOBP	GO:0031126	10	0.369761	1.43221	0.0932694	0.4933	1	5891
EPITHELIAL CELL-CELL ADHESION	GOBP	GO:0090136	9	-0.337729	-1.24402	0.204217	0.493421	1	2423
REGULATION OF EPIDERMAL GROWTH FACTOR-ACTIVATED RECEPTOR ACTIVITY	GOBP	GO:0007176	18	-0.245117	-1.24424	0.198724	0.493437	1	1602
MITOTIC G2 DNA DAMAGE CHECKPOINT	GOBP	GO:0007095	10	-0.322172	-1.24445	0.205859	0.493494	1	1979
REGULATION OF CERAMIDE BIOSYNTHETIC PROCESS	GOBP	GO:2000303	9	-0.338881	-1.24207	0.200202	0.493602	1	4878
NEGATIVE REGULATION OF EPITHELIAL TO MESENCHYMAL TRANSITION	GOBP	GO:0010719	14	-0.27447	-1.24338	0.19944	0.493729	1	4889
NEGATIVE REGULATION OF TELOMERE MAINTENANCE	GOBP	GO:0032205	25	0.239242	1.43152	0.0917633	0.493739	1	1346
PLATELET CALCIUM HOMEOSTASIS	REACTOME DATABASE ID RELEASE 67	418360	15	-0.264052	-1.24217	0.197927	0.493843	1	2255
MONOVALENT INORGANIC CATION TRANSPORT	GOBP	GO:0015672	106	-0.103401	-1.24339	0.189742	0.49413	1	6721
NEGATIVE REGULATION OF EPITHELIAL CELL DIFFERENTIATION	GOBP	GO:0030857	10	-0.322082	-1.24221	0.201456	0.494174	1	1980
RESPONSE TO LEPTIN	GOBP	GO:0044321	9	-0.336818	-1.24274	0.201634	0.494469	1	3667
CARDIAC MUSCLE CELL DIFFERENTIATION	GOBP	GO:0055007	21	-0.22702	-1.24222	0.199442	0.494571	1	2244
TRANSCRIPTION OF E2F TARGETS UNDER NEGATIVE CONTROL BY DREAM COMPLEX	REACTOME DATABASE ID RELEASE 67	1362277	16	0.296679	1.43057	0.0912754	0.494705	1	6426
PROTEIN QUALITY CONTROL FOR MISFOLDED OR INCOMPLETELY SYNTHESIZED PROTEINS	GOBP	GO:0006515	21	0.261595	1.43004	0.0965021	0.494788	1	3974
MATURATION OF LSU-RRNA	GOBP	GO:0000470	18	0.278975	1.42904	0.102764	0.49486	1	8011
DETECTION OF CHEMICAL STIMULUS	GOBP	GO:0009593	19	-0.237621	-1.24228	0.202281	0.494885	1	2627
DOPAMINE METABOLIC PROCESS	GOBP	GO:0042417	12	-0.291655	-1.24108	0.203767	0.494959	1	4169
MEMBRANE FISSION	GOBP	GO:0090148	10	-0.319784	-1.24083	0.202554	0.494984	1	7558
DEADENYLATION-DEPENDENT MRNA DECAY	REACTOME	R-HSA-429914.2	52	0.167696	1.42926	0.0969612	0.495424	1	7542
POTASSIUM CHANNELS	REACTOME	R-HSA-1296071.1	31	-0.188497	-1.2391	0.20305	0.496015	1	6511
REGULATION OF CELL PROLIFERATION INVOLVED IN HEART MORPHOGENESIS	GOBP	GO:2000136	10	-0.320775	-1.23926	0.203081	0.496136	1	884
HUMORAL IMMUNE RESPONSE MEDIATED BY CIRCULATING IMMUNOGLOBULIN	GOBP	GO:0002455	9	-0.338821	-1.23945	0.211013	0.496207	1	1177
NEGATIVE REGULATION OF DNA REPLICATION	GOBP	GO:0008156	23	-0.215606	-1.23982	0.197915	0.496372	1	7751
APC TRUNCATION MUTANTS HAVE IMPAIRED AXIN BINDING	REACTOME	R-HSA-5467337.1	11	-0.305693	-1.23946	0.19976	0.496606	1	4686
ANTIGEN PROCESSING AND PRESENTATION OF PEPTIDE ANTIGEN VIA MHC CLASS I	GOBP	GO:0002474	82	-0.116634	-1.23765	0.205598	0.4974	1	3049
PROTEIN K11-LINKED UBIQUITINATION	GOBP	GO:0070979	23	-0.215881	-1.23766	0.206924	0.497799	1	4851
ENDOSOME TRANSPORT VIA MULTIVESICULAR BODY SORTING PATHWAY	GOBP	GO:0032509	19	-0.236263	-1.23693	0.201065	0.497869	1	3811
ACYL-COA METABOLIC PROCESS	GOBP	GO:0006637	60	-0.136049	-1.2366	0.203078	0.498033	1	2200
CELL RECOGNITION	GOBP	GO:0008037	50	-0.14863	-1.23773	0.204115	0.49808	1	3022
GOLGI TO PLASMA MEMBRANE TRANSPORT	GOBP	GO:0006893	45	-0.156942	-1.23701	0.203103	0.498132	1	5175
MAINTENANCE OF CELL POLARITY	GOBP	GO:0030011	9	-0.336648	-1.23538	0.207509	0.499818	1	2435
TRUNCATED APC MUTANTS DESTABILIZE THE DESTRUCTION COMPLEX	REACTOME DATABASE ID RELEASE 67	4839744	11	-0.305693	-1.23488	0.205061	0.500304	1	4686
POSITIVE REGULATION OF PROTEIN LOCALIZATION TO PLASMA MEMBRANE	GOBP	GO:1903078	35	-0.176616	-1.23454	0.209927	0.500507	1	1536
PROTEIN KINASE C SIGNALING	GOBP	GO:0070528	8	-0.354747	-1.23373	0.203103	0.501119	1	3005
CELLULAR RESPONSE TO CORTICOSTEROID STIMULUS	GOBP	GO:0071384	14	-0.274341	-1.23393	0.208258	0.501188	1	3304
HOST INTERACTIONS OF HIV FACTORS	REACTOME	R-HSA-162909.1	111	-0.100413	-1.23332	0.208652	0.501451	1	3199
SWITCHING OF ORIGINS TO A POST-REPLICATIVE STATE	REACTOME DATABASE ID RELEASE 67	69052	73	-0.123409	-1.23303	0.203087	0.501572	1	2899
CELLULAR METABOLIC COMPOUND SALVAGE	GOBP	GO:0043094	28	0.22706	1.41945	0.104544	0.501994	1	5416
AXIN MUTANTS DESTABILIZE THE DESTRUCTION COMPLEX, ACTIVATING WNT SIGNALING	REACTOME	R-HSA-4839735.1	11	-0.305693	-1.23194	0.204345	0.502307	1	4686
T CELL ACTIVATION	GOBP	GO:0042110	92	0.127702	1.42497	0.0970254	0.502396	1	3783
NEUROTRANSMITTER CATABOLIC PROCESS	GOBP	GO:0042135	8	-0.353395	-1.23232	0.20789	0.502419	1	3020
RRNA METHYLATION	GOBP	GO:0031167	13	0.324385	1.41963	0.100764	0.502604	1	4089
NEGATIVE REGULATION OF CELL-MATRIX ADHESION	GOBP	GO:0001953	22	-0.21946	-1.23199	0.206862	0.50262	1	3626
EXECUTION PHASE OF APOPTOSIS	GOBP	GO:0097194	38	0.19386	1.42	0.0976148	0.502807	1	4575
RAF-INDEPENDENT MAPK1 3 ACTIVATION	REACTOME DATABASE ID RELEASE 67	112409	17	0.287327	1.41829	0.100199	0.503446	1	2039
AKT PHOSPHORYLATES TARGETS IN THE CYTOSOL	REACTOME DATABASE ID RELEASE 67	198323	10	0.368589	1.42009	0.0959314	0.503596	1	1462
CELLULAR RESPONSE TO MURAMYL DIPEPTIDE	GOBP	GO:0071225	8	-0.353125	-1.23079	0.209156	0.503983	1	3023
PERK REGULATES GENE EXPRESSION	REACTOME	R-HSA-381042.1	25	0.237473	1.42076	0.0967549	0.50419	1	6696
NON-MOTILE CILIUM ASSEMBLY	GOBP	GO:1905515	19	0.269543	1.41554	0.0983474	0.504326	1	4609
POST-CHAPERONIN TUBULIN FOLDING PATHWAY	REACTOME DATABASE ID RELEASE 67	389977	16	0.29421	1.42019	0.100377	0.504386	1	2289
RNA POLYMERASE II TRANSCRIPTION TERMINATION	REACTOME	R-HSA-73856.3	57	0.158887	1.41678	0.0964895	0.504676	1	4478
MITOCHONDRIAL TRANSLATIONAL ELONGATION	GOBP	GO:0070125	84	0.132591	1.42095	0.0973221	0.504772	1	3297
CLEAVAGE INVOLVED IN RRNA PROCESSING	GOBP	GO:0000469	15	0.300782	1.41577	0.106336	0.504841	1	7028
REGULATION OF B CELL RECEPTOR SIGNALING PATHWAY	GOBP	GO:0050855	16	0.294492	1.41383	0.104771	0.504987	1	3674
P75NTR RECRUITS SIGNALLING COMPLEXES	REACTOME	R-HSA-209543.1	13	0.324496	1.41612	0.102956	0.505072	1	4942
SMALL INTERFERING RNA (SIRNA) BIOGENESIS	REACTOME	R-HSA-426486.4	9	0.386996	1.41425	0.0998235	0.505087	1	5576
MITOCHONDRIAL TRANSLATION ELONGATION	REACTOME DATABASE ID RELEASE 67	5389840	84	0.132591	1.41698	0.0999017	0.505212	1	3297
POSITIVE REGULATION OF HISTONE ACETYLATION	GOBP	GO:0035066	18	0.278805	1.42306	0.103518	0.505332	1	6779
SIGNALING BY FGFR3 POINT MUTANTS IN CANCER	REACTOME DATABASE ID RELEASE 67	8853338	13	-0.279931	-1.22954	0.21253	0.505422	1	8001
ORGANOPHOSPHATE CATABOLIC PROCESS	GOBP	GO:0046434	89	0.129286	1.4211	0.100619	0.505453	1	4564
AXIN MISSENSE MUTANTS DESTABILIZE THE DESTRUCTION COMPLEX	REACTOME DATABASE ID RELEASE 67	5467340	11	-0.305693	-1.22974	0.207726	0.505472	1	4686
LIPOSACCHARIDE METABOLIC PROCESS	GOBP	GO:1903509	76	0.13899	1.41436	0.0954007	0.505841	1	5772
POSITIVE REGULATION OF MACROPHAGE MIGRATION	GOBP	GO:1905523	10	0.369085	1.4213	0.0977733	0.506053	1	4788
B CELL HOMEOSTASIS	GOBP	GO:0001782	8	0.407464	1.41053	0.104032	0.5061	1	2418
NORC NEGATIVELY REGULATES RRNA EXPRESSION	REACTOME DATABASE ID RELEASE 67	427413	58	0.157627	1.4114	0.101979	0.50618	1	2087
REGULATION OF CELLULAR RESPIRATION	GOBP	GO:0043457	13	0.324683	1.41093	0.0987404	0.506197	1	1523
DEGRADATION OF BETA-CATENIN BY THE DESTRUCTION COMPLEX	REACTOME	R-HSA-195253.1	73	-0.122592	-1.22768	0.209075	0.506273	1	4125
POSITIVE REGULATION OF EPITHELIAL TO MESENCHYMAL TRANSITION	GOBP	GO:0010718	31	-0.185695	-1.2288	0.204961	0.506335	1	3318
T CELL RECEPTOR SIGNALING PATHWAY	GOBP	GO:0050852	123	0.109783	1.41264	0.104949	0.506472	1	5023
NEGATIVE REGULATION OF CELLULAR CARBOHYDRATE METABOLIC PROCESS	GOBP	GO:0010677	19	0.271618	1.41167	0.105984	0.506574	1	4586
PROTEIN GLYCOSYLATION	GOBP	GO:0006486	132	-0.0912184	-1.22772	0.202222	0.506617	1	8759
ESTABLISHMENT OF RNA LOCALIZATION	GOBP	GO:0051236	124	0.109154	1.42148	0.0948703	0.506671	1	5338
NEGATIVE REGULATION OF LEUKOCYTE CHEMOTAXIS	GOBP	GO:0002689	10	-0.31753	-1.22779	0.215303	0.506904	1	7583
POSITIVE REGULATION OF LEUKOCYTE MEDIATED CYTOTOXICITY	GOBP	GO:0001912	22	0.252865	1.42178	0.0972278	0.507034	1	2749
DISORDERS OF TRANSMEMBRANE TRANSPORTERS	REACTOME DATABASE ID RELEASE 67	5619115	57	-0.138117	-1.22792	0.208675	0.507084	1	4125
REGULATION OF FIBROBLAST MIGRATION	GOBP	GO:0010762	13	-0.280819	-1.22807	0.210432	0.507232	1	3720
ESTABLISHMENT OF PROTEIN LOCALIZATION TO CHROMOSOME	GOBP	GO:0070199	8	0.406303	1.41178	0.102802	0.5073	1	3819
PROTEIN LOCALIZATION TO PLASMA MEMBRANE	GOBP	GO:0072659	108	-0.101078	-1.22517	0.209911	0.507516	1	3825
CHONDROCYTE DIFFERENTIATION	GOBP	GO:0002062	31	-0.185232	-1.22539	0.210233	0.507526	1	1532
POSITIVE REGULATION OF GENE SILENCING BY MIRNA	GOBP	GO:2000637	17	-0.250753	-1.22604	0.222379	0.507602	1	3753
ESTABLISHMENT OF CELL POLARITY	GOBP	GO:0030010	59	-0.135549	-1.22489	0.208165	0.50761	1	4715
DEGRADATION OF DVL	REACTOME DATABASE ID RELEASE 67	4641258	49	-0.147852	-1.22552	0.209693	0.507712	1	2899
NUCLEOSIDE METABOLIC PROCESS	GOBP	GO:0009116	59	-0.135536	-1.22614	0.21366	0.507839	1	7162
AMER1 MUTANTS DESTABILIZE THE DESTRUCTION COMPLEX	REACTOME	R-HSA-4839748.1	11	-0.305693	-1.22553	0.215819	0.508104	1	4686
DEVELOPMENTAL GROWTH	GOBP	GO:0048589	85	-0.113574	-1.22615	0.215419	0.508218	1	1493
REGULATION OF CHROMATIN SILENCING	GOBP	GO:0031935	21	-0.224051	-1.22627	0.210996	0.508418	1	7565
RESPONSE TO HYPOXIA	GOBP	GO:0001666	150	-0.0861372	-1.22385	0.214387	0.509083	1	4906
INOSITOL PHOSPHATE METABOLIC PROCESS	GOBP	GO:0043647	33	0.205681	1.40746	0.107027	0.50966	1	4452
CELLULAR RESPONSE TO ABIOTIC STIMULUS	GOBP	GO:0071214	148	0.0993565	1.40786	0.103304	0.509779	1	7014
CLEAVAGE OF GROWING TRANSCRIPT IN THE TERMINATION REGION	REACTOME	R-HSA-109688.2	57	0.158887	1.40813	0.0999397	0.51017	1	4478
SOMATIC STEM CELL DIVISION	GOBP	GO:0048103	9	-0.334034	-1.2222	0.217902	0.51124	1	2464
SIGNALING BY FGFR3 IN DISEASE	REACTOME DATABASE ID RELEASE 67	5655332	13	-0.279931	-1.2219	0.211469	0.511378	1	8001
SIGNALING BY FGFR1 IN DISEASE	REACTOME	R-HSA-5655302.2	26	-0.200497	-1.2223	0.214714	0.511461	1	6322
REGULATION OF LIPID TRANSPORT	GOBP	GO:0032368	46	-0.151291	-1.22088	0.217075	0.51157	1	742
G ALPHA (S) SIGNALLING EVENTS	REACTOME	R-HSA-418555.6	72	-0.123392	-1.22102	0.21322	0.511727	1	5426
EYE MORPHOGENESIS	GOBP	GO:0048592	40	-0.162991	-1.22131	0.217716	0.51204	1	3750
TRANSLOCATION OF SLC2A4 (GLUT4) TO THE PLASMA MEMBRANE	REACTOME DATABASE ID RELEASE 67	1445148	41	-0.161755	-1.2204	0.212318	0.512051	1	2545
TRUNCATIONS OF AMER1 DESTABILIZE THE DESTRUCTION COMPLEX	REACTOME	R-HSA-5467348.2	11	-0.305693	-1.22103	0.214944	0.512126	1	4686
NEGATIVE REGULATION OF I-KAPPAB KINASE/NF-KAPPAB SIGNALING	GOBP	GO:0043124	26	0.229669	1.40217	0.107236	0.512243	1	3007
NEGATIVE REGULATION OF INTERLEUKIN-1 BETA PRODUCTION	GOBP	GO:0032691	10	0.365705	1.40244	0.111335	0.512602	1	1494
MITOTIC CYTOKINESIS	GOBP	GO:0000281	42	-0.158194	-1.21959	0.212314	0.512683	1	3539
REGULATION OF TELOMERE CAPPING	GOBP	GO:1904353	16	0.291787	1.40376	0.105966	0.512696	1	3704
CELLULAR RESPONSE TO ENVIRONMENTAL STIMULUS	GOBP	GO:0104004	148	0.0993565	1.40556	0.106281	0.5127	1	7014
REGULATION OF SKELETAL MUSCLE CELL DIFFERENTIATION	GOBP	GO:2001014	10	0.36548	1.40278	0.109237	0.512832	1	4828
NON-RECOMBINATIONAL REPAIR	GOBP	GO:0000726	48	0.170245	1.40322	0.108635	0.512874	1	6214
CENTRIOLE ASSEMBLY	GOBP	GO:0098534	15	0.298888	1.4041	0.111245	0.512931	1	2607
NEGATIVE REGULATION OF INNATE IMMUNE RESPONSE	GOBP	GO:0045824	30	0.21699	1.40451	0.108446	0.51301	1	2408
POSITIVE REGULATION OF T-HELPER 1 TYPE IMMUNE RESPONSE	GOBP	GO:0002827	8	-0.3505	-1.21959	0.216761	0.513091	1	1664
PI-3K CASCADE:FGFR4	REACTOME	R-HSA-5654720.2	9	-0.332042	-1.21853	0.217443	0.513371	1	3720
POSITIVE REGULATION OF TRIGLYCERIDE METABOLIC PROCESS	GOBP	GO:0090208	13	0.321528	1.4047	0.106564	0.513574	1	1558
TRANSCRIPTIONAL ACTIVITY OF SMAD2 SMAD3:SMAD4 HETEROTRIMER	REACTOME	R-HSA-2173793.2	35	-0.173984	-1.21854	0.217088	0.513769	1	4738
SYNTHESIS, SECRETION, AND DEACYLATION OF GHRELIN	REACTOME DATABASE ID RELEASE 67	422085	11	-0.303252	-1.21863	0.217884	0.514017	1	2694
CELLULAR RESPONSE TO DRUG	GOBP	GO:0035690	134	-0.0905855	-1.21725	0.216395	0.514827	1	1742
TRNA MODIFICATION IN THE NUCLEUS AND CYTOSOL	REACTOME	R-HSA-6782315.5	36	0.195749	1.39952	0.10085	0.514991	1	6161
NEURON PROJECTION ORGANIZATION	GOBP	GO:0106027	20	-0.227718	-1.21726	0.21394	0.515225	1	4695
TELOMERE MAINTENANCE IN RESPONSE TO DNA DAMAGE	GOBP	GO:0043247	9	0.38252	1.39982	0.10783	0.515289	1	1924
REGULATION OF CELL MORPHOGENESIS INVOLVED IN DIFFERENTIATION	GOBP	GO:0010769	138	-0.0887174	-1.21674	0.212349	0.515336	1	3293
DRUG TRANSPORT	GOBP	GO:0015893	52	0.164439	1.40014	0.103981	0.515576	1	7578
NEGATIVE REGULATION OF BLOOD CIRCULATION	GOBP	GO:1903523	10	-0.316314	-1.21551	0.215709	0.515956	1	2044
GLYCOGEN METABOLIC PROCESS	GOBP	GO:0005977	23	-0.210302	-1.21563	0.217583	0.516147	1	4430
G2 DNA DAMAGE CHECKPOINT	GOBP	GO:0031572	15	-0.260986	-1.21578	0.219403	0.516294	1	2289
NEF-MEDIATES DOWN MODULATION OF CELL SURFACE RECEPTORS BY RECRUITING THEM TO CLATHRIN ADAPTERS	REACTOME	R-HSA-164938.1	17	-0.243114	-1.21582	0.226006	0.516621	1	1878
MYELOID CELL DIFFERENTIATION	GOBP	GO:0030099	95	0.121937	1.38847	0.114343	0.516925	1	2514
NEGATIVE REGULATION OF DNA BIOSYNTHETIC PROCESS	GOBP	GO:2000279	23	0.243768	1.39805	0.107022	0.517147	1	1643
POSITIVE REGULATION OF LAMELLIPODIUM ASSEMBLY	GOBP	GO:0010592	12	0.32975	1.38857	0.120032	0.517618	1	2819
LYMPHOCYTE HOMEOSTASIS	GOBP	GO:0002260	13	0.321008	1.39541	0.111458	0.518	1	2418
SUMOYLATION OF UBIQUITINYLATION PROTEINS	REACTOME DATABASE ID RELEASE 67	3232142	31	0.211553	1.39574	0.108179	0.518258	1	5179
NEGATIVE REGULATION OF AXON GUIDANCE	GOBP	GO:1902668	18	0.275232	1.38869	0.115991	0.518274	1	2500
TNFR1-INDUCED NFKAPPAB SIGNALING PATHWAY	REACTOME DATABASE ID RELEASE 67	5357956	21	0.254365	1.39326	0.114864	0.518784	1	7227
POSITIVE REGULATION OF IMMUNOGLOBULIN PRODUCTION	GOBP	GO:0002639	19	0.266253	1.39103	0.113165	0.518851	1	4061
NEGATIVE REGULATION OF CARBOHYDRATE METABOLIC PROCESS	GOBP	GO:0045912	21	0.25409	1.39589	0.11278	0.518896	1	4586
MYELOID LEUKOCYTE MIGRATION	GOBP	GO:0097529	53	0.162501	1.39628	0.105956	0.519005	1	5327
POSITIVE REGULATION OF TRIGLYCERIDE BIOSYNTHETIC PROCESS	GOBP	GO:0010867	10	0.359937	1.39051	0.118156	0.519019	1	1558
NEGATIVE REGULATION OF SMOOTH MUSCLE CELL MIGRATION	GOBP	GO:0014912	13	0.321008	1.39401	0.114297	0.519068	1	2418
STEROID METABOLIC PROCESS	GOBP	GO:0008202	105	0.116156	1.3918	0.104614	0.519072	1	5067
NEGATIVE REGULATION OF AXON EXTENSION	GOBP	GO:0030517	18	0.275232	1.39668	0.11171	0.519118	1	2500
POSITIVE CHEMOTAXIS	GOBP	GO:0050918	11	0.345437	1.39353	0.111309	0.519136	1	2224
CELLULAR RESPONSE TO STEROL	GOBP	GO:0036315	8	0.401899	1.3887	0.114682	0.519176	1	5256
POSITIVE REGULATION OF REGULATED SECRETORY PATHWAY	GOBP	GO:1903307	22	0.248243	1.39118	0.105556	0.519452	1	3305
DUAL INCISION IN TC-NER	REACTOME	R-HSA-6782135.1	60	0.152875	1.39188	0.109771	0.519824	1	3863
KETONE BIOSYNTHETIC PROCESS	GOBP	GO:0042181	15	0.297415	1.38877	0.117215	0.519965	1	4104
GAP-FILLING DNA REPAIR SYNTHESIS AND LIGATION IN TC-NER	REACTOME	R-HSA-6782210.1	60	0.152875	1.39401	0.100459	0.520009	1	3863
MRNA TRANSCRIPTION BY RNA POLYMERASE II	GOBP	GO:0042789	12	-0.289019	-1.21176	0.223576	0.520326	1	1422
ANCHORING OF THE BASAL BODY TO THE PLASMA MEMBRANE	REACTOME DATABASE ID RELEASE 67	5620912	70	0.141647	1.38903	0.115717	0.520337	1	4623
GLUCAN METABOLIC PROCESS	GOBP	GO:0044042	23	-0.210302	-1.21262	0.222953	0.520431	1	4430
MITOTIC NUCLEAR DIVISION	GOBP	GO:0140014	87	0.1276	1.39202	0.10754	0.520468	1	4720
ATF6 (ATF6-ALPHA) ACTIVATES CHAPERONE GENES	REACTOME DATABASE ID RELEASE 67	381183	8	-0.348281	-1.21235	0.221615	0.520515	1	5853
DITERPENOID METABOLIC PROCESS	GOBP	GO:0016101	45	-0.154129	-1.21208	0.226814	0.520572	1	1998
POSITIVE REGULATION OF PROTEIN LOCALIZATION TO CELL PERIPHERY	GOBP	GO:1904377	40	-0.162359	-1.21181	0.216766	0.52066	1	1536
PROTEIN LOCALIZATION TO CELL PERIPHERY	GOBP	GO:1990778	120	-0.0949552	-1.2127	0.214485	0.520696	1	8027
CHROMOSOME SEGREGATION	GOBP	GO:0007059	119	0.109452	1.38474	0.115354	0.521173	1	4769
ANIMAL ORGAN MATURATION	GOBP	GO:0048799	8	0.399894	1.38906	0.116687	0.521217	1	2502
GLOMERULAR EPITHELIUM DEVELOPMENT	GOBP	GO:0072010	9	-0.329698	-1.211	0.229603	0.521325	1	3746
NEGATIVE REGULATION OF AMYLOID-BETA FORMATION	GOBP	GO:1902430	8	-0.350602	-1.21067	0.231732	0.521517	1	3051
REGULATED PROTEOLYSIS OF P75NTR	REACTOME DATABASE ID RELEASE 67	193692	11	0.342609	1.38529	0.118947	0.521833	1	5284
AMYLOID PRECURSOR PROTEIN METABOLIC PROCESS	GOBP	GO:0042982	11	0.341692	1.38481	0.116293	0.521935	1	1256
NEGATIVE REGULATION OF PEPTIDASE ACTIVITY	GOBP	GO:0010466	78	0.133836	1.38563	0.110187	0.522042	1	1513
CELLULAR GLUCAN METABOLIC PROCESS	GOBP	GO:0006073	23	-0.210302	-1.20948	0.227818	0.522449	1	4430
ISG15 ANTIVIRAL MECHANISM	REACTOME DATABASE ID RELEASE 67	1169408	66	-0.126343	-1.20969	0.218657	0.52247	1	2981
AMYLOID-BETA CLEARANCE	GOBP	GO:0097242	17	-0.242705	-1.20985	0.224131	0.522585	1	3189
NEGATIVE REGULATION OF CYSTEINE-TYPE ENDOPEPTIDASE ACTIVITY	GOBP	GO:2000117	50	0.164405	1.38218	0.111601	0.523873	1	1513
SEMAPHORIN INTERACTIONS	REACTOME	R-HSA-373755.1	56	0.155715	1.37777	0.118371	0.524178	1	3831
G0 AND EARLY G1	REACTOME	R-HSA-1538133.3	19	0.263808	1.38118	0.109356	0.524193	1	6426
G1 S-SPECIFIC TRANSCRIPTION	REACTOME DATABASE ID RELEASE 67	69205	19	0.263808	1.38246	0.112679	0.524198	1	6426
RESPONSE TO PH	GOBP	GO:0009268	14	0.303605	1.3786	0.113163	0.524223	1	1391
BONE MATURATION	GOBP	GO:0070977	8	0.399894	1.3815	0.118704	0.524395	1	2502
HDMS DEMETHYLATE HISTONES	REACTOME	R-HSA-3214842.3	21	0.2507	1.38062	0.112605	0.524464	1	6210
NEGATIVE REGULATION OF RESPONSE TO CYTOKINE STIMULUS	GOBP	GO:0060761	31	0.208008	1.37798	0.118604	0.524628	1	1636
REGULATION OF EXTRINSIC APOPTOTIC SIGNALING PATHWAY	GOBP	GO:2001236	77	0.13405	1.38254	0.115053	0.524937	1	1982
ACTIVATION OF E2F1 TARGET GENES AT G1 S	REACTOME DATABASE ID RELEASE 67	539107	19	0.263808	1.37864	0.117871	0.525042	1	6426
COPII-COATED VESICLE BUDDING	GOBP	GO:0090114	60	0.151607	1.3766	0.118075	0.52577	1	1656
CELLULAR HEXOSE TRANSPORT	REACTOME DATABASE ID RELEASE 67	189200	8	0.396019	1.3787	0.119984	0.52582	1	2545
REGULATION OF METANEPHROS DEVELOPMENT	GOBP	GO:0072215	9	-0.329698	-1.20732	0.229994	0.525986	1	3746
CHAPERONIN-MEDIATED PROTEIN FOLDING	REACTOME	R-HSA-390466.3	68	0.14106	1.37544	0.117159	0.526436	1	3668
GLUTAMINE FAMILY AMINO ACID METABOLIC PROCESS	GOBP	GO:0009064	31	0.207129	1.37584	0.117913	0.526477	1	5228
INSULIN RECEPTOR RECYCLING	REACTOME DATABASE ID RELEASE 67	77387	18	0.26943	1.37872	0.127418	0.526686	1	6266
GLOBAL GENOME NUCLEOTIDE-EXCISION REPAIR	GOBP	GO:0070911	22	-0.214247	-1.20659	0.230403	0.52694	1	3179
LATE ENDOSOME TO VACUOLE TRANSPORT VIA MULTIVESICULAR BODY SORTING PATHWAY	GOBP	GO:0032511	8	0.396098	1.37893	0.114098	0.527166	1	1156
NUCLEOTIDE EXCISION REPAIR	REACTOME DATABASE ID RELEASE 67	5696398	103	0.115975	1.3746	0.111245	0.527332	1	4006
ATF6-MEDIATED UNFOLDED PROTEIN RESPONSE	GOBP	GO:0036500	8	-0.348281	-1.20486	0.237689	0.527663	1	5853
PROTEIN HOMOTRIMERIZATION	GOBP	GO:0070207	21	-0.222427	-1.2057	0.235113	0.527776	1	7583
NEURAL PRECURSOR CELL PROLIFERATION	GOBP	GO:0061351	20	-0.22438	-1.20581	0.226118	0.527977	1	6953
ROS, RNS PRODUCTION IN PHAGOCYTES	REACTOME DATABASE ID RELEASE 67	1222556	26	0.225149	1.37387	0.122144	0.527991	1	6474
REGULATION OF INNATE IMMUNE RESPONSES TO CYTOSOLIC DNA	REACTOME	R-HSA-3134975.2	12	-0.284714	-1.2049	0.231189	0.528014	1	4246
CELLULAR RESPONSE TO GLUCOCORTICOID STIMULUS	GOBP	GO:0071385	12	-0.286209	-1.20504	0.231979	0.528163	1	3304
MACROMOLECULE GLYCOSYLATION	GOBP	GO:0043413	132	-0.0912184	-1.20506	0.226289	0.528549	1	8759
SMOOTH MUSCLE CELL DIFFERENTIATION	GOBP	GO:0051145	14	-0.266026	-1.20413	0.227951	0.528598	1	2603
MITOTIC PROMETAPHASE	REACTOME DATABASE ID RELEASE 67	68877	125	0.104914	1.37296	0.121279	0.529017	1	4977
ION CHANNEL TRANSPORT	REACTOME	R-HSA-983712.2	93	-0.106808	-1.20312	0.226683	0.529222	1	1213
REGULATION OF RECEPTOR BIOSYNTHETIC PROCESS	GOBP	GO:0010869	16	-0.250197	-1.20354	0.231324	0.529272	1	2085
RETROGRADE TRANSPORT AT THE TRANS-GOLGI-NETWORK	REACTOME	R-HSA-6811440.1	43	-0.155344	-1.20319	0.227228	0.529509	1	5772
SUMOYLATION OF TRANSCRIPTION COFACTORS	REACTOME DATABASE ID RELEASE 67	3899300	37	-0.16582	-1.20203	0.23168	0.530411	1	3268
HISTONE H2A MONOUBIQUITINATION	GOBP	GO:0035518	14	-0.265601	-1.20215	0.233126	0.530602	1	7367
POSITIVE REGULATION OF PHOSPHOLIPASE ACTIVITY	GOBP	GO:0010518	34	-0.174276	-1.20168	0.232093	0.530663	1	1991
PHOSPHATIDYLINOSITOL ACYL-CHAIN REMODELING	GOBP	GO:0036149	9	-0.325913	-1.20125	0.233996	0.531038	1	3788
REGULATION OF LYMPHOCYTE CHEMOTAXIS	GOBP	GO:1901623	13	-0.27412	-1.20096	0.2389	0.531162	1	6357
PURINE NUCLEOTIDE CATABOLIC PROCESS	GOBP	GO:0006195	24	0.234271	1.36894	0.119332	0.53312	1	642
POLYAMINE METABOLIC PROCESS	GOBP	GO:0006595	12	0.325551	1.36933	0.126636	0.53318	1	3791
ANATOMICAL STRUCTURE HOMEOSTASIS	GOBP	GO:0060249	148	0.096698	1.36965	0.122392	0.533371	1	2316
OTHER INTERLEUKIN SIGNALING	REACTOME DATABASE ID RELEASE 67	449836	20	0.253473	1.36991	0.121654	0.533723	1	5518
CYCLOOXYGENASE PATHWAY	GOBP	GO:0019371	10	-0.310906	-1.19927	0.231237	0.533883	1	6546
TP53 REGULATES TRANSCRIPTION OF DEATH RECEPTORS AND LIGANDS	REACTOME	R-HSA-6803211.1	8	0.394859	1.3702	0.124329	0.534021	1	3946
NUCLEOTIDE METABOLISM	REACTOME DATABASE ID RELEASE 67	15869	66	0.143909	1.36777	0.124548	0.534718	1	766
INOSITOL PHOSPHATE METABOLISM	REACTOME DATABASE ID RELEASE 67	1483249	30	0.208834	1.36567	0.122498	0.534742	1	3979
SERINE FAMILY AMINO ACID METABOLIC PROCESS	GOBP	GO:0009069	27	0.220584	1.3644	0.118913	0.534763	1	5370
REGULATION OF STEROID BIOSYNTHETIC PROCESS	GOBP	GO:0050810	49	0.164604	1.36481	0.123515	0.534766	1	1352
MATURATION OF 5.8S RRNA FROM TRICISTRONIC RRNA TRANSCRIPT (SSU-RRNA, 5.8S RRNA, LSU-RRNA)	GOBP	GO:0000466	18	0.266984	1.36389	0.127269	0.534954	1	7527
POSITIVE REGULATION OF NUCLEAR DIVISION	GOBP	GO:0051785	32	-0.177603	-1.19832	0.229319	0.535219	1	4628
NCRNA CATABOLIC PROCESS	GOBP	GO:0034661	21	0.248896	1.36576	0.128231	0.535452	1	6230
REPRODUCTION	REACTOME DATABASE ID RELEASE 67	1474165	54	0.157241	1.36113	0.121755	0.535576	1	1963
DOUBLE-STRAND BREAK REPAIR VIA HOMOLOGOUS RECOMBINATION	GOBP	GO:0000724	56	0.153665	1.36153	0.121248	0.535587	1	6035
GLYCOLIPID METABOLIC PROCESS	GOBP	GO:0006664	75	0.134385	1.36484	0.120129	0.535608	1	5772
PROTEIN PALMITOYLATION	GOBP	GO:0018345	23	0.238648	1.36069	0.128884	0.53565	1	6528
SULFUR COMPOUND TRANSPORT	GOBP	GO:0072348	14	0.302169	1.36689	0.124699	0.535701	1	5373
RIBONUCLEOPROTEIN COMPLEX LOCALIZATION	GOBP	GO:0071166	109	0.112631	1.36306	0.120024	0.535817	1	5179
NEGATIVE REGULATION OF ENDOPEPTIDASE ACTIVITY	GOBP	GO:0010951	74	0.134834	1.36179	0.124572	0.535908	1	1513
REGULATION OF UBIQUITIN-PROTEIN TRANSFERASE ACTIVITY	GOBP	GO:0051438	35	0.194851	1.3621	0.125051	0.536134	1	2284
GALACTOSE CATABOLIC PROCESS	GOBP	GO:0019388	8	0.395512	1.36247	0.129141	0.536207	1	6715
NUCLEIC ACID TRANSPORT	GOBP	GO:0050657	123	0.105763	1.36579	0.121145	0.536281	1	5338
FATTY ACID CATABOLIC PROCESS	GOBP	GO:0009062	70	0.138727	1.36607	0.121651	0.536561	1	6083
REGULATION OF PEPTIDYL-TYROSINE PHOSPHORYLATION	GOBP	GO:0050730	121	-0.0928195	-1.1972	0.238842	0.536937	1	1643
POSITIVE REGULATION OF RECEPTOR BIOSYNTHETIC PROCESS	GOBP	GO:0010870	10	-0.312618	-1.19657	0.238985	0.537676	1	2085
P130CAS LINKAGE TO MAPK SIGNALING FOR INTEGRINS	REACTOME DATABASE ID RELEASE 67	372708	8	-0.342931	-1.19631	0.23799	0.537739	1	1748
GRANULOCYTE CHEMOTAXIS	GOBP	GO:0071621	41	0.179415	1.35927	0.128904	0.537845	1	5327
REGULATION OF EXPRESSION OF SLITS AND ROBOS	REACTOME	R-HSA-9010553.1	150	0.0957371	1.35849	0.131056	0.538636	1	2948
NICOTINAMIDE NUCLEOTIDE BIOSYNTHETIC PROCESS	GOBP	GO:0019359	45	-0.14997	-1.19516	0.23358	0.539479	1	2044
MONOCYTE DIFFERENTIATION	GOBP	GO:0030224	10	-0.308247	-1.1945	0.243119	0.540287	1	3244
REGULATION OF CYTOKINESIS	GOBP	GO:0032465	47	-0.147039	-1.19417	0.233008	0.540481	1	6881
GLUCONEOGENESIS	REACTOME DATABASE ID RELEASE 67	70263	26	0.22283	1.35717	0.131256	0.54057	1	3937
GROWTH	GOBP	GO:0040007	86	-0.110689	-1.19083	0.244091	0.541324	1	1493
NEGATIVE REGULATION OF EPITHELIAL CELL MIGRATION	GOBP	GO:0010633	43	-0.154075	-1.19052	0.238181	0.541477	1	3720
RNA TRANSPORT	GOBP	GO:0050658	123	0.105763	1.35631	0.127798	0.541543	1	5338
CELLULAR RESPONSE TO ESTRADIOL STIMULUS	GOBP	GO:0071392	13	-0.273406	-1.19089	0.241181	0.541609	1	2948
REGULATION OF NATURAL KILLER CELL ACTIVATION	GOBP	GO:0032814	13	-0.275049	-1.19022	0.238591	0.541651	1	3784
POSITIVE REGULATION OF PROTEIN DEPOLYMERIZATION	GOBP	GO:1901881	8	-0.339777	-1.19095	0.237355	0.541919	1	1783
REGULATION OF GLUCAN BIOSYNTHETIC PROCESS	GOBP	GO:0010962	13	-0.272393	-1.19266	0.238295	0.542047	1	2105
INNER MITOCHONDRIAL MEMBRANE ORGANIZATION	GOBP	GO:0007007	34	-0.171282	-1.19174	0.241359	0.542082	1	3004
REGULATION OF VIRAL RELEASE FROM HOST CELL	GOBP	GO:1902186	25	-0.199928	-1.19281	0.239911	0.542191	1	2672
PEPTIDE LIGAND-BINDING RECEPTORS	REACTOME DATABASE ID RELEASE 67	375276	63	-0.126965	-1.19187	0.238115	0.542263	1	7060
GLUCAGON-TYPE LIGAND RECEPTORS	REACTOME DATABASE ID RELEASE 67	420092	15	-0.254614	-1.19298	0.236263	0.542285	1	879
GROWTH PLATE CARTILAGE CHONDROCYTE DIFFERENTIATION	GOBP	GO:0003418	12	-0.282618	-1.19095	0.241636	0.542333	1	1493
REGULATION OF INTERLEUKIN-8 SECRETION	GOBP	GO:2000482	16	-0.247227	-1.1896	0.24726	0.542392	1	2812
MULTICELLULAR ORGANISMAL HOMEOSTASIS	GOBP	GO:0048871	102	-0.101553	-1.18912	0.2424	0.542466	1	3674
N-TERMINAL PROTEIN AMINO ACID MODIFICATION	GOBP	GO:0031365	20	-0.223478	-1.19194	0.245819	0.542558	1	6963
POSITIVE REGULATION OF RESPONSE TO BIOTIC STIMULUS	GOBP	GO:0002833	16	-0.246866	-1.1879	0.236931	0.54267	1	2816
ANTIGEN PROCESSING AND PRESENTATION OF PEPTIDE ANTIGEN	GOBP	GO:0048002	147	-0.0842015	-1.19096	0.241079	0.542743	1	1949
PROTEIN-LIPID COMPLEX ASSEMBLY	GOBP	GO:0065005	13	-0.272996	-1.18804	0.238733	0.542817	1	4661
FATTY ACID DERIVATIVE METABOLIC PROCESS	GOBP	GO:1901568	87	-0.108605	-1.18914	0.230293	0.542848	1	4676
EPIDERMAL GROWTH FACTOR RECEPTOR SIGNALING PATHWAY	GOBP	GO:0007173	31	-0.179805	-1.19197	0.247195	0.542906	1	3025
REGULATION OF PHOSPHOLIPASE C ACTIVITY	GOBP	GO:1900274	27	-0.191638	-1.18863	0.245526	0.54297	1	1991
ICOSANOID BIOSYNTHETIC PROCESS	GOBP	GO:0046456	26	-0.194859	-1.18839	0.243189	0.542992	1	4676
G BETA:GAMMA SIGNALLING THROUGH CDC42	REACTOME DATABASE ID RELEASE 67	8964616	14	-0.263553	-1.19101	0.240089	0.543053	1	1044
NEGATIVE REGULATION OF DNA BINDING	GOBP	GO:0043392	31	-0.180991	-1.18812	0.236356	0.543083	1	4803
TERTIARY ALCOHOL METABOLIC PROCESS	GOBP	GO:1902644	9	-0.322378	-1.18715	0.24243	0.543251	1	6295
POSITIVE REGULATION OF POSTTRANSCRIPTIONAL GENE SILENCING	GOBP	GO:0060148	18	-0.234078	-1.18723	0.247855	0.543508	1	6043
LOCOMOTORY BEHAVIOR	GOBP	GO:0007626	22	-0.211208	-1.18676	0.241128	0.543568	1	4727
REGULATION OF GLYCOGEN BIOSYNTHETIC PROCESS	GOBP	GO:0005979	13	-0.272393	-1.18597	0.238548	0.543804	1	2105
MONONUCLEAR CELL DIFFERENTIATION	GOBP	GO:1903131	10	-0.308247	-1.18617	0.244564	0.543844	1	3244
POSITIVE REGULATION OF AUTOPHAGY	GOBP	GO:0010508	75	-0.117431	-1.18562	0.241743	0.544029	1	3740
NEUTROPHIL MIGRATION	GOBP	GO:1990266	41	0.179415	1.3547	0.133333	0.544081	1	5327
LAMELLIPODIUM ASSEMBLY	GOBP	GO:0030032	21	-0.217834	-1.18626	0.243365	0.544095	1	1817
PYRIDINE NUCLEOTIDE BIOSYNTHETIC PROCESS	GOBP	GO:0019363	45	-0.14997	-1.18485	0.247193	0.544245	1	2044
REGULATION OF MONOOXYGENASE ACTIVITY	GOBP	GO:0032768	34	-0.171428	-1.18528	0.248598	0.544265	1	3329
NEGATIVE REGULATION OF CELL AGING	GOBP	GO:0090344	9	-0.32376	-1.18502	0.251108	0.544344	1	2578
NOTCH3 ACTIVATION AND TRANSMISSION OF SIGNAL TO THE NUCLEUS	REACTOME DATABASE ID RELEASE 67	9013507	21	-0.213813	-1.18455	0.241187	0.544416	1	3448
RECOMBINATIONAL REPAIR	GOBP	GO:0000725	56	0.153665	1.35339	0.132456	0.546	1	6035
GROWTH PLATE CARTILAGE MORPHOGENESIS	GOBP	GO:0003422	12	-0.282618	-1.18256	0.244627	0.546081	1	1493
PALLIUM DEVELOPMENT	GOBP	GO:0021543	39	-0.159664	-1.1832	0.245583	0.546138	1	5068
REGULATION OF MICROTUBULE DEPOLYMERIZATION	GOBP	GO:0031114	14	-0.260507	-1.18335	0.242754	0.546276	1	1871
ANDROGEN METABOLIC PROCESS	GOBP	GO:0008209	8	-0.341579	-1.18258	0.254563	0.546462	1	1763
ESTABLISHMENT OF PROTEIN LOCALIZATION TO PLASMA MEMBRANE	GOBP	GO:0061951	33	-0.173613	-1.18144	0.25324	0.546534	1	3463
CELLULAR RESPONSE TO PEPTIDE HORMONE STIMULUS	GOBP	GO:0071375	127	-0.0901273	-1.18272	0.244077	0.546608	1	8018
UBIQUITIN-DEPENDENT DEGRADATION OF CYCLIN D	REACTOME	R-HSA-75815.2	47	-0.145709	-1.18158	0.242107	0.54669	1	2879
SENSORY PERCEPTION OF SOUND	GOBP	GO:0007605	33	-0.17404	-1.18162	0.252091	0.54701	1	8506
UBIQUITIN-DEPENDENT DEGRADATION OF CYCLIN D1	REACTOME	R-HSA-69229.2	47	-0.145709	-1.18097	0.246627	0.547015	1	2879
RESPONSE TO PROGESTERONE	GOBP	GO:0032570	9	-0.321327	-1.18073	0.248448	0.547076	1	2605
RESPONSE TO VITAMIN	GOBP	GO:0033273	10	-0.307436	-1.18177	0.248194	0.547161	1	3253
LOSS OF NLP FROM MITOTIC CENTROSOMES	REACTOME	R-HSA-380259.1	53	0.157248	1.35194	0.129725	0.547368	1	4966
AUTODEGRADATION OF CDH1 BY CDH1:APC C	REACTOME DATABASE ID RELEASE 67	174084	56	-0.134372	-1.18023	0.247404	0.547595	1	2879
REGULATION OF EXTRINSIC APOPTOTIC SIGNALING PATHWAY IN ABSENCE OF LIGAND	GOBP	GO:2001239	14	0.297204	1.35221	0.127651	0.54766	1	1462
DIGESTIVE TRACT MORPHOGENESIS	GOBP	GO:0048546	11	-0.293607	-1.17976	0.252261	0.548065	1	2801
RECOGNITION OF DNA DAMAGE BY PCNA-CONTAINING REPLICATION COMPLEX	REACTOME DATABASE ID RELEASE 67	110314	28	-0.188782	-1.1795	0.251406	0.548135	1	5842
CELLULAR SENESCENCE	REACTOME	R-HSA-2559583.3	118	-0.0937024	-1.17914	0.248299	0.54841	1	3677
INTERLEUKIN-35 SIGNALLING	REACTOME DATABASE ID RELEASE 67	8984722	10	-0.306084	-1.17888	0.257406	0.548486	1	5489
INTERLEUKIN-27-MEDIATED SIGNALING PATHWAY	GOBP	GO:0070106	10	-0.306084	-1.1769	0.248497	0.549752	1	5489
NEURONAL ION CHANNEL CLUSTERING	GOBP	GO:0045161	8	-0.339585	-1.17791	0.258766	0.549917	1	397
INTERLEUKIN-27 SIGNALING	REACTOME	R-HSA-9020956.1	10	-0.306084	-1.17696	0.254879	0.55004	1	5489
ACTIN NUCLEATION	GOBP	GO:0045010	15	-0.251999	-1.17718	0.254622	0.550043	1	3129
POSITIVE REGULATION OF LIPID KINASE ACTIVITY	GOBP	GO:0090218	22	-0.209715	-1.17735	0.2501	0.550142	1	3734
PROTEOGLYCAN METABOLIC PROCESS	GOBP	GO:0006029	52	-0.139022	-1.17755	0.247282	0.55018	1	4444
REGULATION OF INTERFERON-GAMMA PRODUCTION	GOBP	GO:0032649	43	0.174255	1.34966	0.135002	0.550492	1	2720
PROTEIN LIPIDATION	GOBP	GO:0006497	66	0.141324	1.34993	0.137622	0.550828	1	5674
NRIF SIGNALS CELL DEATH FROM THE NUCLEUS	REACTOME	R-HSA-205043.1	15	0.288608	1.34808	0.132784	0.553049	1	4942
NUCLEAR-TRANSCRIBED MRNA CATABOLIC PROCESS, EXONUCLEOLYTIC	GOBP	GO:0000291	33	0.197063	1.34721	0.131504	0.553153	1	6230
RESOLUTION OF AP SITES VIA THE MULTIPLE-NUCLEOTIDE PATCH REPLACEMENT PATHWAY	REACTOME	R-HSA-110373.1	25	0.225217	1.34753	0.133468	0.553339	1	7276
REGULATION OF RUNX2 EXPRESSION AND ACTIVITY	REACTOME	R-HSA-8939902.1	62	-0.126841	-1.17298	0.254103	0.553445	1	2899
CONNECTIVE TISSUE DEVELOPMENT	GOBP	GO:0061448	65	-0.124401	-1.17448	0.251804	0.5535	1	1532
INTEGRATION OF PROVIRUS	REACTOME	R-HSA-162592.2	8	-0.338256	-1.17261	0.25917	0.553719	1	3188
REGULATION OF ACTION POTENTIAL	GOBP	GO:0098900	28	-0.186535	-1.17392	0.252841	0.553733	1	711
POSITIVE REGULATION OF POTASSIUM ION TRANSMEMBRANE TRANSPORTER ACTIVITY	GOBP	GO:1901018	8	-0.337118	-1.17303	0.255748	0.55376	1	7365
GOLGI TO ENDOSOME TRANSPORT	GOBP	GO:0006895	15	-0.252179	-1.17151	0.25673	0.553766	1	7569
LOSS OF PROTEINS REQUIRED FOR INTERPHASE MICROTUBULE ORGANIZATIONÂ FROM THE CENTROSOME	REACTOME DATABASE ID RELEASE 67	380284	53	0.157248	1.34651	0.131928	0.55381	1	4966
CELLULAR PIGMENTATION	GOBP	GO:0033059	29	-0.182753	-1.17451	0.248655	0.553852	1	2572
ADRENALINE,NORADRENALINE INHIBITS INSULIN SECRETION	REACTOME	R-HSA-400042.1	16	-0.242701	-1.17121	0.256011	0.553932	1	780
REGULATION OF NECROPTOTIC CELL DEATH	REACTOME	R-HSA-5675482.2	9	-0.318693	-1.17184	0.258941	0.553949	1	5102
REGULATION OF INTERFERON-ALPHA PRODUCTION	GOBP	GO:0032647	19	-0.224204	-1.17399	0.25849	0.553998	1	8036
REGULATION OF ENDOCYTOSIS	GOBP	GO:0030100	144	-0.0840872	-1.17309	0.258941	0.554046	1	5403
ACTIVATION OF SMO	REACTOME	R-HSA-5635838.1	8	-0.339731	-1.17198	0.26479	0.554093	1	7336
RESPONSE TO INTERLEUKIN-2	GOBP	GO:0070669	8	-0.336296	-1.17153	0.263778	0.55414	1	5986
SOMATIC RECOMBINATION OF IMMUNOGLOBULIN GENE SEGMENTS	GOBP	GO:0016447	11	-0.289821	-1.17324	0.258769	0.55417	1	2843
REGULATION OF ACUTE INFLAMMATORY RESPONSE	GOBP	GO:0002673	46	-0.145632	-1.17211	0.255396	0.554271	1	1046
THROMBIN SIGNALLING THROUGH PROTEINASE ACTIVATED RECEPTORS (PARS)	REACTOME DATABASE ID RELEASE 67	456926	23	-0.203989	-1.17325	0.253069	0.554555	1	1603
AMINOGLYCAN BIOSYNTHETIC PROCESS	GOBP	GO:0006023	72	-0.117997	-1.17057	0.25417	0.554726	1	5794
CELLULAR RESPONSE TO FATTY ACID	GOBP	GO:0071398	17	-0.233772	-1.16936	0.25639	0.554991	1	5901
REGULATION OF PROTEIN LOCALIZATION TO CELL PERIPHERY	GOBP	GO:1904375	73	-0.116872	-1.16954	0.258641	0.555053	1	2819
DEGRADATION OF GLI1 BY THE PROTEASOME	REACTOME DATABASE ID RELEASE 67	5610780	50	-0.139665	-1.16983	0.258198	0.555314	1	2899
NEGATIVE REGULATION OF CELL PROJECTION ORGANIZATION	GOBP	GO:0031345	73	-0.116363	-1.16957	0.254796	0.555404	1	2064
CASPASE ACTIVATION VIA EXTRINSIC APOPTOTIC SIGNALLING PATHWAY	REACTOME DATABASE ID RELEASE 67	5357769	19	-0.225253	-1.16991	0.260843	0.55558	1	5102
MEMBRANE DEPOLARIZATION DURING ACTION POTENTIAL	GOBP	GO:0086010	13	-0.267497	-1.16807	0.258463	0.555774	1	4722
INTERLEUKIN-2-MEDIATED SIGNALING PATHWAY	GOBP	GO:0038110	8	-0.336296	-1.16785	0.260494	0.555788	1	5986
MODULATION BY HOST OF VIRAL PROCESS	GOBP	GO:0044788	16	-0.241726	-1.16821	0.260626	0.555936	1	2873
POSITIVE REGULATION OF CALCIUM ION IMPORT	GOBP	GO:0090280	8	-0.335631	-1.16847	0.262734	0.556249	1	1829
MACROMOLECULE DEACYLATION	GOBP	GO:0098732	38	-0.159115	-1.16824	0.254755	0.556271	1	5546
REGULATION OF CARDIAC MUSCLE CELL PROLIFERATION	GOBP	GO:0060043	10	-0.301622	-1.16596	0.271546	0.55733	1	2207
CELLULAR RESPONSE TO INTERLEUKIN-2	GOBP	GO:0071352	8	-0.336296	-1.16613	0.266387	0.557401	1	5986
[truncated: 3,505 more rows]

## Sheet: V-AT
Data Supplement 3b | Gene-set enrichment analysis (GSEA) using Gene Ontology (GO) terms and Reactome Pathways on combined rank score of between samples differential expression analysis. The table lists GO Biological Processes (BP) terms, Reactome pathways and GSEA statistics for occlusive vs. stenotic omental-visceral AT samples. Significant tests for a false discovery rate (FDR) < 0.05 are highl…
				pair-wise Oc-PVAT versus St-PVAT
Gene set name	Database	Database_ID	SIZE	ES	NES	NOM p-val	FDR q-val	FWER p-val	Rank at max
TYPE I INTERFERON SIGNALING PATHWAY	GOBP	GO:0060337	47	-0.521007	-4.21521	0	0	0	1328
CELLULAR RESPONSE TO TYPE I INTERFERON	GOBP	GO:0071357	47	-0.521007	-4.20611	0	0	0	1328
INTERFERON ALPHA BETA SIGNALING	REACTOME DATABASE ID RELEASE 67	909733	49	-0.494933	-4.08177	0	0	0	1328
RESPONSE TO TYPE I INTERFERON	GOBP	GO:0034340	51	-0.470902	-3.96294	0	0	0	1328
THE CITRIC ACID (TCA) CYCLE AND RESPIRATORY ELECTRON TRANSPORT	REACTOME	R-HSA-1428517.1	143	-0.276338	-3.84085	0	0	0	3495
ENERGY DERIVATION BY OXIDATION OF ORGANIC COMPOUNDS	GOBP	GO:0015980	149	-0.264927	-3.7772	0	0	0	3359
ACYL-COA METABOLIC PROCESS	GOBP	GO:0006637	60	-0.366644	-3.33785	0	1.05476e-05	0.0001	3910
THIOESTER METABOLIC PROCESS	GOBP	GO:0035383	60	-0.366644	-3.3419	0	1.16023e-05	0.0001	3910
RESPIRATORY ELECTRON TRANSPORT, ATP SYNTHESIS BY CHEMIOSMOTIC COUPLING, AND HEAT PRODUCTION BY UNCOUPLING PROTEINS.	REACTOME DATABASE ID RELEASE 67	163200	101	-0.284358	-3.35117	0	1.28915e-05	0.0001	3359
CELLULAR RESPIRATION	GOBP	GO:0045333	118	-0.268261	-3.40676	0	1.45029e-05	0.0001	3359
PURINE NUCLEOSIDE BISPHOSPHATE METABOLIC PROCESS	GOBP	GO:0034032	79	-0.308418	-3.21549	0	1.64911e-05	0.0002	3910
DEFENSE RESPONSE TO VIRUS	GOBP	GO:0051607	79	-0.331325	-3.42285	0	1.65748e-05	0.0001	3798
NUCLEOSIDE BISPHOSPHATE METABOLIC PROCESS	GOBP	GO:0033865	79	-0.308418	-3.21761	0	1.77597e-05	0.0002	3910
RIBONUCLEOSIDE BISPHOSPHATE METABOLIC PROCESS	GOBP	GO:0033875	79	-0.308418	-3.2215	0	1.92396e-05	0.0002	3910
NEGATIVE REGULATION OF VIRAL LIFE CYCLE	GOBP	GO:1903901	61	-0.348517	-3.20181	0	5.40277e-05	0.0007	3616
OXIDATIVE PHOSPHORYLATION	GOBP	GO:0006119	84	-0.295084	-3.15742	0	7.23238e-05	0.001	3359
ATP METABOLIC PROCESS	GOBP	GO:0046034	128	-0.239436	-3.14204	0	7.48795e-05	0.0011	3359
NEGATIVE REGULATION OF MULTI-ORGANISM PROCESS	GOBP	GO:0043901	104	-0.264153	-3.1375	0	8.99899e-05	0.0014	2434
RESPONSE TO VIRUS	GOBP	GO:0009615	144	-0.220903	-3.0938	0	0.000128128	0.0021	2361
REGULATION OF VIRAL LIFE CYCLE	GOBP	GO:1903900	110	-0.247902	-3.04676	0	0.000179134	0.0034	2424
NEGATIVE REGULATION OF VIRAL PROCESS	GOBP	GO:0048525	68	-0.318847	-3.07224	0	0.000179725	0.0031	2361
PURINE RIBONUCLEOSIDE TRIPHOSPHATE METABOLIC PROCESS	GOBP	GO:0009205	145	-0.217698	-3.05188	0	0.000182183	0.0033	3359
PURINE NUCLEOSIDE TRIPHOSPHATE METABOLIC PROCESS	GOBP	GO:0009144	148	-0.213979	-3.02359	0	0.000201491	0.004	3359
PURINE RIBONUCLEOSIDE MONOPHOSPHATE METABOLIC PROCESS	GOBP	GO:0009167	149	-0.210505	-3.01388	0	0.000207494	0.0043	3359
PURINE NUCLEOSIDE MONOPHOSPHATE METABOLIC PROCESS	GOBP	GO:0009126	149	-0.210505	-2.98006	0	0.000291228	0.0063	3359
RIBONUCLEOSIDE TRIPHOSPHATE METABOLIC PROCESS	GOBP	GO:0009199	148	-0.207131	-2.91889	0	0.000556867	0.0124	3359
ANTIGEN PROCESSING-CROSS PRESENTATION	REACTOME	R-HSA-1236975.1	85	-0.267583	-2.89725	0	0.000695017	0.0161	3062
NEGATIVE REGULATION OF VIRAL GENOME REPLICATION	GOBP	GO:0045071	46	-0.354168	-2.85588	0	0.00102607	0.0246	2361
ACYL-COA BIOSYNTHETIC PROCESS	GOBP	GO:0071616	29	-0.442255	-2.83444	0	0.00117118	0.029	3910
THIOESTER BIOSYNTHETIC PROCESS	GOBP	GO:0035384	29	-0.442255	-2.82941	0	0.00118604	0.0304	3910
MITOCHONDRIAL MEMBRANE ORGANIZATION	GOBP	GO:0007006	85	-0.256432	-2.76826	0	0.00189559	0.0498	2401
FATTY ACID METABOLISM	REACTOME DATABASE ID RELEASE 67	8978868	121	-0.214085	-2.74251	0.000395257	0.00230314	0.0621	1963
RIBONUCLEOSIDE BISPHOSPHATE BIOSYNTHETIC PROCESS	GOBP	GO:0034030	39	-0.367235	-2.73217	0	0.00241175	0.0672	3910
ER-PHAGOSOME PATHWAY	REACTOME DATABASE ID RELEASE 67	1236974	74	-0.266676	-2.70345	0	0.00255468	0.083	3062
PURINE NUCLEOSIDE BISPHOSPHATE BIOSYNTHETIC PROCESS	GOBP	GO:0034033	39	-0.367235	-2.71027	0.000396747	0.00258932	0.08	3910
ELECTRON TRANSPORT CHAIN	GOBP	GO:0022900	78	-0.263568	-2.71968	0	0.00260358	0.0744	3359
RESPIRATORY ELECTRON TRANSPORT CHAIN	GOBP	GO:0022904	76	-0.265218	-2.70447	0	0.00260668	0.0825	3359
NEGATIVE REGULATION OF LEUKOCYTE MEDIATED IMMUNITY	GOBP	GO:0002704	18	-0.529379	-2.71166	0	0.00262587	0.0789	2769
NUCLEOSIDE BISPHOSPHATE BIOSYNTHETIC PROCESS	GOBP	GO:0033866	39	-0.367235	-2.71403	0	0.00262819	0.077	3910
PURINE RIBONUCLEOTIDE BIOSYNTHETIC PROCESS	GOBP	GO:0009152	104	-0.227046	-2.68041	0.000198926	0.00296989	0.1	3910
INTERFERON-GAMMA-MEDIATED SIGNALING PATHWAY	GOBP	GO:0060333	55	-0.307092	-2.68141	0	0.00301229	0.0991	2463
MITOCHONDRIAL FATTY ACID BETA-OXIDATION	REACTOME DATABASE ID RELEASE 67	77289	30	-0.405252	-2.63315	0.000607042	0.00428092	0.1436	4767
COMPLEMENT ACTIVATION	GOBP	GO:0006956	21	-0.478034	-2.61585	0.000202061	0.0048342	0.165	1577
DEFENSE RESPONSE TO OTHER ORGANISM	GOBP	GO:0098542	141	-0.188786	-2.61178	0	0.00487445	0.1697	3208
INITIAL TRIGGERING OF COMPLEMENT	REACTOME DATABASE ID RELEASE 67	166663	14	-0.57309	-2.58852	0	0.00567804	0.1991	1577
FORMATION OF ATP BY CHEMIOSMOTIC COUPLING	REACTOME	R-HSA-163210.2	15	-0.552299	-2.58238	0	0.00570496	0.2081	2760
ANTIGEN PROCESSING AND PRESENTATION OF EXOGENOUS PEPTIDE ANTIGEN VIA MHC CLASS I	GOBP	GO:0042590	70	-0.262328	-2.58001	0	0.00570682	0.212	2976
NEGATIVE REGULATION OF LYMPHOCYTE MEDIATED IMMUNITY	GOBP	GO:0002707	15	-0.551488	-2.58307	0.000397931	0.00579139	0.2068	2769
RIBONUCLEOTIDE BIOSYNTHETIC PROCESS	GOBP	GO:0009260	109	-0.209688	-2.56242	0	0.00631958	0.241	3910
ATP SYNTHESIS COUPLED ELECTRON TRANSPORT	GOBP	GO:0042773	65	-0.268416	-2.5651	0.00020145	0.00632803	0.2369	3359
FATTY-ACYL-COA METABOLIC PROCESS	GOBP	GO:0035337	30	-0.388954	-2.53811	0	0.00731493	0.2809	3837
CELLULAR LIPID CATABOLIC PROCESS	GOBP	GO:0044242	114	-0.20305	-2.53892	0	0.00741034	0.2794	1958
RESPIRATORY ELECTRON TRANSPORT	REACTOME	R-HSA-611105.3	84	-0.235833	-2.52942	0.000203211	0.00770117	0.2982	4012
FATTY-ACYL-COA BIOSYNTHETIC PROCESS	GOBP	GO:0046949	23	-0.438086	-2.5237	0.000402495	0.00787168	0.3083	3837
PURINE NUCLEOTIDE BIOSYNTHETIC PROCESS	GOBP	GO:0006164	112	-0.203621	-2.51645	0.000201898	0.00791468	0.3232	3910
NEGATIVE REGULATION OF CELL KILLING	GOBP	GO:0031342	10	-0.651329	-2.51706	0.000203211	0.00801464	0.3219	2769
RIBOSE PHOSPHATE BIOSYNTHETIC PROCESS	GOBP	GO:0046390	114	-0.202709	-2.51795	0.000202265	0.00810976	0.3203	3910
NEGATIVE REGULATION OF LEUKOCYTE MEDIATED CYTOTOXICITY	GOBP	GO:0001911	10	-0.651329	-2.5075	0	0.00812725	0.3397	2769
MITOCHONDRIAL ATP SYNTHESIS COUPLED PROTON TRANSPORT	GOBP	GO:0042776	18	-0.493025	-2.50933	0.000200642	0.00818155	0.3367	3789
POSITIVE REGULATION OF T CELL PROLIFERATION	GOBP	GO:0042102	47	-0.307899	-2.49407	0.000200602	0.00888512	0.3697	3212
ANTIGEN PROCESSING AND PRESENTATION OF PEPTIDE ANTIGEN	GOBP	GO:0048002	147	-0.176617	-2.49089	0.00020028	0.00898058	0.3784	2976
LIPID CATABOLIC PROCESS	GOBP	GO:0016042	131	-0.184731	-2.46567	0.000201979	0.0106664	0.4354	1958
MITOCHONDRIAL ATP SYNTHESIS COUPLED ELECTRON TRANSPORT	GOBP	GO:0042775	64	-0.261621	-2.46074	0	0.0109307	0.4494	3359
POSITIVE REGULATION OF LEUKOCYTE PROLIFERATION	GOBP	GO:0070665	64	-0.260856	-2.45669	0.000400721	0.0111348	0.459	3888
NEGATIVE REGULATION OF IMMUNE RESPONSE	GOBP	GO:0050777	59	-0.269221	-2.44683	0	0.0118383	0.4853	4556
COFACTOR BIOSYNTHETIC PROCESS	GOBP	GO:0051188	150	-0.171578	-2.44457	0.000403959	0.0119098	0.4928	3970
ANTIGEN PROCESSING AND PRESENTATION OF EXOGENOUS PEPTIDE ANTIGEN	GOBP	GO:0002478	140	-0.177194	-2.43164	0	0.0127084	0.5253	2976
NEGATIVE REGULATION OF INTERFERON-GAMMA PRODUCTION	GOBP	GO:0032689	12	-0.57966	-2.43313	0.000608519	0.0127616	0.5214	2825
POSITIVE REGULATION OF LYMPHOCYTE PROLIFERATION	GOBP	GO:0050671	62	-0.260694	-2.42551	0.00039976	0.0129484	0.5404	3212
ANTIGEN PROCESSING AND PRESENTATION OF EXOGENOUS PEPTIDE ANTIGEN VIA MHC CLASS I, TAP-DEPENDENT	GOBP	GO:0002479	66	-0.252537	-2.42698	0.000800801	0.0129935	0.5371	2934
AEROBIC RESPIRATION	GOBP	GO:0009060	58	-0.268829	-2.41769	0.00019604	0.0135573	0.5626	3924
PURINE-CONTAINING COMPOUND BIOSYNTHETIC PROCESS	GOBP	GO:0072522	123	-0.186649	-2.40819	0.000197122	0.0143977	0.5871	3910
NUCLEOTIDE BIOSYNTHETIC PROCESS	GOBP	GO:0009165	146	-0.17079	-2.40344	0.000395648	0.0147107	0.6008	3910
INTERFERON GAMMA SIGNALING	REACTOME DATABASE ID RELEASE 67	877300	69	-0.246847	-2.39615	0	0.0153246	0.6199	2266
BIOTIN TRANSPORT AND METABOLISM	REACTOME DATABASE ID RELEASE 67	196780	9	-0.649704	-2.38755	0.000202511	0.0160929	0.6437	2663
COENZYME BIOSYNTHETIC PROCESS	GOBP	GO:0009108	116	-0.187913	-2.38005	0.00060423	0.0168049	0.6625	2244
INTERLEUKIN-2-MEDIATED SIGNALING PATHWAY	GOBP	GO:0038110	8	-0.680634	-2.37647	0.000608643	0.0169777	0.6714	3553
POSITIVE REGULATION OF MONONUCLEAR CELL PROLIFERATION	GOBP	GO:0032946	63	-0.254596	-2.3695	0.00059654	0.0176477	0.6904	3888
CELLULAR RESPONSE TO INTERLEUKIN-2	GOBP	GO:0071352	8	-0.680634	-2.36719	0.000203666	0.017709	0.697	3553
ENERGY COUPLED PROTON TRANSPORT, DOWN ELECTROCHEMICAL GRADIENT	GOBP	GO:0015985	19	-0.449134	-2.36038	0	0.0181559	0.7147	3789
PYRUVATE METABOLISM	REACTOME DATABASE ID RELEASE 67	70268	22	-0.421378	-2.36187	0.000597967	0.0182048	0.7104	3912
BRANCHED-CHAIN AMINO ACID CATABOLISM	REACTOME DATABASE ID RELEASE 67	70895	20	-0.439987	-2.35696	0.000601202	0.0184137	0.7247	2342
RESPONSE TO INTERLEUKIN-2	GOBP	GO:0070669	8	-0.680634	-2.35362	0.000602773	0.0186383	0.7347	3553
FATTY ACID DERIVATIVE METABOLIC PROCESS	GOBP	GO:1901568	87	-0.216021	-2.35055	0.000391619	0.0188496	0.7435	4386
PHAGOCYTOSIS	GOBP	GO:0006909	124	-0.180953	-2.33615	0.000197707	0.0198122	0.7787	2850
ANTIGEN PROCESSING AND PRESENTATION OF PEPTIDE ANTIGEN VIA MHC CLASS I	GOBP	GO:0002474	82	-0.221543	-2.34259	0.000395648	0.0198256	0.7652	2976
ANTIGEN PROCESSING AND PRESENTATION OF EXOGENOUS ANTIGEN	GOBP	GO:0019884	143	-0.16783	-2.34068	0.00100867	0.0198763	0.7702	2976
INTERLEUKIN-2 SIGNALING	REACTOME	R-HSA-9020558.1	8	-0.680634	-2.33693	0.000201613	0.0199281	0.7775	3553
ATP SYNTHESIS COUPLED PROTON TRANSPORT	GOBP	GO:0015986	19	-0.449134	-2.33783	0.00101564	0.020044	0.7765	3789
ROLE OF LAT2 NTAL LAB ON CALCIUM MOBILIZATION	REACTOME DATABASE ID RELEASE 67	2730905	11	-0.57797	-2.32096	0.000606428	0.021759	0.8134	4694
POSITIVE REGULATION OF PROTEASOMAL UBIQUITIN-DEPENDENT PROTEIN CATABOLIC PROCESS	GOBP	GO:0032436	51	-0.275473	-2.31076	0.00059952	0.0231485	0.8337	4577
REGULATION OF LEUKOCYTE MEDIATED CYTOTOXICITY	GOBP	GO:0001910	32	-0.342164	-2.30723	0.000798563	0.0234631	0.841	4888
POSITIVE REGULATION OF LEUKOCYTE MIGRATION	GOBP	GO:0002687	66	-0.241459	-2.30541	0.000398327	0.0235286	0.8444	2215
SHORT-CHAIN FATTY ACID METABOLIC PROCESS	GOBP	GO:0046459	12	-0.547981	-2.30309	0.000393933	0.0236834	0.8494	2251
NEGATIVE REGULATION OF IMMUNE EFFECTOR PROCESS	GOBP	GO:0002698	58	-0.256392	-2.30027	0.0013766	0.0239376	0.8554	3487
POSITIVE REGULATION OF LEUKOCYTE CHEMOTAXIS	GOBP	GO:0002690	49	-0.27798	-2.29642	0.000794439	0.0243196	0.8631	3500
NUCLEOSIDE TRIPHOSPHATE BIOSYNTHETIC PROCESS	GOBP	GO:0009142	57	-0.258116	-2.29347	0.0010014	0.0243208	0.868	851
LONG-CHAIN FATTY ACID TRANSPORT	GOBP	GO:0015909	29	-0.358171	-2.29399	0	0.0244965	0.8668	1012
NEGATIVE REGULATION OF CYTOKINE PRODUCTION	GOBP	GO:0001818	140	-0.165608	-2.28233	0.0013704	0.0260928	0.8887	3341
TRANSCRIPTIONAL REGULATION OF WHITE ADIPOCYTE DIFFERENTIATION	REACTOME	R-HSA-381340.2	71	-0.23006	-2.27887	0.00119355	0.0264832	0.8949	2624
REGULATION OF VIRAL GENOME REPLICATION	GOBP	GO:0045069	72	-0.227731	-2.27198	0.000997208	0.0275857	0.9066	2424
LONG-CHAIN FATTY-ACYL-COA BIOSYNTHETIC PROCESS	GOBP	GO:0035338	12	-0.534767	-2.26251	0.00118835	0.028655	0.9194	3323
FATTY ACID DERIVATIVE BIOSYNTHETIC PROCESS	GOBP	GO:1901570	55	-0.260971	-2.26315	0.00119403	0.0288118	0.9191	4386
CRISTAE FORMATION	GOBP	GO:0042407	26	-0.373697	-2.2638	0.000997805	0.0289773	0.9181	3976
RESPONSE TO INTERFERON-GAMMA	GOBP	GO:0034341	99	-0.19417	-2.25931	0.000409082	0.0289899	0.9239	2463
REGULATION OF LEUKOCYTE MEDIATED IMMUNITY	GOBP	GO:0002703	91	-0.201684	-2.248	0.00120265	0.0310885	0.9392	2783
NEF-MEDIATES DOWN MODULATION OF CELL SURFACE RECEPTORS BY RECRUITING THEM TO CLATHRIN ADAPTERS	REACTOME	R-HSA-164938.1	17	-0.44846	-2.23134	0.00140987	0.0345797	0.9573	4827
HUMORAL IMMUNE RESPONSE MEDIATED BY CIRCULATING IMMUNOGLOBULIN	GOBP	GO:0002455	9	-0.606465	-2.22376	0.00120313	0.0360938	0.9638	675
FATTY ACID CATABOLIC PROCESS	GOBP	GO:0009062	70	-0.225193	-2.21914	0.00138422	0.0369187	0.9679	1958
MYELOID CELL HOMEOSTASIS	GOBP	GO:0002262	41	-0.288973	-2.21059	0.00139526	0.0389083	0.9742	3846
POSITIVE REGULATION OF PHAGOCYTOSIS	GOBP	GO:0050766	34	-0.317855	-2.20723	0.00160643	0.0394654	0.9758	3341
ANTIBIOTIC METABOLIC PROCESS	GOBP	GO:0016999	86	-0.202946	-2.2023	0.00158384	0.0404161	0.9786	4092
NEGATIVE REGULATION OF NATURAL KILLER CELL MEDIATED IMMUNITY	GOBP	GO:0002716	8	-0.63124	-2.19192	0.00139359	0.0426734	0.9855	2713
NEGATIVE REGULATION OF T CELL MEDIATED IMMUNITY	GOBP	GO:0002710	8	-0.626194	-2.1886	0.00221551	0.0429022	0.9865	2769
REGULATION OF INTERFERON-ALPHA PRODUCTION	GOBP	GO:0032647	19	-0.419685	-2.19233	0.00120555	0.0429218	0.9853	3531
NEGATIVE REGULATION OF NATURAL KILLER CELL MEDIATED CYTOTOXICITY	GOBP	GO:0045953	8	-0.63124	-2.18901	0.00159236	0.0431403	0.9865	2713
MITOCHONDRIAL TRANSMEMBRANE TRANSPORT	GOBP	GO:1990542	77	-0.211073	-2.18333	0.00159553	0.0437372	0.9885	4019
REGULATION OF NATURAL KILLER CELL MEDIATED IMMUNITY	GOBP	GO:0002715	16	-0.452323	-2.18204	0.00159521	0.0437528	0.9889	4008
REGULATION OF NATURAL KILLER CELL MEDIATED CYTOTOXICITY	GOBP	GO:0042269	16	-0.452323	-2.18346	0.0011988	0.0440565	0.9884	4008
POSITIVE REGULATION OF ENDOCYTOSIS	GOBP	GO:0045807	81	-0.2062	-2.17615	0.00244349	0.0450734	0.9903	3486
POSITIVE REGULATION OF UBIQUITIN-DEPENDENT PROTEIN CATABOLIC PROCESS	GOBP	GO:2000060	60	-0.239226	-2.16631	0.00179033	0.0476846	0.9932	4577
REGULATION OF LEUKOCYTE DEGRANULATION	GOBP	GO:0043300	26	-0.356287	-2.1644	0.00175234	0.0478553	0.994	4596
CELLULAR MODIFIED AMINO ACID BIOSYNTHETIC PROCESS	GOBP	GO:0042398	26	-0.353888	-2.15822	0.00203211	0.0494256	0.9957	2487
MYD88 DEFICIENCY (TLR2 4)	REACTOME DATABASE ID RELEASE 67	5602498	8	-0.623491	-2.15408	0.00196117	0.0503951	0.9967	2799
REGULATION OF LYMPHOCYTE PROLIFERATION	GOBP	GO:0050670	101	-0.184081	-2.15164	0.00258604	0.0508146	0.9973	3253
NEGATIVE REGULATION OF DEFENSE RESPONSE	GOBP	GO:0031348	102	-0.183108	-2.14348	0.00240144	0.0527407	0.9983	4192
METABOLISM OF VITAMINS AND COFACTORS	REACTOME DATABASE ID RELEASE 67	196854	130	-0.162712	-2.14465	0.00120458	0.0527566	0.9982	4024
APOPTOTIC CELL CLEARANCE	GOBP	GO:0043277	20	-0.394159	-2.14002	0.0017914	0.0534763	0.9985	2850
CRISTAE FORMATION	REACTOME DATABASE ID RELEASE 67	8949613	27	-0.344985	-2.1322	0.00120048	0.0549945	0.9988	2760
SHORT-CHAIN FATTY ACID CATABOLIC PROCESS	GOBP	GO:0019626	8	-0.613589	-2.13261	0.00266393	0.0552747	0.9987	4297
ATP BIOSYNTHETIC PROCESS	GOBP	GO:0006754	47	-0.265005	-2.13335	0.00420252	0.0554192	0.9987	851
POSITIVE REGULATION OF LEUKOCYTE MEDIATED CYTOTOXICITY	GOBP	GO:0001912	22	-0.37886	-2.12249	0.00258039	0.057662	0.9992	4888
RESPONSE TO INTERFERON-ALPHA	GOBP	GO:0035455	17	-0.429664	-2.12271	0.0011846	0.0580349	0.9992	1116
REGULATION OF B CELL APOPTOTIC PROCESS	GOBP	GO:0002902	8	-0.60709	-2.10773	0.0024565	0.0598485	0.9996	2981
REGULATION OF VIRAL ENTRY INTO HOST CELL	GOBP	GO:0046596	18	-0.414309	-2.10548	0.00299282	0.0598682	0.9996	1577
REGULATION OF MONONUCLEAR CELL PROLIFERATION	GOBP	GO:0032944	102	-0.179395	-2.11543	0.00256613	0.059882	0.9995	3253
MONOCARBOXYLIC ACID TRANSPORT	GOBP	GO:0015718	56	-0.236537	-2.10422	0.0030494	0.0599475	0.9998	2940
PINOCYTOSIS	GOBP	GO:0006907	8	-0.604476	-2.10628	0.00282372	0.0599997	0.9996	3010
CELLULAR RESPONSE TO INTERFERON-GAMMA	GOBP	GO:0071346	87	-0.193608	-2.11264	0.00363783	0.0600767	0.9995	2463
POSITIVE REGULATION OF CHEMOTAXIS	GOBP	GO:0050921	75	-0.20663	-2.10807	0.00257273	0.0601419	0.9995	2460
REGULATION OF PROTEIN PROCESSING	GOBP	GO:0070613	55	-0.24348	-2.11345	0.00256815	0.0601924	0.9995	2964
REGULATION OF T CELL PROLIFERATION	GOBP	GO:0042129	74	-0.208549	-2.10874	0.00264281	0.0603134	0.9995	3253
REGULATION OF CELL KILLING	GOBP	GO:0031341	37	-0.290626	-2.11076	0.0034413	0.0603221	0.9995	4888
RORA ACTIVATES GENE EXPRESSION	REACTOME	R-HSA-1368082.3	16	-0.436446	-2.10943	0.00242033	0.0604585	0.9995	3490
INTERLEUKIN-2 FAMILY SIGNALING	REACTOME	R-HSA-451927.5	32	-0.312269	-2.10064	0.00305064	0.0608992	0.9998	4872
ANTIGEN PROCESSING AND PRESENTATION OF ENDOGENOUS PEPTIDE ANTIGEN	GOBP	GO:0002483	11	-0.520945	-2.09727	0.00284437	0.0618098	0.9998	2298
ANTIGEN PROCESSING AND PRESENTATION OF ENDOGENOUS PEPTIDE ANTIGEN VIA MHC CLASS I	GOBP	GO:0019885	11	-0.520945	-2.09601	0.00241206	0.0618515	0.9998	2298
REGULATION OF PLASMA LIPOPROTEIN PARTICLE LEVELS	GOBP	GO:0097006	47	-0.258713	-2.091	0.00195351	0.0621968	0.9999	4701
REGULATION OF LEUKOCYTE DIFFERENTIATION	GOBP	GO:1902105	115	-0.166828	-2.09159	0.00237107	0.0623785	0.9999	4734
PURINE NUCLEOSIDE TRIPHOSPHATE BIOSYNTHETIC PROCESS	GOBP	GO:0009145	49	-0.251096	-2.0919	0.00282315	0.0626512	0.9999	851
REGULATION OF MYELOID CELL DIFFERENTIATION	GOBP	GO:0045637	127	-0.161144	-2.09261	0.00217563	0.0628045	0.9999	5577
PEPTIDE HORMONE METABOLISM	REACTOME DATABASE ID RELEASE 67	2980736	48	-0.254422	-2.08721	0.00258552	0.0629001	0.9999	2509
REGULATION OF RESPONSE TO OXIDATIVE STRESS	GOBP	GO:1902882	47	-0.255448	-2.08604	0.00261359	0.0629765	0.9999	3792
PPARA ACTIVATES GENE EXPRESSION	REACTOME DATABASE ID RELEASE 67	1989781	87	-0.191242	-2.08777	0.0042262	0.0630888	0.9999	2872
PROTEIN LOCALIZATION	REACTOME DATABASE ID RELEASE 67	9609507	107	-0.171529	-2.08	0.00422026	0.0650059	0.9999	1747
CELLULAR MODIFIED AMINO ACID METABOLIC PROCESS	GOBP	GO:0006575	107	-0.171436	-2.07683	0.00414079	0.0658835	0.9999	6107
PROTEIN SECRETION	GOBP	GO:0009306	59	-0.229789	-2.07196	0.00443013	0.0662241	0.9999	5368
PURINE RIBONUCLEOSIDE TRIPHOSPHATE BIOSYNTHETIC PROCESS	GOBP	GO:0009206	49	-0.251096	-2.07482	0.00431373	0.0663049	0.9999	851
REGULATION OF PROTEIN MATURATION	GOBP	GO:1903317	56	-0.234708	-2.07254	0.00396747	0.0664106	0.9999	2167
REGULATION OF MYELOID LEUKOCYTE DIFFERENTIATION	GOBP	GO:0002761	49	-0.249808	-2.07353	0.00240626	0.0664159	0.9999	4718
POSITIVE REGULATION OF TUMOR NECROSIS FACTOR SUPERFAMILY CYTOKINE PRODUCTION	GOBP	GO:1903557	41	-0.271324	-2.06079	0.00547334	0.0705651	0.9999	2687
PYRUVATE METABOLISM AND CITRIC ACID (TCA) CYCLE	REACTOME DATABASE ID RELEASE 67	71406	46	-0.253797	-2.05605	0.0042042	0.0723723	1	3471
INTERLEUKIN-1 PRODUCTION	GOBP	GO:0032612	8	-0.589878	-2.0527	0.00339457	0.072982	1	3172
REGULATION OF LIPID METABOLISM BY PEROXISOME PROLIFERATOR-ACTIVATED RECEPTOR ALPHA (PPARALPHA)	REACTOME DATABASE ID RELEASE 67	400206	88	-0.186125	-2.05334	0.00321737	0.0731519	1	2872
REGULATION OF ENDOCYTOSIS	GOBP	GO:0030100	144	-0.146409	-2.04421	0.00436335	0.0764241	1	3486
DISEASES OF METABOLISM	REACTOME	R-HSA-5668914.1	31	-0.308016	-2.03829	0.00603379	0.0779252	1	4471
MONOCARBOXYLIC ACID CATABOLIC PROCESS	GOBP	GO:0072329	82	-0.191037	-2.03846	0.0029406	0.0783133	1	1958
POSITIVE REGULATION OF PROTEIN LOCALIZATION TO MEMBRANE	GOBP	GO:1905477	73	-0.202056	-2.03935	0.00319808	0.0783302	1	1575
FATTY ACID BETA-OXIDATION USING ACYL-COA DEHYDROGENASE	GOBP	GO:0033539	10	-0.526994	-2.03285	0.00596659	0.0796646	1	3038
VERY LONG-CHAIN FATTY ACID METABOLIC PROCESS	GOBP	GO:0000038	21	-0.370147	-2.033	0.00364446	0.0800675	1	2244
MYELOID CELL DEVELOPMENT	GOBP	GO:0061515	14	-0.448433	-2.02853	0.00445976	0.0814067	1	4546
DEFECTS IN VITAMIN AND COFACTOR METABOLISM	REACTOME DATABASE ID RELEASE 67	3296482	13	-0.459839	-2.02409	0.00318028	0.0817498	1	4297
MITOCHONDRIAL BIOGENESIS	REACTOME DATABASE ID RELEASE 67	1592230	75	-0.198531	-2.02464	0.00355802	0.0819575	1	4030
TRIGLYCERIDE METABOLIC PROCESS	GOBP	GO:0006641	24	-0.348002	-2.02625	0.00458259	0.0821289	1	2160
REGULATION OF TLR BY ENDOGENOUS LIGAND	REACTOME DATABASE ID RELEASE 67	5686938	12	-0.480716	-2.02475	0.00481251	0.0823749	1	4848
LONG-CHAIN FATTY-ACYL-COA METABOLIC PROCESS	GOBP	GO:0035336	17	-0.407361	-2.01976	0.00625883	0.0834713	1	3323
POSITIVE REGULATION OF TUMOR NECROSIS FACTOR PRODUCTION	GOBP	GO:0032760	39	-0.271902	-2.0178	0.00382756	0.0840383	1	2687
POSITIVE REGULATION OF LYMPHOCYTE MIGRATION	GOBP	GO:2000403	21	-0.369894	-2.01609	0.00530869	0.0844518	1	1718
ERYTHROCYTE DIFFERENTIATION	GOBP	GO:0030218	31	-0.304975	-2.01116	0.0037962	0.0865817	1	3430
GLUTATHIONE CONJUGATION	REACTOME DATABASE ID RELEASE 67	156590	26	-0.329518	-2.00804	0.00360794	0.0872456	1	2757
DICARBOXYLIC ACID METABOLIC PROCESS	GOBP	GO:0043648	60	-0.218583	-2.00695	0.00476758	0.0873439	1	2584
POSITIVE REGULATION OF INTERFERON-ALPHA PRODUCTION	GOBP	GO:0032727	17	-0.404629	-2.0085	0.00423729	0.0874981	1	5313
REGULATION OF LEUKOCYTE PROLIFERATION	GOBP	GO:0070663	106	-0.167173	-2.00199	0.00546338	0.0876345	1	3610
THE ROLE OF NEF IN HIV-1 REPLICATION AND DISEASE PATHOGENESIS	REACTOME DATABASE ID RELEASE 67	164952	23	-0.348752	-2.00551	0.00378863	0.0876606	1	4827
PEROXISOME ORGANIZATION	GOBP	GO:0007031	65	-0.212918	-2.00273	0.00508647	0.0877029	1	3630
NEGATIVE REGULATION OF LEUKOCYTE APOPTOTIC PROCESS	GOBP	GO:2000107	20	-0.374718	-2.00399	0.00386022	0.0880036	1	1955
ERYTHROCYTE HOMEOSTASIS	GOBP	GO:0034101	35	-0.283224	-2.00285	0.00421264	0.0881075	1	3846
REGULATION OF LIPID LOCALIZATION	GOBP	GO:1905952	70	-0.203249	-1.99971	0.00539353	0.0883677	1	5373
GLUTATHIONE DERIVATIVE BIOSYNTHETIC PROCESS	GOBP	GO:1901687	17	-0.399494	-1.99822	0.0039992	0.0886997	1	2757
CARNITINE SHUTTLE	GOBP	GO:0006853	10	-0.51753	-1.99725	0.00535608	0.088748	1	922
TRANSLOCATION OF ZAP-70 TO IMMUNOLOGICAL SYNAPSE	REACTOME DATABASE ID RELEASE 67	202430	13	-0.458355	-1.99432	0.00486421	0.0898765	1	2605
LIPID OXIDATION	GOBP	GO:0034440	57	-0.223398	-1.98922	0.00626346	0.0902667	1	6300
FATTY ACYL-COA BIOSYNTHESIS	REACTOME DATABASE ID RELEASE 67	75105	27	-0.32202	-1.99224	0.00599042	0.0904984	1	3837
REGULATION OF MYELOID LEUKOCYTE MEDIATED IMMUNITY	GOBP	GO:0002886	27	-0.321649	-1.9904	0.00619133	0.0905397	1	5075
REGULATION OF LEUKOCYTE APOPTOTIC PROCESS	GOBP	GO:2000106	41	-0.264043	-1.98948	0.00564752	0.0905848	1	1955
S33 MUTANTS OF BETA-CATENIN AREN'T PHOSPHORYLATED	REACTOME DATABASE ID RELEASE 67	5358747	12	-0.470146	-1.99114	0.00658157	0.0906184	1	2189
REGULATION OF SEQUESTERING OF TRIGLYCERIDE	GOBP	GO:0010889	9	-0.540385	-1.98112	0.00497413	0.0914377	1	3876
PHOSPHORYLATION SITE MUTANTS OF CTNNB1 ARE NOT TARGETED TO THE PROTEASOME BY THE DESTRUCTION COMPLEX	REACTOME DATABASE ID RELEASE 67	4839743	12	-0.470146	-1.98133	0.00560785	0.0917759	1	2189
PROTEIN K48-LINKED UBIQUITINATION	GOBP	GO:0070936	41	-0.260438	-1.97968	0.00411765	0.0917851	1	3620
S37 MUTANTS OF BETA-CATENIN AREN'T PHOSPHORYLATED	REACTOME DATABASE ID RELEASE 67	5358749	12	-0.470146	-1.98171	0.00580697	0.0920117	1	2189
POSITIVE REGULATION OF MONOCYTE CHEMOTAXIS	GOBP	GO:0090026	12	-0.47222	-1.97838	0.00606183	0.0920208	1	2166
NEF MEDIATED DOWNREGULATION OF MHC CLASS I COMPLEX CELL SURFACE EXPRESSION	REACTOME DATABASE ID RELEASE 67	164940	8	-0.572948	-1.98294	0.00641283	0.092251	1	4748
GLUTATHIONE DERIVATIVE METABOLIC PROCESS	GOBP	GO:1901685	17	-0.399494	-1.98364	0.00736612	0.0923529	1	2757
CARGO CONCENTRATION IN THE ER	REACTOME DATABASE ID RELEASE 67	5694530	25	-0.330253	-1.98191	0.00629058	0.0923687	1	3449
REGULATION OF LEUKOCYTE CHEMOTAXIS	GOBP	GO:0002688	65	-0.209218	-1.98365	0.00611199	0.0928205	1	3500
MISSPLICED GSK3BETA MUTANTS STABILIZE BETA-CATENIN	REACTOME	R-HSA-5339716.2	12	-0.470146	-1.97198	0.00556439	0.0933184	1	2189
PROTEIN TRIMERIZATION	GOBP	GO:0070206	29	-0.307393	-1.97499	0.00778133	0.0934597	1	3872
T41 MUTANTS OF BETA-CATENIN AREN'T PHOSPHORYLATED	REACTOME	R-HSA-5358752.1	12	-0.470146	-1.97057	0.00614226	0.0936828	1	2189
PLASMA LIPOPROTEIN PARTICLE CLEARANCE	GOBP	GO:0034381	27	-0.318282	-1.97199	0.00724638	0.0937582	1	4701
INNER MITOCHONDRIAL MEMBRANE ORGANIZATION	GOBP	GO:0007007	34	-0.285122	-1.96295	0.00702106	0.0939574	1	4030
VIRAL GENOME REPLICATION	GOBP	GO:0019079	18	-0.389766	-1.97312	0.00710083	0.0940188	1	3083
MASTL FACILITATES MITOTIC PROGRESSION	REACTOME	R-HSA-2465910.2	8	-0.567349	-1.97207	0.00401445	0.0941729	1	3422
PROGRAMMED CELL DEATH	REACTOME DATABASE ID RELEASE 67	5357801	144	-0.140774	-1.96331	0.00467005	0.0941801	1	2391
RIBONUCLEOSIDE TRIPHOSPHATE BIOSYNTHETIC PROCESS	GOBP	GO:0009201	52	-0.232238	-1.96795	0.00716418	0.094261	1	851
S45 MUTANTS OF BETA-CATENIN AREN'T PHOSPHORYLATED	REACTOME DATABASE ID RELEASE 67	5358751	12	-0.470146	-1.96871	0.00595474	0.0942779	1	2189
DEGRADATION OF BETA-CATENIN BY THE DESTRUCTION COMPLEX	REACTOME	R-HSA-195253.1	73	-0.196549	-1.96712	0.00730071	0.0942896	1	1940
ALPHA-LINOLENIC ACID METABOLIC PROCESS	GOBP	GO:0036109	11	-0.490486	-1.96345	0.00522508	0.0945339	1	4655
POSITIVE REGULATION OF RNA SPLICING	GOBP	GO:0033120	22	-0.348794	-1.96572	0.00578265	0.0946209	1	5726
APOPTOSIS	REACTOME	R-HSA-109581.3	141	-0.141942	-1.96481	0.00681363	0.0946554	1	2934
RESPONSE TO INTERFERON-BETA	GOBP	GO:0035456	17	-0.395913	-1.96067	0.00693344	0.0947418	1	837
NEGATIVE REGULATION OF ADAPTIVE IMMUNE RESPONSE BASED ON SOMATIC RECOMBINATION OF IMMUNE RECEPTORS BUILT FROM IMMUNOGLOBULIN SUPERFAMILY DOMAINS	GOBP	GO:0002823	15	-0.417974	-1.96345	0.00664653	0.0949696	1	2769
REGULATION OF LYMPHOCYTE MEDIATED IMMUNITY	GOBP	GO:0002706	66	-0.205247	-1.95768	0.00703235	0.0960118	1	2783
BRANCHED-CHAIN AMINO ACID METABOLIC PROCESS	GOBP	GO:0009081	18	-0.381919	-1.9518	0.00766359	0.0980277	1	3170
NEGATIVE REGULATION OF REGULATED SECRETORY PATHWAY	GOBP	GO:1903306	8	-0.558349	-1.95236	0.00614957	0.0981368	1	4910
FATTY ACID OXIDATION	GOBP	GO:0019395	56	-0.221982	-1.95265	0.00790274	0.0983993	1	1911
BRANCHED-CHAIN AMINO ACID CATABOLIC PROCESS	GOBP	GO:0009083	18	-0.381919	-1.94789	0.00582329	0.099918	1	3170
POSITIVE REGULATION OF T CELL MIGRATION	GOBP	GO:2000406	19	-0.372338	-1.94663	0.00835821	0.100266	1	1718
POSITIVE REGULATION OF NEURON APOPTOTIC PROCESS	GOBP	GO:0043525	17	-0.389663	-1.93897	0.00656064	0.104442	1	2866
CYTOKINE SECRETION	GOBP	GO:0050663	21	-0.355424	-1.9367	0.00682046	0.105294	1	2936
VIRAL TRANSCRIPTION	GOBP	GO:0019083	110	0.191711	2.3622	0.000200763	0.105732	0.717	2636
REGULATION OF INTERLEUKIN-8 SECRETION	GOBP	GO:2000482	16	-0.402629	-1.93356	0.00724638	0.106794	1	3865
IRAK4 DEFICIENCY (TLR2 4)	REACTOME	R-HSA-5603041.1	9	-0.526246	-1.9327	0.00775656	0.106863	1	2799
CELLULAR RESPONSE TO AMYLOID-BETA	GOBP	GO:1904646	22	-0.344635	-1.93187	0.00744916	0.106908	1	3753
REGULATION OF PROTEIN ACTIVATION CASCADE	GOBP	GO:2000257	27	-0.311956	-1.92571	0.00949931	0.110371	1	1892
NUCLEIC ACID TRANSPORT	GOBP	GO:0050657	123	0.183269	2.36964	0	0.111175	0.6972	2320
REGULATION OF IGF ACTIVITY BY IGFBP	REACTOME DATABASE ID RELEASE 67	381426	76	-0.188502	-1.92318	0.00646334	0.111489	1	6543
REGULATION OF COMPLEMENT ACTIVATION	GOBP	GO:0030449	27	-0.311956	-1.9213	0.00919632	0.111719	1	1892
POSITIVE REGULATION OF CELL KILLING	GOBP	GO:0031343	25	-0.32065	-1.92203	0.00872742	0.111722	1	4888
REGULATION OF T CELL MEDIATED IMMUNITY	GOBP	GO:0002709	42	-0.250429	-1.91799	0.00837488	0.113433	1	2783
CREATION OF C4 AND C2 ACTIVATORS	REACTOME DATABASE ID RELEASE 67	166786	9	-0.525174	-1.91503	0.00657895	0.114918	1	1577
NUCLEOSIDE MONOPHOSPHATE BIOSYNTHETIC PROCESS	GOBP	GO:0009124	67	-0.199119	-1.91423	0.00908373	0.114981	1	3107
ENDOSOMAL VACUOLAR PATHWAY	REACTOME DATABASE ID RELEASE 67	1236977	10	-0.497927	-1.91012	0.00799361	0.115268	1	2250
TCR SIGNALING	REACTOME DATABASE ID RELEASE 67	202403	99	-0.16391	-1.91085	0.00878806	0.115276	1	5376
ANTIGEN PRESENTATION: FOLDING, ASSEMBLY AND PEPTIDE LOADING OF CLASS I MHC	REACTOME DATABASE ID RELEASE 67	983170	22	-0.339283	-1.91117	0.0097629	0.115554	1	2298
REGULATION OF RESPONSE TO BIOTIC STIMULUS	GOBP	GO:0002831	74	-0.189481	-1.91208	0.00820821	0.115906	1	2713
TRANSLOCATION OF SLC2A4 (GLUT4) TO THE PLASMA MEMBRANE	REACTOME DATABASE ID RELEASE 67	1445148	41	-0.251466	-1.91124	0.00678778	0.115983	1	2365
ANTIGEN PROCESSING AND PRESENTATION OF EXOGENOUS PEPTIDE ANTIGEN VIA MHC CLASS I, TAP-INDEPENDENT	GOBP	GO:0002480	8	-0.547873	-1.9082	0.00625252	0.116144	1	2250
RAF MAP KINASE CASCADE	REACTOME DATABASE ID RELEASE 67	5673001	148	-0.135112	-1.90686	0.00856574	0.116562	1	8350
PROTEIN K11-LINKED UBIQUITINATION	GOBP	GO:0070979	23	-0.334408	-1.90492	0.00995733	0.116894	1	2089
PLASMA MEMBRANE INVAGINATION	GOBP	GO:0099024	27	-0.307045	-1.90542	0.00907624	0.117014	1	2769
RIBONUCLEOPROTEIN COMPLEX EXPORT FROM NUCLEUS	GOBP	GO:0071426	108	0.191589	2.32413	0.000797766	0.117072	0.8137	2622
REGULATION OF CELLULAR KETONE METABOLIC PROCESS	GOBP	GO:0010565	105	-0.159905	-1.90374	0.00891442	0.117215	1	6703
ACTIVATION OF BAD AND TRANSLOCATION TO MITOCHONDRIA	REACTOME DATABASE ID RELEASE 67	111447	12	-0.4512	-1.90273	0.00920737	0.117413	1	4250
POSITIVE REGULATION OF MRNA SPLICING, VIA SPLICEOSOME	GOBP	GO:0048026	13	-0.434187	-1.90157	0.00996745	0.117737	1	6290
MITOCHONDRIAL ELECTRON TRANSPORT, NADH TO UBIQUINONE	GOBP	GO:0006120	35	-0.269893	-1.89631	0.00833664	0.118978	1	3359
FATTY ACID BETA-OXIDATION	GOBP	GO:0006635	47	-0.233248	-1.89809	0.00846433	0.119161	1	1911
TRIGLYCERIDE BIOSYNTHETIC PROCESS	GOBP	GO:0019432	9	-0.513729	-1.8967	0.0078329	0.119185	1	1704
NEGATIVE REGULATION OF MYOBLAST DIFFERENTIATION	GOBP	GO:0045662	9	0.625461	2.29967	0.000397852	0.119317	0.8625	2930
POSITIVE REGULATION OF NATURAL KILLER CELL MEDIATED IMMUNITY	GOBP	GO:0002717	11	-0.469484	-1.89852	0.00779221	0.119335	1	4888
SUBSTANTIA NIGRA DEVELOPMENT	GOBP	GO:0021762	30	-0.290489	-1.89709	0.00883357	0.119387	1	3817
NEUROTRANSMITTER CATABOLIC PROCESS	GOBP	GO:0042135	8	-0.54535	-1.8924	0.00769075	0.120261	1	2278
PROTEIN EXPORT FROM NUCLEUS	GOBP	GO:0006611	124	0.180549	2.33174	0.000606673	0.120485	0.7944	2942
SYNAPTIC VESICLE RECYCLING	GOBP	GO:0036465	21	0.418437	2.30854	0.000201857	0.120578	0.8438	3822
POSITIVE REGULATION OF APOPTOTIC SIGNALING PATHWAY	GOBP	GO:2001235	94	-0.165547	-1.89241	0.0082912	0.120723	1	2313
B CELL MEDIATED IMMUNITY	GOBP	GO:0019724	26	-0.312677	-1.89268	0.01002	0.121006	1	808
NEGATIVE REGULATION OF PROTEIN DEPHOSPHORYLATION	GOBP	GO:0035308	23	-0.33003	-1.89006	0.00914695	0.121405	1	3586
RESPONSE TO UV	GOBP	GO:0009411	89	0.217875	2.3908	0.000201126	0.122487	0.6409	3089
RNA TRANSPORT	GOBP	GO:0050658	123	0.183269	2.37057	0.000606796	0.124165	0.695	2320
DETOXIFICATION OF REACTIVE OXYGEN SPECIES	REACTOME DATABASE ID RELEASE 67	3299685	27	-0.30311	-1.88341	0.0116785	0.12564	1	1990
RIBONUCLEOPROTEIN COMPLEX LOCALIZATION	GOBP	GO:0071166	109	0.18766	2.2824	0.000593942	0.126015	0.8924	2622
POSITIVE REGULATION OF LEUKOCYTE DEGRANULATION	GOBP	GO:0043302	12	-0.444672	-1.88094	0.011236	0.126889	1	3397
FATTY ACID TRANSPORT	GOBP	GO:0015908	37	-0.261181	-1.87992	0.0106618	0.127169	1	1012
GLYCOLYSIS	REACTOME	R-HSA-70171.5	56	0.272071	2.40658	0.000395257	0.127248	0.5982	2942
PURINE RIBONUCLEOSIDE MONOPHOSPHATE BIOSYNTHETIC PROCESS	GOBP	GO:0009168	61	-0.203263	-1.87566	0.00760304	0.129732	1	851
REGULATION OF PROTEIN LOCALIZATION TO MEMBRANE	GOBP	GO:1905475	111	-0.152788	-1.8731	0.0118189	0.131103	1	2223
PURINE NUCLEOSIDE MONOPHOSPHATE BIOSYNTHETIC PROCESS	GOBP	GO:0009127	61	-0.203263	-1.87011	0.0104764	0.132821	1	851
REGULATION OF GLUCAN BIOSYNTHETIC PROCESS	GOBP	GO:0010962	13	-0.427474	-1.8688	0.00817547	0.133303	1	4656
PROTEIN HOMOOLIGOMERIZATION	GOBP	GO:0051260	147	-0.133076	-1.86807	0.00998801	0.133346	1	5795
INFLUENZA LIFE CYCLE	REACTOME DATABASE ID RELEASE 67	168255	135	0.165779	2.24774	0.00183786	0.133436	0.9413	3445
FATTY ACID TRANSMEMBRANE TRANSPORT	GOBP	GO:1902001	11	-0.462977	-1.86225	0.0138666	0.134237	1	922
NUCLEOBASE-CONTAINING COMPOUND TRANSPORT	GOBP	GO:0015931	137	0.167324	2.26428	0.0013804	0.134262	0.921	2622
SYNAPTIC VESICLE ENDOCYTOSIS	GOBP	GO:0048488	17	0.434232	2.15765	0.0015984	0.134311	0.9953	5636
SIGNALING BY WNT IN CANCER	REACTOME DATABASE ID RELEASE 67	4791275	23	-0.325385	-1.8659	0.011267	0.134418	1	2189
POSITIVE REGULATION OF PEPTIDYL-THREONINE PHOSPHORYLATION	GOBP	GO:0010800	13	-0.425879	-1.86252	0.00922768	0.134529	1	2111
NEPHRIN FAMILY INTERACTIONS	REACTOME	R-HSA-373753.3	16	-0.385951	-1.86273	0.0143056	0.134856	1	4744
POSITIVE REGULATION OF INTERLEUKIN-12 PRODUCTION	GOBP	GO:0032735	13	-0.428583	-1.86322	0.0115308	0.135	1	2081
PEPTIDE SECRETION	GOBP	GO:0002790	63	-0.200381	-1.86345	0.0114421	0.135323	1	5368
REGULATION OF GLUCOSE IMPORT	GOBP	GO:0046324	23	-0.322073	-1.86365	0.012671	0.135669	1	4157
ANGIOGENESIS	GOBP	GO:0001525	122	0.168599	2.16049	0.00198255	0.135934	0.9951	4519
REGULATION OF CYTOKINE SECRETION	GOBP	GO:0050707	94	-0.163077	-1.85472	0.0110895	0.136984	1	3876
NEGATIVE REGULATION OF ADAPTIVE IMMUNE RESPONSE	GOBP	GO:0002820	18	-0.362441	-1.85476	0.0119866	0.13744	1	2769
REGULATION OF GLYCOGEN BIOSYNTHETIC PROCESS	GOBP	GO:0005979	13	-0.427474	-1.85525	0.0136245	0.137563	1	4656
RRNA-CONTAINING RIBONUCLEOPROTEIN COMPLEX EXPORT FROM NUCLEUS	GOBP	GO:0071428	13	0.513461	2.25171	0.00118671	0.137649	0.9367	2846
PEROXISOMAL TRANSPORT	GOBP	GO:0043574	56	-0.209983	-1.85574	0.010081	0.137681	1	3630
GLIAL CELL ACTIVATION	GOBP	GO:0061900	12	-0.440976	-1.85589	0.011163	0.138062	1	3438
ALPHA-LINOLENIC (OMEGA3) AND LINOLEIC (OMEGA6) ACID METABOLISM	REACTOME	R-HSA-2046104.1	10	-0.481343	-1.85245	0.0127928	0.138209	1	4655
REGULATION OF LEUKOCYTE MIGRATION	GOBP	GO:0002685	98	-0.161096	-1.8562	0.0107811	0.138326	1	3667
ALPHA-LINOLENIC ACID (ALA) METABOLISM	REACTOME	R-HSA-2046106.1	10	-0.481343	-1.85033	0.0102221	0.13933	1	4655
INFLUENZA VIRAL RNA TRANSCRIPTION AND REPLICATION	REACTOME DATABASE ID RELEASE 67	168273	127	0.164006	2.16103	0.00177971	0.139849	0.995	3445
SELENOCYSTEINE SYNTHESIS	REACTOME	R-HSA-2408557.2	86	0.197658	2.14659	0.00218124	0.140189	0.9968	2857
LINOLEIC ACID METABOLIC PROCESS	GOBP	GO:0043651	10	-0.481343	-1.84695	0.011826	0.140955	1	4655
POSITIVE REGULATION OF RESPONSE TO CYTOKINE STIMULUS	GOBP	GO:0060760	29	-0.287898	-1.84729	0.0101371	0.141202	1	3705
NEGATIVE REGULATION OF ACTIN FILAMENT POLYMERIZATION	GOBP	GO:0030837	24	-0.315089	-1.84544	0.0138889	0.141662	1	2062
SYNAPSE PRUNING	GOBP	GO:0098883	8	-0.529941	-1.84351	0.0119584	0.141705	1	2449
RIBONUCLEOSIDE MONOPHOSPHATE BIOSYNTHETIC PROCESS	GOBP	GO:0009156	63	-0.197618	-1.84218	0.0136796	0.141758	1	3107
ENDOPLASMIC RETICULUM TUBULAR NETWORK ORGANIZATION	GOBP	GO:0071786	11	-0.455103	-1.83936	0.0150542	0.142032	1	4038
REGULATION OF MITOCHONDRIAL MEMBRANE PERMEABILITY	GOBP	GO:0046902	44	-0.234548	-1.84231	0.0118852	0.14215	1	2202
REGULATION OF DEFENSE RESPONSE TO VIRUS BY VIRUS	GOBP	GO:0050690	24	-0.316104	-1.84103	0.0132717	0.142169	1	4827
LIPID LOCALIZATION	GOBP	GO:0010876	125	-0.141359	-1.84353	0.01327	0.142182	1	4490
REGULATION OF FATTY ACID METABOLIC PROCESS	GOBP	GO:0019217	47	-0.227237	-1.83958	0.0132637	0.142357	1	6703
REGULATION OF PHAGOCYTOSIS	GOBP	GO:0050764	46	-0.231334	-1.84384	0.0152917	0.142429	1	3478
LIPOPROTEIN METABOLISM	REACTOME	R-HSA-174824.4	40	-0.246283	-1.83988	0.0137532	0.142606	1	5327
PRESYNAPTIC ENDOCYTOSIS	GOBP	GO:0140238	17	0.434232	2.16119	0.00159458	0.144376	0.995	5636
ANTIGEN PROCESSING AND PRESENTATION OF ENDOGENOUS ANTIGEN	GOBP	GO:0019883	15	-0.393688	-1.83526	0.0144433	0.144808	1	2298
REGULATION OF MEMBRANE PROTEIN ECTODOMAIN PROTEOLYSIS	GOBP	GO:0051043	19	-0.350594	-1.83361	0.0129482	0.145645	1	3128
REGULATION OF PYRUVATE DEHYDROGENASE (PDH) COMPLEX	REACTOME DATABASE ID RELEASE 67	204174	13	-0.417536	-1.83194	0.0130391	0.146042	1	3912
MEMBRANE INVAGINATION	GOBP	GO:0010324	34	-0.263505	-1.8324	0.0146819	0.146158	1	1983
CELLULAR RESPONSE TO UV-B	GOBP	GO:0071493	8	0.615741	2.13512	0.00244848	0.146889	0.9978	2883
RESPONSE TO AMYLOID-BETA	GOBP	GO:1904645	23	-0.31496	-1.82872	0.0117623	0.147177	1	3753
NADH DEHYDROGENASE COMPLEX ASSEMBLY	GOBP	GO:0010257	51	-0.21577	-1.82804	0.0143569	0.147231	1	3495
REGULATION OF INTERFERON-GAMMA PRODUCTION	GOBP	GO:0032649	43	-0.236723	-1.82913	0.0170365	0.147332	1	3064
REGULATION OF TUMOR NECROSIS FACTOR SUPERFAMILY CYTOKINE PRODUCTION	GOBP	GO:1903555	68	-0.18869	-1.82955	0.0134361	0.147479	1	2981
FORMATION OF A POOL OF FREE 40S SUBUNITS	REACTOME DATABASE ID RELEASE 67	72689	98	0.18628	2.1616	0.00098561	0.148991	0.9949	2028
CENTROSOME MATURATION	REACTOME	R-HSA-380287.1	62	0.228636	2.11599	0.00339728	0.149418	0.9994	1952
SPROUTING ANGIOGENESIS	GOBP	GO:0002040	39	0.326438	2.40926	0.000594059	0.149771	0.5907	2651
GTP HYDROLYSIS AND JOINING OF THE 60S RIBOSOMAL SUBUNIT	REACTOME	R-HSA-72706.2	109	0.180121	2.1948	0.00181928	0.149997	0.9833	4335
RECRUITMENT OF NUMA TO MITOTIC CENTROSOMES	REACTOME	R-HSA-380320.2	62	0.228636	2.11813	0.00160772	0.151287	0.9994	1952
MITOTIC PROMETAPHASE	REACTOME DATABASE ID RELEASE 67	68877	125	0.162357	2.12089	0.00241935	0.152662	0.9994	5057
CAP-DEPENDENT TRANSLATION INITIATION	REACTOME	R-HSA-72737.2	116	0.17254	2.16244	0.00197981	0.153411	0.9948	2028
POSITIVE REGULATION OF PROTEIN CATABOLIC PROCESS	GOBP	GO:0045732	138	-0.133065	-1.81936	0.0164161	0.153922	1	4577
NEGATIVE REGULATION OF AXON EXTENSION INVOLVED IN AXON GUIDANCE	GOBP	GO:0048843	16	0.439805	2.12356	0.00179319	0.154214	0.999	6227
NUCLEAR EXPORT	GOBP	GO:0051168	131	0.164405	2.20344	0.00118882	0.154978	0.9783	2942
REGULATION OF GLIAL CELL PROLIFERATION	GOBP	GO:0060251	11	0.542988	2.19544	0.00244399	0.156172	0.9829	3061
ADVANCED GLYCOSYLATION ENDPRODUCT RECEPTOR SIGNALING	REACTOME DATABASE ID RELEASE 67	879415	11	-0.449506	-1.81602	0.015024	0.156242	1	2081
CENTROSOME CYCLE	GOBP	GO:0007098	52	0.248255	2.10509	0.00256562	0.156291	0.9994	4516
MICROTUBULE ORGANIZING CENTER ORGANIZATION	GOBP	GO:0031023	58	0.232391	2.094	0.00294175	0.156348	0.9996	4516
DOWNSTREAM TCR SIGNALING	REACTOME DATABASE ID RELEASE 67	202424	83	-0.170165	-1.81383	0.0173387	0.157589	1	4949
ACETYL-COA BIOSYNTHETIC PROCESS	GOBP	GO:0006085	8	-0.523373	-1.8129	0.0122564	0.157854	1	3910
MITOCHONDRIAL RESPIRATORY CHAIN COMPLEX I ASSEMBLY	GOBP	GO:0032981	51	-0.21577	-1.81118	0.0158447	0.158296	1	3495
PHAGOCYTOSIS, ENGULFMENT	GOBP	GO:0006911	23	-0.316616	-1.8115	0.0140067	0.15854	1	2769
CALCIUM-DEPENDENT CELL-CELL ADHESION VIA PLASMA MEMBRANE CELL ADHESION MOLECULES	GOBP	GO:0016339	18	0.422767	2.16281	0.0010248	0.158712	0.9947	3949
POSITIVE REGULATION OF TRANSCRIPTION OF NUCLEOLAR LARGE RRNA BY RNA POLYMERASE I	GOBP	GO:1901838	9	0.571647	2.09511	0.00371602	0.158881	0.9996	4761
TRANSLATIONAL INITIATION	GOBP	GO:0006413	118	0.175082	2.20633	0.00195925	0.159512	0.9766	2028
RECRUITMENT OF MITOTIC CENTROSOME PROTEINS AND COMPLEXES	REACTOME	R-HSA-380270.2	62	0.228636	2.09735	0.00324281	0.160341	0.9996	1952
RESPONSE TO LIPOPROTEIN PARTICLE	GOBP	GO:0055094	19	-0.345091	-1.80806	0.0156464	0.160476	1	3189
RNA EXPORT FROM NUCLEUS	GOBP	GO:0006405	111	0.180183	2.21282	0.00196812	0.160794	0.9727	2320
PTERIDINE-CONTAINING COMPOUND METABOLIC PROCESS	GOBP	GO:0042558	20	-0.335183	-1.80566	0.0140196	0.162035	1	6280
CELLULAR RESPONSE TO UV	GOBP	GO:0034644	51	0.25675	2.16355	0.00101792	0.164044	0.9947	3040
NEURAL NUCLEUS DEVELOPMENT	GOBP	GO:0048857	31	-0.270829	-1.80217	0.015465	0.16454	1	2017
POSITIVE REGULATION OF MONONUCLEAR CELL MIGRATION	GOBP	GO:0071677	14	-0.396969	-1.80138	0.0177009	0.164677	1	5910
REGULATION OF LIPID STORAGE	GOBP	GO:0010883	34	-0.259387	-1.80014	0.0164096	0.165281	1	5948
EUKARYOTIC TRANSLATION INITIATION	REACTOME	R-HSA-72613.3	116	0.17254	2.16788	0.00238379	0.165752	0.9928	2028
ANTIGEN RECEPTOR-MEDIATED SIGNALING PATHWAY	GOBP	GO:0050851	141	-0.130561	-1.79796	0.0161551	0.166147	1	4949
REGULATION OF POLYSACCHARIDE BIOSYNTHETIC PROCESS	GOBP	GO:0032885	17	-0.361228	-1.79817	0.0165623	0.166477	1	5141
FOXO-MEDIATED TRANSCRIPTION	REACTOME	R-HSA-9614085.1	48	-0.217645	-1.7943	0.0168303	0.168408	1	3147
LIPID TRANSPORT	GOBP	GO:0006869	116	-0.142887	-1.79341	0.0180977	0.168697	1	1590
SUMOYLATION OF TRANSCRIPTION COFACTORS	REACTOME DATABASE ID RELEASE 67	3899300	37	-0.248444	-1.79452	0.0170804	0.168746	1	5655
CILIUM ASSEMBLY	REACTOME DATABASE ID RELEASE 67	5617833	138	0.189599	2.59791	0	0.168905	0.1817	5323
L13A-MEDIATED TRANSLATIONAL SILENCING OF CERULOPLASMIN EXPRESSION	REACTOME	R-HSA-156827.3	108	0.180153	2.17099	0.00219517	0.169169	0.992	2028
REGULATION OF TUMOR NECROSIS FACTOR PRODUCTION	GOBP	GO:0032680	66	-0.187311	-1.79037	0.0171931	0.169852	1	2981
BINDING AND UPTAKE OF LIGANDS BY SCAVENGER RECEPTORS	REACTOME DATABASE ID RELEASE 67	2173782	32	-0.263922	-1.79144	0.0161871	0.169938	1	1590
FATTY ACID BIOSYNTHETIC PROCESS	GOBP	GO:0006633	59	-0.19894	-1.79079	0.0135737	0.169987	1	4203
LYMPHOCYTE DIFFERENTIATION	GOBP	GO:0030098	84	-0.165098	-1.78809	0.0176447	0.170388	1	6378
REGULATION OF ANTIGEN RECEPTOR-MEDIATED SIGNALING PATHWAY	GOBP	GO:0050854	32	-0.265849	-1.78836	0.0177751	0.170668	1	5386
AEROBIC ELECTRON TRANSPORT CHAIN	GOBP	GO:0019646	15	-0.380583	-1.78594	0.0172034	0.170804	1	3924
IMMUNOGLOBULIN MEDIATED IMMUNE RESPONSE	GOBP	GO:0016064	25	-0.299982	-1.78635	0.0167103	0.17094	1	675
AXIN MISSENSE MUTANTS DESTABILIZE THE DESTRUCTION COMPLEX	REACTOME DATABASE ID RELEASE 67	5467340	11	-0.439771	-1.78511	0.0199054	0.171046	1	2189
ENDOSOME ORGANIZATION	GOBP	GO:0007032	59	-0.196684	-1.78841	0.0186688	0.171139	1	6863
MITOCHONDRIAL ELECTRON TRANSPORT, CYTOCHROME C TO OXYGEN	GOBP	GO:0006123	15	-0.380583	-1.7866	0.0180144	0.17125	1	3924
ACETYL-COA METABOLIC PROCESS	GOBP	GO:0006084	15	-0.381846	-1.77969	0.0190945	0.1714	1	3910
LIPOPROTEIN TRANSPORT	GOBP	GO:0042953	8	-0.512639	-1.7785	0.0168269	0.171461	1	2641
REGULATION OF OSTEOCLAST DIFFERENTIATION	GOBP	GO:0045670	22	-0.31513	-1.77896	0.0162892	0.171552	1	4080
LIPOPROTEIN LOCALIZATION	GOBP	GO:0044872	8	-0.512639	-1.78007	0.0175159	0.171568	1	2641
POSITIVE REGULATION OF NATURAL KILLER CELL MEDIATED CYTOTOXICITY	GOBP	GO:0045954	10	-0.460342	-1.77666	0.0192771	0.171653	1	4888
SYNTHESIS OF ACTIVE UBIQUITIN: ROLES OF E1 AND E2 ENZYMES	REACTOME DATABASE ID RELEASE 67	8866652	26	-0.289272	-1.7757	0.0204724	0.172033	1	3630
APC TRUNCATION MUTANTS HAVE IMPAIRED AXIN BINDING	REACTOME	R-HSA-5467337.1	11	-0.439771	-1.78009	0.0176078	0.172058	1	2189
RESPONSE TO ESTROGEN	GOBP	GO:0043627	22	-0.3194	-1.77669	0.0190648	0.172134	1	5547
RESPONSE TO MOLECULE OF BACTERIAL ORIGIN	GOBP	GO:0002237	117	-0.140781	-1.78047	0.0161576	0.172213	1	3010
T CELL RECEPTOR SIGNALING PATHWAY	GOBP	GO:0050852	123	-0.136618	-1.78102	0.0146738	0.172244	1	5272
AMER1 MUTANTS DESTABILIZE THE DESTRUCTION COMPLEX	REACTOME	R-HSA-4839748.1	11	-0.439771	-1.77424	0.0198795	0.172349	1	2189
REGULATION OF MITOCHONDRION ORGANIZATION	GOBP	GO:0010821	127	-0.134994	-1.7746	0.0181305	0.172531	1	2279
TRUNCATIONS OF AMER1 DESTABILIZE THE DESTRUCTION COMPLEX	REACTOME	R-HSA-5467348.2	11	-0.439771	-1.77677	0.0177655	0.172561	1	2189
MYELOID CELL DIFFERENTIATION	GOBP	GO:0030099	95	-0.155514	-1.78176	0.019861	0.172582	1	4718
POSITIVE REGULATION OF PROTEOLYSIS INVOLVED IN CELLULAR PROTEIN CATABOLIC PROCESS	GOBP	GO:1903052	77	-0.173552	-1.78117	0.0227363	0.172624	1	4577
AXIN MUTANTS DESTABILIZE THE DESTRUCTION COMPLEX, ACTIVATING WNT SIGNALING	REACTOME	R-HSA-4839735.1	11	-0.439771	-1.78283	0.0179038	0.172669	1	2189
LIPID HOMEOSTASIS	GOBP	GO:0055088	61	-0.193851	-1.78207	0.0176471	0.172821	1	1137
NEGATIVE REGULATION OF PROTEIN LOCALIZATION TO NUCLEUS	GOBP	GO:1900181	8	-0.505362	-1.77302	0.0174868	0.172954	1	5498
TRUNCATED APC MUTANTS DESTABILIZE THE DESTRUCTION COMPLEX	REACTOME DATABASE ID RELEASE 67	4839744	11	-0.439771	-1.7719	0.0236047	0.173519	1	2189
NEGATIVE REGULATION OF CD4-POSITIVE, ALPHA-BETA T CELL ACTIVATION	GOBP	GO:2000515	14	-0.39163	-1.77112	0.0183287	0.173739	1	5176
T CELL DIFFERENTIATION	GOBP	GO:0030217	49	-0.215441	-1.76992	0.0191388	0.174349	1	2605
REGULATION OF METAL ION TRANSPORT	GOBP	GO:0010959	148	-0.124266	-1.76926	0.0192939	0.174428	1	2166
INTERLEUKIN-3, INTERLEUKIN-5 AND GM-CSF SIGNALING	REACTOME	R-HSA-512988.5	33	-0.259108	-1.76871	0.0196511	0.174444	1	4872
LYSOSOME VESICLE BIOGENESIS	REACTOME DATABASE ID RELEASE 67	432720	28	-0.280136	-1.76637	0.0204491	0.176099	1	864
ESTABLISHMENT OF PROTEIN LOCALIZATION TO PEROXISOME	GOBP	GO:0072663	55	-0.201481	-1.76579	0.0140678	0.176156	1	3630
RNA LOCALIZATION	GOBP	GO:0006403	142	0.174482	2.41587	0.000595829	0.177911	0.5725	2622
REGULATION OF PROTEIN LOCALIZATION TO CELL PERIPHERY	GOBP	GO:1904375	73	-0.175573	-1.76264	0.0189602	0.178658	1	5366
REGULATION OF ACTIN FILAMENT DEPOLYMERIZATION	GOBP	GO:0030834	19	-0.337339	-1.76105	0.0206413	0.179671	1	2106
POSITIVE REGULATION OF CELL CYCLE G2/M PHASE TRANSITION	GOBP	GO:1902751	14	-0.390136	-1.75935	0.0188907	0.179772	1	6779
MITOCHONDRIAL FATTY ACID BETA-OXIDATION OF SATURATED FATTY ACIDS	REACTOME DATABASE ID RELEASE 67	77286	9	-0.480183	-1.76035	0.0230067	0.179815	1	4544
APOPTOTIC MITOCHONDRIAL CHANGES	GOBP	GO:0008637	31	-0.266897	-1.7598	0.0194818	0.17985	1	2777
PROTEIN TARGETING TO PEROXISOME	GOBP	GO:0006625	55	-0.201481	-1.75847	0.0205149	0.180103	1	3630
PROTEIN MATURATION	GOBP	GO:0051604	134	-0.130321	-1.7572	0.0215698	0.180852	1	3958
PROTEIN LOCALIZATION TO PEROXISOME	GOBP	GO:0072662	55	-0.201481	-1.75274	0.0170957	0.184583	1	3630
REGULATION OF NITRIC-OXIDE SYNTHASE ACTIVITY	GOBP	GO:0050999	30	-0.267374	-1.7517	0.0176692	0.185094	1	4073
REGULATION OF MEMBRANE PERMEABILITY	GOBP	GO:0090559	49	-0.210895	-1.75022	0.0215612	0.185534	1	2202
POSITIVE REGULATION OF CHEMOKINE PRODUCTION	GOBP	GO:0032722	26	-0.286193	-1.75068	0.0246493	0.185587	1	3237
PROTEIN ACTIVATION CASCADE	GOBP	GO:0072376	33	-0.254716	-1.74938	0.0258	0.185826	1	1892
NUCLEAR RECEPTOR TRANSCRIPTION PATHWAY	REACTOME DATABASE ID RELEASE 67	383280	23	-0.304595	-1.74735	0.0228	0.187315	1	6282
FC RECEPTOR SIGNALING PATHWAY	GOBP	GO:0038093	147	-0.123676	-1.74637	0.0203832	0.187763	1	5898
REGULATION OF STEROL TRANSPORT	GOBP	GO:0032371	24	-0.298326	-1.7444	0.022262	0.188182	1	5024
PROTEIN HOMOTRIMERIZATION	GOBP	GO:0070207	21	-0.318688	-1.74538	0.0205384	0.188218	1	3872
TRIGLYCERIDE METABOLISM	REACTOME	R-HSA-8979227.1	19	-0.335786	-1.74448	0.0228694	0.188599	1	6799
ESTABLISHMENT OF RNA LOCALIZATION	GOBP	GO:0051236	124	0.188258	2.44519	0.00040568	0.188624	0.4904	2320
BILE ACID AND BILE SALT TRANSPORT	GOBP	GO:0015721	8	-0.502456	-1.74088	0.021302	0.190602	1	2754
PLASMA LIPOPROTEIN ASSEMBLY	REACTOME	R-HSA-8963898.1	8	-0.506792	-1.74005	0.0202	0.190915	1	4094
REGULATION OF CHOLESTEROL TRANSPORT	GOBP	GO:0032374	24	-0.298326	-1.74088	0.0207295	0.19111	1	5024
LIPID DROPLET ORGANIZATION	GOBP	GO:0034389	10	-0.451465	-1.73839	0.0250853	0.192064	1	3876
MODULATION BY VIRUS OF HOST MORPHOLOGY OR PHYSIOLOGY	GOBP	GO:0019048	24	-0.297194	-1.73609	0.0240598	0.193858	1	2723
FATTY ACID ELONGATION	GOBP	GO:0030497	11	-0.428553	-1.73456	0.0207089	0.193872	1	3323
REGULATION OF T CELL MEDIATED CYTOTOXICITY	GOBP	GO:0001914	18	-0.339056	-1.73498	0.0223026	0.193968	1	6113
COMPLEX I BIOGENESIS	REACTOME	R-HSA-6799198.1	45	-0.21959	-1.73512	0.0218514	0.194342	1	3495
MICRORNA (MIRNA) BIOGENESIS	REACTOME	R-HSA-203927.3	24	0.349686	2.0523	0.00346444	0.194772	1	5841
POSITIVE REGULATION OF EXOCYTOSIS	GOBP	GO:0045921	44	-0.220009	-1.73312	0.02334	0.194796	1	6401
PHASE II - CONJUGATION OF COMPOUNDS	REACTOME	R-HSA-156580.2	57	-0.195763	-1.73173	0.0248619	0.195646	1	2514
COLLAGEN FIBRIL ORGANIZATION	GOBP	GO:0030199	22	-0.308573	-1.73112	0.0222222	0.195759	1	5667
REGULATION OF LIPOPROTEIN LIPASE ACTIVITY	GOBP	GO:0051004	10	-0.449932	-1.72992	0.0271771	0.195955	1	6114
PATTERN RECOGNITION RECEPTOR SIGNALING PATHWAY	GOBP	GO:0002221	90	-0.156257	-1.7304	0.0243659	0.195993	1	5313
POST-TRANSLATIONAL PROTEIN PHOSPHORYLATION	REACTOME DATABASE ID RELEASE 67	8957275	68	-0.177879	-1.72728	0.0232888	0.197628	1	814
CARBOXYLIC ACID TRANSPORT	GOBP	GO:0046942	114	-0.138222	-1.72766	0.0219802	0.197758	1	3255
CELLULAR DEFENSE RESPONSE	GOBP	GO:0006968	34	-0.249499	-1.72645	0.0263736	0.197954	1	4751
SEMAPHORIN-PLEXIN SIGNALING PATHWAY	GOBP	GO:0071526	31	0.311007	2.05299	0.0027972	0.198387	1	6227
REGULATION OF HUMORAL IMMUNE RESPONSE	GOBP	GO:0002920	30	-0.263762	-1.72547	0.0250601	0.198446	1	1892
DISORDERS OF TRANSMEMBRANE TRANSPORTERS	REACTOME DATABASE ID RELEASE 67	5619115	57	-0.194536	-1.72461	0.0233617	0.198806	1	7593
ORGANIC ACID TRANSPORT	GOBP	GO:0015849	114	-0.138222	-1.72395	0.0222886	0.198967	1	3255
COFACTOR CATABOLIC PROCESS	GOBP	GO:0051187	31	-0.258158	-1.71879	0.0279308	0.203787	1	3232
CELLULAR RESPONSE TO LOW-DENSITY LIPOPROTEIN PARTICLE STIMULUS	GOBP	GO:0071404	12	-0.407509	-1.71754	0.0261675	0.204596	1	1033
NEP NS2 INTERACTS WITH THE CELLULAR EXPORT MACHINERY	REACTOME DATABASE ID RELEASE 67	168333	27	0.328375	2.04079	0.00403388	0.204679	1	2942
PROTEIN AUTOUBIQUITINATION	GOBP	GO:0051865	46	-0.213792	-1.71629	0.0245983	0.205349	1	3672
BLOOD VESSEL ENDOTHELIAL CELL MIGRATION	GOBP	GO:0043534	18	0.396716	2.03573	0.00385005	0.206462	1	2387
NEGATIVE REGULATION OF ACTIN FILAMENT DEPOLYMERIZATION	GOBP	GO:0030835	12	-0.407457	-1.71155	0.0233447	0.207261	1	1959
INHIBITION OF REPLICATION INITIATION OF DAMAGED DNA BY RB1 E2F1	REACTOME	R-HSA-113501.3	11	-0.427151	-1.71091	0.027582	0.207415	1	2329
REGULATION OF EPIDERMAL GROWTH FACTOR-ACTIVATED RECEPTOR ACTIVITY	GOBP	GO:0007176	18	-0.337177	-1.71378	0.0246325	0.207504	1	4283
POSITIVE REGULATION OF BINDING	GOBP	GO:0051099	101	-0.146235	-1.71222	0.023118	0.207591	1	2460
PENTOSE METABOLIC PROCESS	GOBP	GO:0019321	8	-0.491484	-1.71162	0.0241517	0.207703	1	5652
POSITIVE REGULATION OF FATTY ACID METABOLIC PROCESS	GOBP	GO:0045923	19	-0.327806	-1.71294	0.0252	0.207858	1	6303
POSITIVE REGULATION OF G2/M TRANSITION OF MITOTIC CELL CYCLE	GOBP	GO:0010971	13	-0.390101	-1.7123	0.0262431	0.20802	1	6779
PHOSPHORYLATION OF CD3 AND TCR ZETA CHAINS	REACTOME DATABASE ID RELEASE 67	202427	15	-0.366005	-1.70983	0.0259349	0.208035	1	2605
VIRAL GENE EXPRESSION	GOBP	GO:0019080	124	0.192104	2.4845	0.000401284	0.208843	0.3889	2636
PEPTIDE CHAIN ELONGATION	REACTOME	R-HSA-156902.2	86	0.185939	2.02959	0.00317334	0.20989	1	2857
DIOL BIOSYNTHETIC PROCESS	GOBP	GO:0034312	11	-0.423013	-1.70543	0.0274245	0.210124	1	4394
LEUKOCYTE DIFFERENTIATION	GOBP	GO:0002521	133	-0.127217	-1.70584	0.027097	0.210188	1	2613
POSITIVE REGULATION OF ANGIOGENESIS	GOBP	GO:0045766	96	0.175277	2.007	0.00563834	0.210303	1	5010
POSITIVE REGULATION OF MYELOID LEUKOCYTE MEDIATED IMMUNITY	GOBP	GO:0002888	13	-0.389699	-1.70713	0.0234779	0.210402	1	5075
POSITIVE REGULATION OF CELL-CELL ADHESION	GOBP	GO:0022409	130	-0.127731	-1.70458	0.0266129	0.210523	1	3212
REGULATION OF COMPLEMENT CASCADE	REACTOME	R-HSA-977606.5	23	-0.297443	-1.7041	0.0266876	0.210535	1	1533
EXPORT OF VIRAL RIBONUCLEOPROTEINS FROM NUCLEUS	REACTOME DATABASE ID RELEASE 67	168274	27	0.328375	2.01295	0.0041958	0.210581	1	2942
POSITIVE REGULATION OF PROTEASOMAL PROTEIN CATABOLIC PROCESS	GOBP	GO:1901800	66	-0.179912	-1.70588	0.0271771	0.210664	1	4577
MIDBODY ABSCISSION	GOBP	GO:0061952	14	-0.375401	-1.70623	0.0231959	0.210823	1	5356
NONSENSE MEDIATED DECAY (NMD) INDEPENDENT OF THE EXON JUNCTION COMPLEX (EJC)	REACTOME	R-HSA-975956.1	92	0.178903	2.00956	0.00541734	0.211012	1	2857
DIOL METABOLIC PROCESS	GOBP	GO:0034311	11	-0.423013	-1.70272	0.0269307	0.211491	1	4394
MESENCHYMAL CELL DEVELOPMENT	GOBP	GO:0014031	37	0.277935	2.01407	0.00434439	0.213174	1	6227
EUKARYOTIC TRANSLATION ELONGATION	REACTOME	R-HSA-156842.2	89	0.182302	2.02315	0.00522088	0.213923	1	2857
TUBE FORMATION	GOBP	GO:0035148	39	0.272187	2.01659	0.00595238	0.21398	1	6953
INTRACELLULAR LIPID TRANSPORT	GOBP	GO:0032365	26	-0.278559	-1.69946	0.0287931	0.214467	1	1186
PEROXISOMAL PROTEIN IMPORT	REACTOME DATABASE ID RELEASE 67	9033241	49	-0.204726	-1.6967	0.0270707	0.216947	1	3630
NEGATIVE REGULATION OF STEM CELL DIFFERENTIATION	GOBP	GO:2000737	9	0.543639	2.01734	0.00481058	0.217283	1	2604
PROTEIN HETEROOLIGOMERIZATION	GOBP	GO:0051291	45	0.254179	1.99852	0.00528893	0.217324	1	1383
OXYGEN-DEPENDENT PROLINE HYDROXYLATION OF HYPOXIA-INDUCIBLE FACTOR ALPHA	REACTOME	R-HSA-1234176.2	56	-0.192314	-1.69199	0.0287379	0.220555	1	7593
REGULATION OF FIBROBLAST PROLIFERATION	GOBP	GO:0048145	41	-0.22352	-1.69227	0.0279374	0.22077	1	6737
BETA-CATENIN PHOSPHORYLATION CASCADE	REACTOME	R-HSA-196299.1	14	-0.374873	-1.69108	0.0320845	0.22102	1	2189
SYNTHESIS OF UDP-N-ACETYL-GLUCOSAMINE	REACTOME DATABASE ID RELEASE 67	446210	8	-0.490842	-1.69249	0.0243367	0.221068	1	4271
PYRIMIDINE DEOXYRIBONUCLEOTIDE CATABOLIC PROCESS	GOBP	GO:0009223	11	0.49142	1.99242	0.00772515	0.221469	1	1614
CIRCADIAN CLOCK	REACTOME	R-HSA-400253.2	60	-0.185152	-1.69017	0.0296	0.221492	1	2398
REGULATION OF NATURAL KILLER CELL ACTIVATION	GOBP	GO:0032814	13	-0.389997	-1.68684	0.029998	0.223056	1	2509
NUCLEOSIDE DIPHOSPHATE PHOSPHORYLATION	GOBP	GO:0006165	30	-0.257487	-1.687	0.0297881	0.223414	1	851
CELLULAR RESPONSE TO LIPOPROTEIN PARTICLE STIMULUS	GOBP	GO:0071402	20	-0.313487	-1.68458	0.0284878	0.223438	1	3189
CELLULAR AMINO ACID CATABOLIC PROCESS	GOBP	GO:0009063	72	-0.169403	-1.68788	0.0284797	0.223505	1	3376
TRICARBOXYLIC ACID METABOLIC PROCESS	GOBP	GO:0072350	34	-0.243551	-1.68489	0.0332387	0.223626	1	3837
ERKS ARE INACTIVATED	REACTOME DATABASE ID RELEASE 67	202670	10	-0.439387	-1.68714	0.0272893	0.223791	1	1789
POSITIVE REGULATION OF MEMBRANE PROTEIN ECTODOMAIN PROTEOLYSIS	GOBP	GO:0051044	12	-0.40059	-1.68511	0.0287149	0.223901	1	3886
NEUROINFLAMMATORY RESPONSE	GOBP	GO:0150076	13	-0.383256	-1.68367	0.0320032	0.223934	1	3438
RUNX1 REGULATES TRANSCRIPTION OF GENES INVOLVED IN DIFFERENTIATION OF HSCS	REACTOME	R-HSA-8939236.1	78	-0.163647	-1.68535	0.0298568	0.224173	1	7593
RESPONSE TO IRON ION	GOBP	GO:0010039	9	-0.45612	-1.68163	0.029132	0.224629	1	4811
PTERIDINE-CONTAINING COMPOUND BIOSYNTHETIC PROCESS	GOBP	GO:0042559	8	-0.484275	-1.68255	0.0283773	0.224644	1	5732
EXECUTION PHASE OF APOPTOSIS	GOBP	GO:0097194	38	-0.230201	-1.68201	0.0298657	0.224709	1	5636
REGULATION OF ANDROGEN RECEPTOR SIGNALING PATHWAY	GOBP	GO:0060765	25	-0.281643	-1.67906	0.030997	0.226445	1	2655
MULTIVESICULAR BODY ORGANIZATION	GOBP	GO:0036257	30	-0.257908	-1.67852	0.0297737	0.226523	1	6769
REGULATION OF RIG-I SIGNALING PATHWAY	GOBP	GO:0039535	13	-0.386842	-1.67929	0.0288253	0.22672	1	2544
POSITIVE REGULATION OF CELLULAR PROTEIN CATABOLIC PROCESS	GOBP	GO:1903364	93	-0.149533	-1.67669	0.0320411	0.227518	1	4683
HOMEOSTASIS OF NUMBER OF CELLS	GOBP	GO:0048872	59	-0.18674	-1.67697	0.0276656	0.227732	1	2832
POSITIVE REGULATION OF LYMPHOCYTE ACTIVATION	GOBP	GO:0051251	137	-0.123046	-1.67522	0.0290968	0.228633	1	2218
GLUCOSE METABOLISM	REACTOME DATABASE ID RELEASE 67	70326	71	0.201058	1.98413	0.00514648	0.228759	1	2942
GLYOXYLATE METABOLISM AND GLYCINE DEGRADATION	REACTOME	R-HSA-389661.5	21	-0.307157	-1.67407	0.0343108	0.228892	1	3471
REGULATION OF NECROPTOTIC CELL DEATH	REACTOME	R-HSA-5675482.2	9	-0.456481	-1.67408	0.0300737	0.229404	1	4807
REGULATION OF GLYCOGEN METABOLIC PROCESS	GOBP	GO:0070873	14	-0.366996	-1.67235	0.0325733	0.230332	1	4656
NEGATIVE REGULATION OF AXON GUIDANCE	GOBP	GO:1902668	18	0.384239	1.98011	0.0044044	0.230336	1	6227
REGULATION OF CELLULAR RESPONSE TO OXIDATIVE STRESS	GOBP	GO:1900407	41	-0.220412	-1.67104	0.0325235	0.230832	1	3792
HUMORAL IMMUNE RESPONSE	GOBP	GO:0006959	84	-0.155419	-1.67146	0.0313424	0.230858	1	2122
NUCLEOSIDE DIPHOSPHATE METABOLIC PROCESS	GOBP	GO:0009132	35	-0.237773	-1.67016	0.0291282	0.231323	1	859
ADAPTIVE IMMUNE RESPONSE	GOBP	GO:0002250	68	-0.172227	-1.66812	0.0305939	0.232084	1	1203
REGULATION OF EXTRINSIC APOPTOTIC SIGNALING PATHWAY VIA DEATH DOMAIN RECEPTORS	GOBP	GO:1902041	30	-0.256584	-1.66896	0.0303823	0.232161	1	5303
SYNTHESIS OF VERY LONG-CHAIN FATTY ACYL-COAS	REACTOME	R-HSA-75876.5	16	-0.346712	-1.66846	0.0328526	0.232206	1	3791
WNT SIGNALING PATHWAY, PLANAR CELL POLARITY PATHWAY	GOBP	GO:0060071	72	-0.166854	-1.66516	0.0314566	0.23494	1	2016
PTEN REGULATION	REACTOME	R-HSA-6807070.2	114	-0.133504	-1.66154	0.0315198	0.23809	1	7593
COSTIMULATION BY THE CD28 FAMILY	REACTOME	R-HSA-388841.2	47	-0.204631	-1.66181	0.0324195	0.238308	1	2700
NEGATIVE REGULATION OF ANDROGEN RECEPTOR SIGNALING PATHWAY	GOBP	GO:0060766	13	-0.378436	-1.66047	0.032728	0.238827	1	1783
POSITIVE REGULATION OF NEURON DEATH	GOBP	GO:1901216	37	-0.229258	-1.65907	0.0334461	0.239949	1	2866
INTRINSIC PATHWAY FOR APOPTOSIS	REACTOME DATABASE ID RELEASE 67	109606	40	-0.221295	-1.65655	0.0328638	0.241872	1	2272
SULFUR COMPOUND BIOSYNTHETIC PROCESS	GOBP	GO:0044272	121	-0.128738	-1.65692	0.0327405	0.241959	1	3910
REGULATION OF MACROPHAGE DERIVED FOAM CELL DIFFERENTIATION	GOBP	GO:0010743	23	-0.289498	-1.65279	0.0368358	0.245284	1	4518
CITRATE METABOLIC PROCESS	GOBP	GO:0006101	30	-0.25526	-1.65322	0.0382153	0.245323	1	3837
NEGATIVE REGULATION OF PROTEIN DEPOLYMERIZATION	GOBP	GO:1901880	23	-0.285877	-1.65123	0.0343706	0.246597	1	2144
INTERLEUKIN-15-MEDIATED SIGNALING PATHWAY	GOBP	GO:0035723	10	-0.424651	-1.64975	0.0321996	0.24784	1	3063
REGULATION OF PROTEIN DEPOLYMERIZATION	GOBP	GO:1901879	35	-0.23634	-1.64691	0.0321479	0.250213	1	2144
ANTIGEN PROCESSING AND PRESENTATION VIA MHC CLASS IB	GOBP	GO:0002475	10	-0.429293	-1.64704	0.0322969	0.250603	1	1901
TRICARBOXYLIC ACID CYCLE	GOBP	GO:0006099	29	-0.254138	-1.6449	0.0350524	0.251594	1	3696
ANTIBACTERIAL HUMORAL RESPONSE	GOBP	GO:0019731	15	-0.351368	-1.64518	0.0334835	0.251806	1	4248
POSITIVE REGULATION OF VASCULATURE DEVELOPMENT	GOBP	GO:1904018	108	0.161443	1.962	0.00667071	0.252379	1	5010
CELLULAR RESPONSE TO HYPOXIA	REACTOME DATABASE ID RELEASE 67	2262749	63	-0.175596	-1.64169	0.0388271	0.254483	1	1940
SYNTHESIS, SECRETION, AND DEACYLATION OF GHRELIN	REACTOME DATABASE ID RELEASE 67	422085	11	-0.407329	-1.64209	0.0317873	0.254535	1	4568
REGULATION OF HYPOXIA-INDUCIBLE FACTOR (HIF) BY OXYGEN	REACTOME DATABASE ID RELEASE 67	1234174	63	-0.175596	-1.6411	0.0331707	0.254648	1	1940
FOLIC ACID METABOLIC PROCESS	GOBP	GO:0046655	14	-0.363609	-1.64019	0.0371121	0.254702	1	6280
COFACTOR TRANSPORT	GOBP	GO:0051181	18	-0.320681	-1.64047	0.0387409	0.254891	1	3232
ACTIN FILAMENT CAPPING	GOBP	GO:0051693	10	-0.424065	-1.63902	0.0367158	0.255595	1	1959
NEGATIVE REGULATION OF CELLULAR PROTEIN LOCALIZATION	GOBP	GO:1903828	63	-0.175608	-1.63764	0.0325105	0.255671	1	5289
LOW-DENSITY LIPOPROTEIN PARTICLE CLEARANCE	GOBP	GO:0034383	21	-0.299617	-1.63773	0.0379594	0.256106	1	5141
REGULATION OF EXTRINSIC APOPTOTIC SIGNALING PATHWAY IN ABSENCE OF LIGAND	GOBP	GO:2001239	14	-0.361728	-1.63797	0.0387872	0.256361	1	3128
POSITIVE REGULATION OF T CELL MEDIATED CYTOTOXICITY	GOBP	GO:0001916	13	-0.373131	-1.63607	0.0373377	0.257112	1	6113
POSITIVE REGULATION OF VACUOLE ORGANIZATION	GOBP	GO:0044090	10	-0.421857	-1.63462	0.0385852	0.258392	1	5315
RUNX1 REGULATES GENES INVOLVED IN MEGAKARYOCYTE DIFFERENTIATION AND PLATELET FUNCTION	REACTOME	R-HSA-8936459.1	49	-0.196953	-1.63394	0.0381634	0.258674	1	5529
CELLULAR RESPONSE TO INTERLEUKIN-15	GOBP	GO:0071350	10	-0.424651	-1.63248	0.0402287	0.259964	1	3063
REGULATION OF POTASSIUM ION TRANSPORT	GOBP	GO:0043266	32	-0.243244	-1.63188	0.0402792	0.260159	1	2166
RESPONSE TO FATTY ACID	GOBP	GO:0070542	23	-0.283284	-1.62968	0.0364364	0.260209	1	7001
NEGATIVE REGULATION OF INNATE IMMUNE RESPONSE	GOBP	GO:0045824	30	-0.251061	-1.63084	0.0423395	0.260382	1	7215
NEGATIVE REGULATION OF VIRAL ENTRY INTO HOST CELL	GOBP	GO:0046597	11	-0.403937	-1.6297	0.0394473	0.260734	1	1577
RESPONSE TO INTERLEUKIN-15	GOBP	GO:0070672	10	-0.424651	-1.63092	0.0352441	0.260821	1	3063
MULTIVESICULAR BODY ASSEMBLY	GOBP	GO:0036258	29	-0.253275	-1.63004	0.0357569	0.26084	1	6769
DEFECTIVE CFTR CAUSES CYSTIC FIBROSIS	REACTOME	R-HSA-5678895.2	54	-0.187627	-1.62603	0.0390127	0.263742	1	7593
ABC TRANSPORTER DISORDERS	REACTOME	R-HSA-5619084.4	54	-0.187627	-1.62631	0.0403677	0.263939	1	7593
GLUTATHIONE METABOLIC PROCESS	GOBP	GO:0006749	33	-0.237377	-1.62532	0.0387188	0.264064	1	2757
TRANS-GOLGI NETWORK VESICLE BUDDING	REACTOME DATABASE ID RELEASE 67	199992	63	-0.174688	-1.62478	0.0372841	0.264224	1	3889
CELLULAR RESPONSE TO LIGHT STIMULUS	GOBP	GO:0071482	57	0.218509	1.95136	0.00633663	0.264741	1	3040
NUCLEOTIDE PHOSPHORYLATION	GOBP	GO:0046939	31	-0.246727	-1.62329	0.0352379	0.264993	1	851
REGULATION OF MITOCHONDRIAL MEMBRANE PERMEABILITY INVOLVED IN APOPTOTIC PROCESS	GOBP	GO:1902108	10	-0.417756	-1.62263	0.0391481	0.265286	1	2029
CLATHRIN DERIVED VESICLE BUDDING	REACTOME	R-HSA-421837.1	63	-0.174688	-1.62348	0.0354283	0.265306	1	3889
RIBOSOME LOCALIZATION	GOBP	GO:0033750	11	0.471369	1.91034	0.00874752	0.266101	1	2846
REGULATION OF TRANSCRIPTION OF NUCLEOLAR LARGE RRNA BY RNA POLYMERASE I	GOBP	GO:1901836	11	0.480751	1.94495	0.00733836	0.266125	1	4761
GPI ANCHOR METABOLIC PROCESS	GOBP	GO:0006505	30	0.29073	1.91734	0.00822302	0.266126	1	5293
HEART MORPHOGENESIS	GOBP	GO:0003007	85	0.175851	1.90285	0.0104475	0.267484	1	5508
INFLUENZA INFECTION	REACTOME DATABASE ID RELEASE 67	168254	143	0.139032	1.94683	0.00886525	0.267493	1	3445
AUTODEGRADATION OF CDH1 BY CDH1:APC C	REACTOME DATABASE ID RELEASE 67	174084	56	-0.183462	-1.61977	0.0427605	0.26783	1	1940
PROTEIN MONOUBIQUITINATION	GOBP	GO:0006513	42	-0.211092	-1.62	0.0417838	0.268088	1	3747
VIRAL MRNA TRANSLATION	REACTOME DATABASE ID RELEASE 67	192823	86	0.17422	1.89575	0.00998434	0.268211	1	2857
MONOUBIQUITINATED PROTEIN DEUBIQUITINATION	GOBP	GO:0035520	8	0.549687	1.90448	0.00885134	0.268321	1	3616
RIBOSOMAL SUBUNIT EXPORT FROM NUCLEUS	GOBP	GO:0000054	11	0.471369	1.90648	0.00827447	0.268729	1	2846
ENDOPLASMIC RETICULUM ORGANIZATION	GOBP	GO:0007029	38	-0.222004	-1.61834	0.0420608	0.26911	1	4850
LOSS OF NLP FROM MITOTIC CENTROSOMES	REACTOME	R-HSA-380259.1	53	0.223141	1.91754	0.00840504	0.269457	1	2352
LOSS OF PROTEINS REQUIRED FOR INTERPHASE MICROTUBULE ORGANIZATIONÂ FROM THE CENTROSOME	REACTOME DATABASE ID RELEASE 67	380284	53	0.223141	1.91039	0.00765666	0.269528	1	2352
NEGATIVE REGULATION OF TELOMERE MAINTENANCE VIA TELOMERASE	GOBP	GO:0032211	15	0.407695	1.89692	0.0100746	0.269674	1	2881
BASE-EXCISION REPAIR, AP SITE FORMATION	GOBP	GO:0006285	9	0.52166	1.9198	0.00879472	0.269675	1	1614
REGULATION OF ASTROCYTE DIFFERENTIATION	GOBP	GO:0048710	14	0.416889	1.89862	0.00915605	0.270489	1	1721
INTRACILIARY TRANSPORT	GOBP	GO:0042073	35	0.27259	1.91147	0.00811239	0.27143	1	4279
POSITIVE REGULATION OF MEMBRANE PERMEABILITY	GOBP	GO:1905710	10	-0.417756	-1.61612	0.042395	0.271441	1	2029
REGULATION OF RESPONSE TO REACTIVE OXYGEN SPECIES	GOBP	GO:1901031	18	-0.315891	-1.61539	0.041364	0.271816	1	4519
CARGO TRAFFICKING TO THE PERICILIARY MEMBRANE	REACTOME	R-HSA-5620920.2	41	0.254792	1.92012	0.00715137	0.272933	1	6389
AMEBOIDAL-TYPE CELL MIGRATION	GOBP	GO:0001667	79	0.186138	1.93796	0.00779844	0.273046	1	3710
OAS ANTIVIRAL RESPONSE	REACTOME DATABASE ID RELEASE 67	8983711	9	-0.442181	-1.61338	0.0429298	0.273897	1	1264
ANGIOTENSIN MATURATION	GOBP	GO:0002003	8	-0.464416	-1.61246	0.0459932	0.27451	1	1788
POSITIVE REGULATION OF LEUKOCYTE CELL-CELL ADHESION	GOBP	GO:1903039	115	-0.129584	-1.61182	0.0406699	0.274768	1	3212
PROTON TRANSMEMBRANE TRANSPORT	GOBP	GO:1902600	43	-0.207658	-1.60739	0.0431467	0.275583	1	2869
POSITIVE REGULATION OF GLYCOGEN BIOSYNTHETIC PROCESS	GOBP	GO:0045725	8	-0.4665	-1.61032	0.0447879	0.275613	1	3153
SCAVENGING BY CLASS A RECEPTORS	REACTOME DATABASE ID RELEASE 67	3000480	16	-0.333568	-1.60894	0.0405979	0.275737	1	6713
REGULATION OF ANGIOTENSIN LEVELS IN BLOOD	GOBP	GO:0002002	8	-0.464416	-1.61065	0.0461072	0.275758	1	1788
REGULATION OF EXOCYTOSIS	GOBP	GO:0017157	90	-0.145342	-1.60932	0.0409321	0.275809	1	5680
B CELL ACTIVATION	REACTOME	R-HSA-983705.1	97	-0.139601	-1.60753	0.0368442	0.275946	1	7852
REGULATION OF VIRAL-INDUCED CYTOPLASMIC PATTERN RECOGNITION RECEPTOR SIGNALING PATHWAY	GOBP	GO:0039531	16	-0.333985	-1.60777	0.0425146	0.276172	1	2544
REGULATION OF TYPE I INTERFERON PRODUCTION	GOBP	GO:0032479	95	-0.141603	-1.60941	0.0429363	0.27623	1	3936
REGULATION OF POLYSACCHARIDE METABOLIC PROCESS	GOBP	GO:0032881	18	-0.315435	-1.6081	0.0424641	0.276285	1	5141
PROTEIN LIPIDATION	GOBP	GO:0006497	66	0.200706	1.92022	0.00580464	0.276666	1	5355
POSITIVE REGULATION OF MITOCHONDRIAL MEMBRANE PERMEABILITY	GOBP	GO:0035794	10	-0.417756	-1.60528	0.0434955	0.276701	1	2029
AMYLOID-BETA CLEARANCE	GOBP	GO:0097242	17	-0.323917	-1.60556	0.0425101	0.276883	1	3595
ACTIVATION OF GENE EXPRESSION BY SREBF (SREBP)	REACTOME	R-HSA-2426168.2	36	-0.225906	-1.60586	0.0412082	0.277044	1	2436
REGULATION OF CHEMOKINE SECRETION	GOBP	GO:0090196	8	-0.45893	-1.60326	0.0470494	0.278822	1	3237
REGULATION OF SYNAPSE ORGANIZATION	GOBP	GO:0050807	58	0.214607	1.92036	0.0102781	0.280437	1	4521
REGULATION OF SYNAPSE ASSEMBLY	GOBP	GO:0051963	20	0.357307	1.92209	0.0077662	0.281743	1	4367
NEGATIVE REGULATION OF OXIDATIVE STRESS-INDUCED INTRINSIC APOPTOTIC SIGNALING PATHWAY	GOBP	GO:1902176	15	0.413496	1.92435	0.00998403	0.282228	1	3557
NUCLEAR ENVELOPE REASSEMBLY	GOBP	GO:0031468	17	-0.321551	-1.59798	0.0429719	0.283078	1	2968
PLATELET ACTIVATION	GOBP	GO:0030168	81	-0.152237	-1.59752	0.0426953	0.283165	1	2847
AMMONIUM ION METABOLIC PROCESS	GOBP	GO:0097164	102	-0.13541	-1.59694	0.04738	0.283402	1	1995
POSITIVE REGULATION OF NITRIC-OXIDE SYNTHASE ACTIVITY	GOBP	GO:0051000	13	-0.366668	-1.59811	0.0442285	0.283464	1	3622
POSITIVE REGULATION OF CHEMOKINE SECRETION	GOBP	GO:0090197	8	-0.45893	-1.59843	0.0470094	0.283601	1	3237
MITOTIC CYTOKINETIC PROCESS	GOBP	GO:1902410	16	-0.330761	-1.59867	0.0454274	0.283842	1	5356
NEGATIVE REGULATION OF NEUROGENESIS	GOBP	GO:0050768	88	0.171183	1.87917	0.00980196	0.283948	1	3287
REGULATION OF ACUTE INFLAMMATORY RESPONSE	GOBP	GO:0002673	46	-0.20011	-1.59893	0.0461871	0.284073	1	1892
SIGNALING BY TGF-BETA FAMILY MEMBERS	REACTOME	R-HSA-9006936.4	75	-0.15702	-1.59534	0.0424472	0.28501	1	2563
TELOMERE CAPPING	GOBP	GO:0016233	15	0.413826	1.92515	0.00766747	0.285189	1	2813
NEGATIVE REGULATION OF INTRINSIC APOPTOTIC SIGNALING PATHWAY IN RESPONSE TO DNA DAMAGE	GOBP	GO:1902230	23	-0.274954	-1.59266	0.0446983	0.285251	1	5162
PROTEIN UBIQUITINATION	REACTOME	R-HSA-8852135.2	55	-0.181489	-1.59297	0.0443693	0.285383	1	8091
MITOCHONDRIAL CALCIUM ION HOMEOSTASIS	GOBP	GO:0051560	16	-0.332013	-1.59377	0.0490931	0.285442	1	3954
FC-EPSILON RECEPTOR SIGNALING PATHWAY	GOBP	GO:0038095	99	-0.13652	-1.59329	0.0468254	0.285523	1	6687
DEOXYRIBOSE PHOSPHATE CATABOLIC PROCESS	GOBP	GO:0046386	15	0.402254	1.8761	0.011845	0.285594	1	2201
REGULATION OF TYPE 2 IMMUNE RESPONSE	GOBP	GO:0002828	13	-0.365294	-1.59423	0.0488625	0.285939	1	2783
COMPLEMENT CASCADE	REACTOME	R-HSA-166658.2	28	-0.251573	-1.5938	0.0487462	0.28596	1	1577
RESPONSE TO UV-B	GOBP	GO:0010224	11	0.468034	1.87923	0.0121457	0.287201	1	2883
REGULATION OF ESTABLISHMENT OF PROTEIN LOCALIZATION TO MITOCHONDRION	GOBP	GO:1903747	55	-0.181991	-1.59039	0.049444	0.287773	1	2432
REGULATION OF MACROPHAGE DIFFERENTIATION	GOBP	GO:0045649	8	-0.45795	-1.58913	0.0439495	0.288399	1	4636
POSITIVE REGULATION OF RELEASE OF CYTOCHROME C FROM MITOCHONDRIA	GOBP	GO:0090200	21	-0.29029	-1.58947	0.0509314	0.288484	1	6302
POSITIVE REGULATION OF DOUBLE-STRAND BREAK REPAIR VIA NONHOMOLOGOUS END JOINING	GOBP	GO:2001034	9	0.522911	1.92541	0.00972029	0.289135	1	2834
SIGNALING BY TGF-BETA RECEPTOR COMPLEX	REACTOME	R-HSA-170834.1	58	-0.17689	-1.5876	0.0448549	0.289388	1	3025
TOLL-LIKE RECEPTOR 4 SIGNALING PATHWAY	GOBP	GO:0034142	12	-0.377964	-1.58798	0.0525898	0.289405	1	4137
REGULATION OF CELLULAR RESPONSE TO GROWTH FACTOR STIMULUS	GOBP	GO:0090287	129	0.141553	1.86955	0.0113659	0.289635	1	3180
RENAL SYSTEM DEVELOPMENT	GOBP	GO:0072001	91	0.168922	1.87973	0.00933651	0.28979	1	7413
POSITIVE REGULATION OF ION TRANSPORT	GOBP	GO:0043270	98	-0.137561	-1.5828	0.0533652	0.28988	1	4266
REGULATION OF RELEASE OF CYTOCHROME C FROM MITOCHONDRIA	GOBP	GO:0090199	31	-0.239719	-1.58239	0.044695	0.289901	1	6302
POSITIVE REGULATION OF GLUCOSE IMPORT	GOBP	GO:0046326	16	-0.32787	-1.58681	0.0432519	0.289909	1	4694
BUTYROPHILIN (BTN) FAMILY INTERACTIONS	REACTOME	R-HSA-8851680.3	8	-0.456599	-1.58286	0.047134	0.290336	1	4651
DOWNSTREAM SIGNALING EVENTS OF B CELL RECEPTOR (BCR)	REACTOME	R-HSA-1168372.3	73	-0.157067	-1.58306	0.0530921	0.290605	1	7852
PLASMA LIPOPROTEIN CLEARANCE	REACTOME DATABASE ID RELEASE 67	8964043	23	-0.276849	-1.58139	0.0489567	0.290714	1	5141
LIPID MODIFICATION	GOBP	GO:0030258	105	-0.131987	-1.58368	0.0492788	0.29085	1	6164
INTERLEUKIN-12 FAMILY SIGNALING	REACTOME DATABASE ID RELEASE 67	447115	44	-0.201147	-1.58327	0.0473924	0.290859	1	3581
NEUTRAL LIPID BIOSYNTHETIC PROCESS	GOBP	GO:0046460	11	-0.392489	-1.58525	0.0471567	0.290936	1	1704
NEGATIVE REGULATION OF INTERLEUKIN-2 PRODUCTION	GOBP	GO:0032703	14	-0.350007	-1.58077	0.0492621	0.291009	1	3258
REGULATION OF ESTABLISHMENT OF PLANAR POLARITY	GOBP	GO:0090175	78	-0.152958	-1.58388	0.0461354	0.291113	1	2016
NEGATIVE REGULATION OF OSTEOCLAST DIFFERENTIATION	GOBP	GO:0045671	11	-0.394833	-1.58538	0.0525387	0.291307	1	1678
METABOLISM OF WATER-SOLUBLE VITAMINS AND COFACTORS	REACTOME DATABASE ID RELEASE 67	196849	86	-0.146236	-1.58411	0.047426	0.29134	1	3813
THROMBIN SIGNALLING THROUGH PROTEINASE ACTIVATED RECEPTORS (PARS)	REACTOME DATABASE ID RELEASE 67	456926	23	-0.277061	-1.58438	0.0531508	0.291539	1	4173
NEGATIVE REGULATION OF NERVOUS SYSTEM DEVELOPMENT	GOBP	GO:0051961	93	0.167687	1.87032	0.0103216	0.291663	1	3287
MYOGENESIS	REACTOME DATABASE ID RELEASE 67	525793	16	-0.327892	-1.57914	0.0518982	0.292646	1	7470
UROGENITAL SYSTEM DEVELOPMENT	GOBP	GO:0001655	98	0.160318	1.86557	0.00931551	0.293032	1	7413
NEURAL CREST CELL DIFFERENTIATION	GOBP	GO:0014033	37	0.255541	1.86056	0.013	0.294945	1	6775
REGULATION OF CHEMOKINE PRODUCTION	GOBP	GO:0032642	39	-0.212802	-1.57582	0.0495933	0.295128	1	3341
NEGATIVE REGULATION OF PROTEIN COMPLEX ASSEMBLY	GOBP	GO:0031333	65	-0.167524	-1.57648	0.0467271	0.295286	1	2081
ACYLGLYCEROL BIOSYNTHETIC PROCESS	GOBP	GO:0046463	11	-0.392489	-1.57676	0.0454274	0.295439	1	1704
NEGATIVE REGULATION OF ANTIGEN RECEPTOR-MEDIATED SIGNALING PATHWAY	GOBP	GO:0050858	15	-0.337271	-1.57591	0.0536807	0.295549	1	5885
CDO IN MYOGENESIS	REACTOME	R-HSA-375170.2	16	-0.327892	-1.57186	0.0538741	0.295678	1	7470
GOLGI ASSOCIATED VESICLE BIOGENESIS	REACTOME	R-HSA-432722.3	48	-0.192386	-1.57501	0.0440214	0.295682	1	3889
ENDOPLASMIC RETICULUM CALCIUM ION HOMEOSTASIS	GOBP	GO:0032469	13	-0.360267	-1.57254	0.052071	0.295838	1	3693
CORTICAL CYTOSKELETON ORGANIZATION	GOBP	GO:0030865	25	-0.264783	-1.5719	0.0528922	0.296159	1	3286
TOLL-LIKE RECEPTOR SIGNALING PATHWAY	GOBP	GO:0002224	75	-0.155485	-1.57265	0.0505844	0.296217	1	4949
INTERLEUKIN-12 SIGNALING	REACTOME DATABASE ID RELEASE 67	9020591	37	-0.218893	-1.57343	0.0503884	0.296253	1	3581
REGULATION OF CATION TRANSMEMBRANE TRANSPORT	GOBP	GO:1904062	124	-0.120909	-1.57103	0.0522979	0.296306	1	2166
ADAPTIVE IMMUNE RESPONSE BASED ON SOMATIC RECOMBINATION OF IMMUNE RECEPTORS BUILT FROM IMMUNOGLOBULIN SUPERFAMILY DOMAINS	GOBP	GO:0002460	54	-0.181172	-1.57297	0.0493877	0.296332	1	261
PI3K AKT ACTIVATION	REACTOME	R-HSA-198203.3	8	-0.452724	-1.57352	0.0507408	0.296665	1	4694
REGULATION OF T CELL CHEMOTAXIS	GOBP	GO:0010819	9	-0.427762	-1.57353	0.054509	0.297194	1	1424
ACTIVATION OF THE MRNA UPON BINDING OF THE CAP-BINDING COMPLEX AND EIFS, AND SUBSEQUENT BINDING TO 43S	REACTOME DATABASE ID RELEASE 67	72662	60	0.204346	1.86079	0.0149163	0.297781	1	6626
POSITIVE REGULATION OF ERYTHROCYTE DIFFERENTIATION	GOBP	GO:0045648	18	-0.309512	-1.56924	0.0535607	0.298236	1	1505
PYRIMIDINE NUCLEOTIDE CATABOLIC PROCESS	GOBP	GO:0006244	12	0.438377	1.85657	0.0110957	0.298274	1	1614
ENDOSOMAL SORTING COMPLEX REQUIRED FOR TRANSPORT (ESCRT)	REACTOME DATABASE ID RELEASE 67	917729	30	-0.239549	-1.56803	0.0531256	0.299366	1	6232
REV-MEDIATED NUCLEAR EXPORT OF HIV RNA	REACTOME DATABASE ID RELEASE 67	165054	29	0.287459	1.85368	0.0123382	0.299942	1	2942
REGULATION OF RYANODINE-SENSITIVE CALCIUM-RELEASE CHANNEL ACTIVITY	GOBP	GO:0060314	11	-0.3869	-1.56705	0.0554656	0.300208	1	1766
NEGATIVE REGULATION OF ESTABLISHMENT OF PROTEIN LOCALIZATION	GOBP	GO:1904950	99	-0.134315	-1.56605	0.0560096	0.301046	1	4580
NEUTRAL LIPID METABOLIC PROCESS	GOBP	GO:0006638	37	-0.214639	-1.56544	0.0507805	0.301361	1	1227
ETHER LIPID METABOLIC PROCESS	GOBP	GO:0046485	8	-0.449761	-1.56483	0.0540487	0.301664	1	6115
REGULATION OF RAS BY GAPS	REACTOME	R-HSA-5658442.1	59	-0.173931	-1.56333	0.0499398	0.302116	1	7679
INTERLEUKIN RECEPTOR SHC SIGNALING	REACTOME	R-HSA-912526.4	19	-0.298722	-1.56212	0.0499501	0.302203	1	4872
GLYCEROL ETHER METABOLIC PROCESS	GOBP	GO:0006662	8	-0.449761	-1.56242	0.0486869	0.302332	1	6115
REGULATION OF UBIQUITIN-DEPENDENT PROTEIN CATABOLIC PROCESS	GOBP	GO:2000058	97	-0.135509	-1.56352	0.0471888	0.302409	1	4577
SIGNALING BY NUCLEAR RECEPTORS	REACTOME	R-HSA-9006931.4	133	-0.116495	-1.56369	0.0510802	0.30271	1	5820
PROTEIN STABILIZATION	GOBP	GO:0050821	131	-0.116471	-1.56251	0.051676	0.30274	1	2368
CELLULAR RESPONSE TO FATTY ACID	GOBP	GO:0071398	17	-0.311306	-1.56105	0.0549738	0.303182	1	7001
LEUKOTRIENE BIOSYNTHETIC PROCESS	GOBP	GO:0019370	8	-0.448747	-1.5593	0.0534801	0.305071	1	3350
BARBED-END ACTIN FILAMENT CAPPING	GOBP	GO:0051016	8	-0.449006	-1.5584	0.0551041	0.305791	1	1959
DECTIN-1 MEDIATED NONCANONICAL NF-KB SIGNALING	REACTOME DATABASE ID RELEASE 67	5607761	55	-0.178519	-1.55745	0.0587269	0.306573	1	7720
LIGAND-DEPENDENT CASPASE ACTIVATION	REACTOME	R-HSA-140534.5	11	-0.385786	-1.55657	0.0544763	0.307258	1	4807
TUMOR NECROSIS FACTOR-MEDIATED SIGNALING PATHWAY	GOBP	GO:0033209	87	-0.142973	-1.55498	0.058184	0.307877	1	7999
THE ACTIVATION OF ARYLSULFATASES	REACTOME DATABASE ID RELEASE 67	1663150	8	-0.453095	-1.55528	0.0571542	0.307988	1	6078
MITOCHONDRIAL PROTEIN PROCESSING	GOBP	GO:0034982	9	-0.420512	-1.55533	0.0557208	0.308464	1	6440
REGULATION OF CALCIUM ION TRANSPORT	GOBP	GO:0051924	94	-0.136526	-1.55325	0.053181	0.309803	1	2160
REGULATION OF SYNAPSE STRUCTURE OR ACTIVITY	GOBP	GO:0050803	63	0.197089	1.84373	0.0158762	0.310297	1	4521
NCRNA EXPORT FROM NUCLEUS	GOBP	GO:0097064	34	0.265208	1.84527	0.0123138	0.310795	1	2942
REGULATION OF PROTEIN DEUBIQUITINATION	GOBP	GO:0090085	10	-0.40338	-1.55077	0.0570975	0.312793	1	5520
NEGATIVE REGULATION OF PROTEIN TRANSPORT	GOBP	GO:0051224	95	-0.136197	-1.54995	0.0550625	0.312928	1	4580
REGULATION OF PROTEIN LOCALIZATION TO PLASMA MEMBRANE	GOBP	GO:1903076	64	-0.166291	-1.55004	0.0543004	0.313326	1	3891
PYRIDINE NUCLEOTIDE METABOLIC PROCESS	GOBP	GO:0019362	74	-0.151661	-1.54816	0.0538135	0.314942	1	4931
CLEC7A (DECTIN-1) SIGNALING	REACTOME DATABASE ID RELEASE 67	5607764	85	-0.143696	-1.54653	0.0586234	0.316164	1	8216
LIPOPROTEIN BIOSYNTHETIC PROCESS	GOBP	GO:0042158	67	0.190486	1.83828	0.0143312	0.316414	1	5355
REGULATION OF T CELL RECEPTOR SIGNALING PATHWAY	GOBP	GO:0050856	18	-0.303975	-1.54657	0.0540814	0.316662	1	5885
RESPONSE TO TOXIC SUBSTANCE	GOBP	GO:0009636	117	-0.122411	-1.54456	0.0518385	0.318468	1	7483
APICAL JUNCTION ASSEMBLY	GOBP	GO:0043297	20	-0.28728	-1.54415	0.0543075	0.318507	1	4590
REGULATION OF MYOBLAST DIFFERENTIATION	GOBP	GO:0045661	20	0.342332	1.83397	0.0131135	0.320598	1	6754
MITOCHONDRIAL RESPIRATORY CHAIN COMPLEX ASSEMBLY	GOBP	GO:0033108	76	-0.150519	-1.5391	0.0569531	0.321458	1	2140
NEGATIVE REGULATION OF RNA SPLICING	GOBP	GO:0033119	17	-0.311264	-1.5398	0.0581134	0.321552	1	5695
POSITIVE REGULATION OF PROTEIN SECRETION	GOBP	GO:0050714	117	-0.122519	-1.54162	0.0538198	0.321643	1	2831
POSITIVE REGULATION OF MITOCHONDRIAL MEMBRANE PERMEABILITY INVOLVED IN APOPTOTIC PROCESS	GOBP	GO:1902110	8	-0.442698	-1.54049	0.0572289	0.321657	1	2029
ACYLGLYCEROL METABOLIC PROCESS	GOBP	GO:0006639	37	-0.214639	-1.53855	0.0554444	0.321739	1	1227
DAP12 INTERACTIONS	REACTOME	R-HSA-2172127.1	25	-0.257978	-1.54002	0.062399	0.321799	1	4694
FC EPSILON RECEPTOR (FCERI) SIGNALING	REACTOME DATABASE ID RELEASE 67	2454202	113	-0.124863	-1.53923	0.0592949	0.321807	1	6687
GPI ANCHOR BIOSYNTHETIC PROCESS	GOBP	GO:0006506	29	0.282637	1.82241	0.0133937	0.321942	1	5293
NON-CANONICAL WNT SIGNALING PATHWAY	GOBP	GO:0035567	99	-0.132866	-1.54065	0.0594159	0.321961	1	2016
VERY LONG-CHAIN FATTY ACID BIOSYNTHETIC PROCESS	GOBP	GO:0042761	10	-0.401217	-1.54096	0.0583114	0.322045	1	3323
TRANSPORT OF MATURE MRNA DERIVED FROM AN INTRON-CONTAINING TRANSCRIPT	REACTOME DATABASE ID RELEASE 67	159236	63	0.196416	1.83066	0.0123432	0.323104	1	2942
REGULATION OF OSTEOBLAST PROLIFERATION	GOBP	GO:0033688	12	-0.365433	-1.53415	0.0621866	0.32335	1	4276
INTRACILIARY TRANSPORT INVOLVED IN CILIUM ASSEMBLY	GOBP	GO:0035735	30	0.282017	1.82332	0.0159236	0.323454	1	4279
PROTEIN-DNA COMPLEX DISASSEMBLY	GOBP	GO:0032986	17	0.369053	1.82506	0.0157068	0.323464	1	4399
NEGATIVE REGULATION OF T CELL RECEPTOR SIGNALING PATHWAY	GOBP	GO:0050860	11	-0.379616	-1.53331	0.0634858	0.323522	1	5885
WNT SIGNALING PATHWAY	GOBP	GO:0016055	145	-0.109637	-1.53416	0.0605083	0.323865	1	2016
REGULATION OF LIPID TRANSPORT	GOBP	GO:0032368	46	-0.190958	-1.53332	0.0602956	0.324036	1	5373
REGULATION OF MULTICELLULAR ORGANISM GROWTH	GOBP	GO:0040014	9	-0.417818	-1.53253	0.0625743	0.324113	1	5236
NEGATIVE REGULATION OF CD4-POSITIVE, ALPHA-BETA T CELL DIFFERENTIATION	GOBP	GO:0043371	12	-0.367724	-1.53467	0.0585867	0.324203	1	5176
REGULATION OF ADAPTIVE IMMUNE RESPONSE	GOBP	GO:0002819	81	-0.145606	-1.5342	0.0604374	0.324353	1	2783
REGULATION OF PROTEIN COMPLEX DISASSEMBLY	GOBP	GO:0043244	55	-0.176495	-1.53479	0.0597403	0.324584	1	4108
EPITHELIAL TUBE MORPHOGENESIS	GOBP	GO:0060562	93	0.161598	1.82617	0.0119593	0.324645	1	5384
UDP-N-ACETYLGLUCOSAMINE METABOLIC PROCESS	GOBP	GO:0006047	12	-0.365884	-1.5358	0.0576616	0.324716	1	4271
REGULATION OF PEPTIDYL-THREONINE PHOSPHORYLATION	GOBP	GO:0010799	23	-0.265664	-1.53136	0.0604968	0.324774	1	2368
GLYCOSPHINGOLIPID METABOLISM	REACTOME DATABASE ID RELEASE 67	1660662	31	-0.231723	-1.53606	0.0633988	0.324869	1	7107
DARPP-32 EVENTS	REACTOME DATABASE ID RELEASE 67	180024	17	-0.310054	-1.53489	0.0621876	0.324984	1	1789
MAINTENANCE OF CELL POLARITY	GOBP	GO:0030011	9	-0.418469	-1.53522	0.0601005	0.32504	1	2761
PYRUVATE METABOLIC PROCESS	GOBP	GO:0006090	46	-0.190606	-1.53147	0.0567475	0.325157	1	3687
CDK-MEDIATED PHOSPHORYLATION AND REMOVAL OF CDC6	REACTOME	R-HSA-69017.2	58	-0.171115	-1.53006	0.0591387	0.325608	1	1940
POSITIVE REGULATION OF INTRINSIC APOPTOTIC SIGNALING PATHWAY	GOBP	GO:2001244	34	-0.221288	-1.53041	0.0594929	0.325623	1	2777
CARDIOCYTE DIFFERENTIATION	GOBP	GO:0035051	36	0.256502	1.82737	0.0125249	0.32569	1	5797
NEGATIVE REGULATION OF SIGNAL TRANSDUCTION BY P53 CLASS MEDIATOR	GOBP	GO:1901797	20	-0.286175	-1.52941	0.0660528	0.326015	1	4047
CELL MIGRATION INVOLVED IN SPROUTING ANGIOGENESIS	GOBP	GO:0002042	15	0.385482	1.80951	0.0139387	0.326334	1	2387
TRANSLATION INITIATION COMPLEX FORMATION	REACTOME DATABASE ID RELEASE 67	72649	59	0.200919	1.80418	0.0161354	0.326756	1	6626
NEF MEDIATED CD4 DOWN-REGULATION	REACTOME DATABASE ID RELEASE 67	167590	8	-0.440738	-1.52846	0.0659949	0.326874	1	4827
NEGATIVE REGULATION OF TELOMERE MAINTENANCE	GOBP	GO:0032205	25	0.301155	1.80571	0.0148013	0.327057	1	2881
NICOTINAMIDE NUCLEOTIDE METABOLIC PROCESS	GOBP	GO:0046496	74	-0.151661	-1.52794	0.0587292	0.327117	1	4931
NUCLEAR IMPORT OF REV PROTEIN	REACTOME	R-HSA-180746.1	27	0.291248	1.80232	0.0163184	0.32719	1	2942
ANDROGEN RECEPTOR SIGNALING PATHWAY	GOBP	GO:0030521	25	-0.255126	-1.52736	0.0670952	0.327431	1	1172
REGULATION OF AXON EXTENSION INVOLVED IN AXON GUIDANCE	GOBP	GO:0048841	20	0.339784	1.81741	0.0126432	0.327668	1	6227
NUCLEAR-TRANSCRIBED MRNA CATABOLIC PROCESS, NONSENSE-MEDIATED DECAY	GOBP	GO:0000184	109	0.149326	1.8104	0.0157322	0.327792	1	2636
NIK-->NONCANONICAL NF-KB SIGNALING	REACTOME	R-HSA-5676590.1	54	-0.176135	-1.52667	0.0665591	0.327927	1	7720
INTERACTION WITH HOST	GOBP	GO:0051701	64	-0.162069	-1.5261	0.0600081	0.328244	1	2723
RIBOSOMAL SCANNING AND START CODON RECOGNITION	REACTOME	R-HSA-72702.3	59	0.200919	1.81185	0.0135458	0.328257	1	6626
OXIDATIVE STRESS INDUCED SENESCENCE	REACTOME	R-HSA-2559580.3	69	-0.15598	-1.5257	0.0579127	0.328308	1	5522
REGULATION OF INTERLEUKIN-4 PRODUCTION	GOBP	GO:0032673	18	-0.297942	-1.5224	0.0649634	0.328324	1	4718
NEGATIVE REGULATION OF LEUKOCYTE ACTIVATION	GOBP	GO:0002695	74	-0.150095	-1.52167	0.0608122	0.328351	1	4348
NEGATIVE REGULATION OF MYELOID CELL DIFFERENTIATION	GOBP	GO:0045638	38	-0.207525	-1.52194	0.0666935	0.328485	1	4718
MODIFICATION BY SYMBIONT OF HOST MORPHOLOGY OR PHYSIOLOGY	GOBP	GO:0044003	29	-0.238266	-1.5232	0.0641001	0.328754	1	2723
REGULATION OF CHOLESTEROL EFFLUX	GOBP	GO:0010874	14	-0.333816	-1.52244	0.0629593	0.328805	1	5024
CELLULAR RESPONSE TO BIOTIC STIMULUS	GOBP	GO:0071216	94	-0.134457	-1.52461	0.0628251	0.328835	1	7499
REGULATION OF LIPID BIOSYNTHETIC PROCESS	GOBP	GO:0046890	106	-0.127155	-1.52423	0.0635492	0.328863	1	1012
REGULATION OF ERYTHROCYTE DIFFERENTIATION	GOBP	GO:0045646	26	-0.249766	-1.52492	0.0631664	0.328919	1	1505
MACROPHAGE ACTIVATION	GOBP	GO:0042116	19	-0.29237	-1.52376	0.0635687	0.329005	1	3189
POSITIVE REGULATION OF EXOSOMAL SECRETION	GOBP	GO:1903543	13	-0.347166	-1.52265	0.0667988	0.329014	1	6401
CLASS A 1 (RHODOPSIN-LIKE RECEPTORS)	REACTOME	R-HSA-373076.6	107	-0.126044	-1.52331	0.0601222	0.32914	1	6710
PD-1 SIGNALING	REACTOME	R-HSA-389948.1	14	-0.337365	-1.51854	0.0641785	0.329336	1	2605
CROSS-PRESENTATION OF PARTICULATE EXOGENOUS ANTIGENS (PHAGOSOMES)	REACTOME	R-HSA-1236973.1	8	-0.437461	-1.51958	0.065771	0.329346	1	699
REGULATION OF T CELL MIGRATION	GOBP	GO:2000404	24	-0.262619	-1.51991	0.0664	0.329394	1	1718
REGULATION OF LEUKOCYTE ADHESION TO VASCULAR ENDOTHELIAL CELL	GOBP	GO:1904994	10	-0.393466	-1.51809	0.0650733	0.329469	1	3409
POSITIVE REGULATION OF CELLULAR RESPONSE TO OXIDATIVE STRESS	GOBP	GO:1900409	10	-0.396124	-1.52016	0.0693961	0.329554	1	6711
ETHANOL OXIDATION	GOBP	GO:0006069	10	-0.390446	-1.51906	0.0703854	0.329608	1	6774
RESPONSE TO LIGHT STIMULUS	GOBP	GO:0009416	128	0.137393	1.81453	0.0172656	0.329658	1	3089
AURKA ACTIVATION BY TPX2	REACTOME DATABASE ID RELEASE 67	8854518	55	0.207322	1.80589	0.0123752	0.329689	1	2352
ETHANOL OXIDATION	REACTOME	R-HSA-71384.2	10	-0.390446	-1.51855	0.0700981	0.329839	1	6774
REGULATION OF PROTEOLYSIS INVOLVED IN CELLULAR PROTEIN CATABOLIC PROCESS	GOBP	GO:1903050	140	-0.110328	-1.51749	0.0610748	0.329849	1	2678
PYRIDINE-CONTAINING COMPOUND METABOLIC PROCESS	GOBP	GO:0072524	80	-0.144597	-1.52024	0.0627443	0.329956	1	4931
SELENOAMINO ACID METABOLISM	REACTOME	R-HSA-2408522.2	106	0.150771	1.81213	0.015819	0.330815	1	2636
REGULATION OF TRANSCRIPTION FROM RNA POLYMERASE II PROMOTER IN RESPONSE TO HYPOXIA	GOBP	GO:0061418	64	-0.161022	-1.51562	0.0617966	0.332089	1	7593
REGULATION OF OXIDATIVE STRESS-INDUCED NEURON DEATH	GOBP	GO:1903203	13	-0.347444	-1.51483	0.0700803	0.33273	1	2981
AGING	GOBP	GO:0007568	52	-0.1785	-1.51412	0.0667599	0.332748	1	5289
CALCIUM-MEDIATED SIGNALING	GOBP	GO:0019722	75	-0.14984	-1.51426	0.0655901	0.333055	1	8861
ENERGY RESERVE METABOLIC PROCESS	GOBP	GO:0006112	30	-0.232476	-1.51327	0.0651426	0.333483	1	3349
CTLA4 INHIBITORY SIGNALING	REACTOME	R-HSA-389513.1	14	-0.336644	-1.51098	0.0710024	0.336357	1	2613
ESCRT COMPLEX DISASSEMBLY	GOBP	GO:1904896	10	-0.390897	-1.51014	0.0740449	0.337105	1	6769
NEGATIVE REGULATION OF CELL ACTIVATION	GOBP	GO:0050866	85	-0.139031	-1.50908	0.0671114	0.33815	1	4348
MITOTIC NUCLEAR ENVELOPE REASSEMBLY	GOBP	GO:0007084	9	-0.410809	-1.50698	0.0707151	0.340789	1	2846
NONSENSE-MEDIATED DECAY (NMD)	REACTOME DATABASE ID RELEASE 67	927802	110	0.145802	1.79248	0.0168438	0.341903	1	2636
MITOCHONDRIAL PROTEIN IMPORT	REACTOME DATABASE ID RELEASE 67	1268020	58	-0.167537	-1.50376	0.0708283	0.34256	1	2171
CELLULAR RESPONSE TO HYPOXIA	GOBP	GO:0071456	108	-0.124605	-1.50337	0.0670817	0.342601	1	6651
REGULATION OF LYMPHOCYTE DIFFERENTIATION	GOBP	GO:0045619	68	-0.155452	-1.50543	0.0654962	0.342651	1	2368
LYMPHOCYTE MEDIATED IMMUNITY	GOBP	GO:0002449	50	-0.180036	-1.50401	0.0690147	0.342721	1	898
GAMMA CARBOXYLATION, HYPUSINE FORMATION AND ARYLSULFATASE ACTIVATION	REACTOME	R-HSA-163841.2	24	-0.257678	-1.50442	0.0678679	0.343157	1	4549
ESCRT III COMPLEX DISASSEMBLY	GOBP	GO:1904903	10	-0.390897	-1.50405	0.0693269	0.343189	1	6769
REGULATION OF NIK/NF-KAPPAB SIGNALING	GOBP	GO:1901222	63	-0.161657	-1.50449	0.0676079	0.34358	1	2799
POSITIVE REGULATION OF LYMPHOCYTE CHEMOTAXIS	GOBP	GO:0140131	10	-0.38968	-1.50206	0.0687251	0.34408	1	1230
NEGATIVE REGULATION OF CALCIUM-MEDIATED SIGNALING	GOBP	GO:0050849	18	-0.296418	-1.50064	0.0707547	0.344115	1	3501
NEGATIVE REGULATION OF LEUKOCYTE DIFFERENTIATION	GOBP	GO:1902106	40	-0.201469	-1.49983	0.070002	0.344288	1	2769
POSITIVE REGULATION OF PEPTIDE SECRETION	GOBP	GO:0002793	118	-0.119309	-1.50013	0.0657064	0.344364	1	2831
TNFR2 NON-CANONICAL NF-KB PATHWAY	REACTOME DATABASE ID RELEASE 67	5668541	75	-0.148002	-1.50145	0.071013	0.344485	1	8289
REGULATION OF DNA-TEMPLATED TRANSCRIPTION IN RESPONSE TO STRESS	GOBP	GO:0043620	92	-0.133604	-1.5007	0.0675164	0.344548	1	3720
OXIDOREDUCTION COENZYME METABOLIC PROCESS	GOBP	GO:0006733	86	-0.138524	-1.50073	0.06842	0.345027	1	4931
POSITIVE REGULATION OF SYNAPSE ASSEMBLY	GOBP	GO:0051965	14	0.392873	1.77132	0.0199919	0.346438	1	4367
CELL-CELL SIGNALING BY WNT	GOBP	GO:0198738	147	-0.105663	-1.49797	0.0665306	0.346621	1	2016
PURINE NUCLEOSIDE DIPHOSPHATE METABOLIC PROCESS	GOBP	GO:0009135	29	-0.233693	-1.49702	0.077166	0.347545	1	859
PROTEIN TARGETING TO ER	GOBP	GO:0045047	100	0.152903	1.7714	0.0209486	0.349059	1	4313
IKK COMPLEX RECRUITMENT MEDIATED BY RIP1	REACTOME DATABASE ID RELEASE 67	937041	21	-0.26923	-1.4931	0.0694445	0.349869	1	4949
FOLIC ACID-CONTAINING COMPOUND METABOLIC PROCESS	GOBP	GO:0006760	16	-0.310026	-1.49499	0.0727962	0.350137	1	6280
REGULATION OF REGULATED SECRETORY PATHWAY	GOBP	GO:1903305	54	-0.174286	-1.49317	0.0764318	0.350296	1	5067
RESPONSE TO PROGESTERONE	GOBP	GO:0032570	9	-0.410448	-1.49344	0.073435	0.350426	1	2850
NEGATIVE REGULATION OF MRNA CATABOLIC PROCESS	GOBP	GO:1902373	27	0.289295	1.78624	0.0161612	0.350526	1	6254
STEROL HOMEOSTASIS	GOBP	GO:0055092	36	-0.210335	-1.49363	0.0745216	0.350657	1	1066
FCERI MEDIATED NF-KB ACTIVATION	REACTOME	R-HSA-2871837.2	69	-0.15363	-1.49391	0.0720953	0.350769	1	8123
STRESS GRANULE ASSEMBLY	GOBP	GO:0034063	11	0.441082	1.77638	0.0212934	0.351055	1	3182
MONOSACCHARIDE METABOLIC PROCESS	GOBP	GO:0005996	98	-0.129304	-1.49398	0.069211	0.351194	1	5830
TRNA-CONTAINING RIBONUCLEOPROTEIN COMPLEX EXPORT FROM NUCLEUS	GOBP	GO:0071431	30	0.269044	1.76715	0.0189583	0.351459	1	2942
RELEASE OF SEQUESTERED CALCIUM ION INTO CYTOSOL	GOBP	GO:0051209	25	0.297798	1.77156	0.0183579	0.351563	1	4695
DNA DEALKYLATION INVOLVED IN DNA REPAIR	GOBP	GO:0006307	8	0.510656	1.7744	0.0180162	0.351915	1	2661
NEGATIVE REGULATION OF RAS PROTEIN SIGNAL TRANSDUCTION	GOBP	GO:0046580	26	0.289717	1.77259	0.0181174	0.352467	1	7040
REGULATION OF FATTY ACID BIOSYNTHETIC PROCESS	GOBP	GO:0042304	27	-0.238086	-1.48999	0.0744349	0.353589	1	6412
POSITIVE REGULATION OF INTERLEUKIN-4 PRODUCTION	GOBP	GO:0032753	15	-0.319627	-1.49029	0.069972	0.35365	1	4600
NEURAL CREST CELL MIGRATION	GOBP	GO:0001755	23	0.309378	1.77645	0.0180418	0.353824	1	6227
GLUTAMINE FAMILY AMINO ACID CATABOLIC PROCESS	GOBP	GO:0009065	10	0.457503	1.76394	0.0189798	0.35459	1	3807
SRP-DEPENDENT COTRANSLATIONAL PROTEIN TARGETING TO MEMBRANE	GOBP	GO:0006614	88	0.161547	1.7776	0.0140112	0.354598	1	2636
NONSENSE MEDIATED DECAY (NMD) ENHANCED BY THE EXON JUNCTION COMPLEX (EJC)	REACTOME DATABASE ID RELEASE 67	975957	110	0.145802	1.78074	0.017283	0.354696	1	2636
REGULATION OF GLUCOKINASE BY GLUCOKINASE REGULATORY PROTEIN	REACTOME DATABASE ID RELEASE 67	170822	25	0.29565	1.7623	0.0198823	0.354945	1	2942
NEUROMUSCULAR PROCESS	GOBP	GO:0050905	17	-0.296473	-1.48712	0.0759649	0.355991	1	5859
STIMULATORY C-TYPE LECTIN RECEPTOR SIGNALING PATHWAY	GOBP	GO:0002223	80	-0.141536	-1.48673	0.0714863	0.356061	1	7741
REGULATION OF CHOLESTEROL BIOSYNTHESIS BY SREBP (SREBF)	REACTOME	R-HSA-1655829.2	48	-0.180579	-1.48763	0.0712708	0.356243	1	1706
APC C:CDC20 MEDIATED DEGRADATION OF SECURIN	REACTOME	R-HSA-174154.2	59	-0.165255	-1.48725	0.0724666	0.356308	1	1940
CROSS-PRESENTATION OF SOLUBLE EXOGENOUS ANTIGENS (ENDOSOMES)	REACTOME	R-HSA-1236978.1	41	-0.195113	-1.48622	0.0727784	0.356347	1	7593
PURINE RIBONUCLEOSIDE DIPHOSPHATE METABOLIC PROCESS	GOBP	GO:0009179	29	-0.233693	-1.48783	0.0743083	0.356475	1	859
NEURAL CREST CELL DEVELOPMENT	GOBP	GO:0014032	33	0.25812	1.75706	0.0190271	0.356513	1	6227
NEPHRON DEVELOPMENT	GOBP	GO:0072006	49	0.213957	1.77805	0.0181131	0.356709	1	5339
KIDNEY DEVELOPMENT	GOBP	GO:0001822	84	0.166969	1.78106	0.0185514	0.357098	1	7413
N-GLYCAN PROCESSING	GOBP	GO:0006491	13	-0.342568	-1.48406	0.0787369	0.357583	1	6452
SUMOYLATION OF DNA METHYLATION PROTEINS	REACTOME	R-HSA-4655427.3	11	-0.369651	-1.48469	0.0784588	0.357668	1	4986
REGULATION OF ACTIN FILAMENT LENGTH	GOBP	GO:0030832	97	-0.128448	-1.48363	0.0673596	0.357706	1	2594
EPHB-MEDIATED FORWARD SIGNALING	REACTOME DATABASE ID RELEASE 67	3928662	26	-0.243218	-1.48496	0.0731756	0.35778	1	3286
ENTRY INTO OTHER ORGANISM INVOLVED IN SYMBIOTIC INTERACTION	GOBP	GO:0051828	23	-0.257362	-1.48122	0.0749849	0.357803	1	2460
FOXO-MEDIATED TRANSCRIPTION OF OXIDATIVE STRESS, METABOLIC AND NEURONAL GENES	REACTOME DATABASE ID RELEASE 67	9615017	20	-0.273974	-1.48049	0.0765838	0.357918	1	1406
RESPONSE TO NICOTINE	GOBP	GO:0035094	9	-0.40447	-1.48076	0.0719727	0.358029	1	6618
REGULATION OF CD4-POSITIVE, ALPHA-BETA T CELL ACTIVATION	GOBP	GO:2000514	32	-0.222134	-1.48411	0.0777599	0.358036	1	5176
BIOLOGICAL OXIDATIONS	REACTOME	R-HSA-211859.2	120	-0.116632	-1.48141	0.0760419	0.358041	1	2514
REGULATION OF ACTIN POLYMERIZATION OR DEPOLYMERIZATION	GOBP	GO:0008064	97	-0.128448	-1.48145	0.0695293	0.358505	1	2594
MEIOTIC CELL CYCLE	GOBP	GO:0051321	53	0.203185	1.75741	0.0191764	0.358568	1	5925
DEOXYRIBONUCLEOTIDE CATABOLIC PROCESS	GOBP	GO:0009264	16	0.364736	1.75312	0.0217649	0.358603	1	2201
HH MUTANTS ABROGATE LIGAND SECRETION	REACTOME	R-HSA-5387390.3	50	-0.177142	-1.48164	0.0742653	0.35873	1	7593
NEGATIVE REGULATION OF MACROPHAGE DERIVED FOAM CELL DIFFERENTIATION	GOBP	GO:0010745	11	-0.366226	-1.48167	0.0782504	0.359193	1	5024
ENTRY INTO HOST	GOBP	GO:0044409	23	-0.257362	-1.47923	0.0748568	0.359331	1	2460
TRNA EXPORT FROM NUCLEUS	GOBP	GO:0006409	30	0.269044	1.75132	0.0214584	0.359381	1	2942
POSITIVE REGULATION OF OXIDATIVE STRESS-INDUCED CELL DEATH	GOBP	GO:1903209	8	-0.426737	-1.4818	0.0759367	0.359525	1	818
REGULATION OF LOCALIZATION OF FOXO TRANSCRIPTION FACTORS	REACTOME DATABASE ID RELEASE 67	9614399	8	-0.427109	-1.48197	0.0803412	0.359785	1	2202
EAR DEVELOPMENT	GOBP	GO:0043583	25	0.294819	1.75777	0.0209222	0.360629	1	6949
INTERACTIONS OF REV WITH HOST CELLULAR PROTEINS	REACTOME DATABASE ID RELEASE 67	177243	30	0.269044	1.74372	0.022637	0.36075	1	2942
SUMOYLATION OF SUMOYLATION PROTEINS	REACTOME	R-HSA-4085377.3	30	0.269044	1.7532	0.020653	0.36115	1	2942
NEGATIVE REGULATION OF DNA BIOSYNTHETIC PROCESS	GOBP	GO:2000279	23	0.306329	1.74859	0.0212085	0.361881	1	2881
NEGATIVE REGULATION OF CYTOKINE SECRETION	GOBP	GO:0050710	36	-0.207286	-1.4742	0.0849529	0.362014	1	3876
POSITIVE REGULATION OF POTASSIUM ION TRANSPORT	GOBP	GO:0043268	16	-0.305483	-1.47544	0.0834506	0.362146	1	2166
REGULATION OF TRANSPORTER ACTIVITY	GOBP	GO:0032409	106	-0.123035	-1.47509	0.0789264	0.362156	1	4305
ENTRY INTO CELL OF OTHER ORGANISM INVOLVED IN SYMBIOTIC INTERACTION	GOBP	GO:0051806	23	-0.257362	-1.47437	0.0821727	0.362264	1	2460
METABOLISM OF FOLATE AND PTERINES	REACTOME	R-HSA-196757.5	12	-0.351626	-1.47556	0.0816532	0.362483	1	6280
REGULATION OF MITOCHONDRIAL OUTER MEMBRANE PERMEABILIZATION INVOLVED IN APOPTOTIC SIGNALING PATHWAY	GOBP	GO:1901028	32	-0.219667	-1.47445	0.0790412	0.362661	1	1733
INNER EAR DEVELOPMENT	GOBP	GO:0048839	20	0.324741	1.74537	0.0237759	0.362828	1	6949
CELL AGING	GOBP	GO:0007569	33	-0.217007	-1.47567	0.0843445	0.362828	1	1973
CELLULAR RESPONSE TO PROSTAGLANDIN STIMULUS	GOBP	GO:0071379	9	-0.403849	-1.47333	0.0774438	0.362869	1	5391
TISSUE MIGRATION	GOBP	GO:0090130	50	0.209218	1.74388	0.0217094	0.363032	1	4127
WATER-SOLUBLE VITAMIN METABOLIC PROCESS	GOBP	GO:0006767	56	-0.167567	-1.47613	0.0713439	0.363166	1	6280
PCP CE PATHWAY	REACTOME	R-HSA-4086400.2	81	-0.140563	-1.47579	0.0820461	0.363172	1	2016
MYELOID DENDRITIC CELL ACTIVATION	GOBP	GO:0001773	8	-0.425667	-1.47637	0.0800956	0.363323	1	2218
NEGATIVE REGULATION OF PHAGOCYTOSIS	GOBP	GO:0050765	9	-0.399533	-1.47263	0.0825561	0.363465	1	4205
NEGATIVE REGULATION OF SEQUESTERING OF CALCIUM ION	GOBP	GO:0051283	27	0.281516	1.74628	0.022409	0.36369	1	4695
B CELL ACTIVATION INVOLVED IN IMMUNE RESPONSE	GOBP	GO:0002312	20	-0.27438	-1.47048	0.0854221	0.365283	1	4733
NEGATIVE REGULATION OF MYELOID LEUKOCYTE DIFFERENTIATION	GOBP	GO:0002762	19	-0.279067	-1.46846	0.0801127	0.365368	1	2752
POSITIVE REGULATION OF VIRAL LIFE CYCLE	GOBP	GO:1903902	51	-0.174769	-1.46912	0.0824351	0.36537	1	2424
NEGATIVE REGULATION OF INFLAMMATORY RESPONSE	GOBP	GO:0050728	61	-0.158776	-1.47101	0.0811391	0.365482	1	3891
HH MUTANTS THAT DON'T UNDERGO AUTOCATALYTIC PROCESSING ARE DEGRADED BY ERAD	REACTOME DATABASE ID RELEASE 67	5362768	50	-0.177142	-1.46929	0.079589	0.365592	1	7593
ENTRY INTO HOST CELL	GOBP	GO:0030260	23	-0.257362	-1.46991	0.0796089	0.365669	1	2460
MAPK TARGETS NUCLEAR EVENTS MEDIATED BY MAP KINASES	REACTOME	R-HSA-450282.1	26	-0.241021	-1.47057	0.080402	0.365669	1	2029
REGULATION OF GLUCOSE TRANSMEMBRANE TRANSPORT	GOBP	GO:0010827	33	-0.215348	-1.46851	0.0787433	0.365812	1	5020
REGULATION OF MORPHOGENESIS OF AN EPITHELIUM	GOBP	GO:1905330	102	-0.123607	-1.46934	0.0781785	0.366033	1	2016
AMYLOID PRECURSOR PROTEIN CATABOLIC PROCESS	GOBP	GO:0042987	9	0.474515	1.73794	0.0231948	0.369128	1	3371
MEIOTIC NUCLEAR DIVISION	GOBP	GO:0140013	33	0.255003	1.73496	0.020016	0.369684	1	5925
MESENCHYME DEVELOPMENT	GOBP	GO:0060485	94	0.153127	1.73592	0.0240536	0.370437	1	3511
REGULATION OF ACTIN FILAMENT POLYMERIZATION	GOBP	GO:0030833	84	-0.136582	-1.46212	0.0808061	0.372887	1	2594
METABOLISM OF FAT-SOLUBLE VITAMINS	REACTOME DATABASE ID RELEASE 67	6806667	28	-0.233879	-1.46303	0.0811347	0.372973	1	1773
G2 DNA DAMAGE CHECKPOINT	GOBP	GO:0031572	15	-0.313466	-1.4623	0.0848775	0.373106	1	3928
DEGRADATION OF CYSTEINE AND HOMOCYSTEINE	REACTOME	R-HSA-1614558.6	11	-0.362342	-1.46321	0.0805583	0.373203	1	3048
N-TERMINAL PROTEIN AMINO ACID MODIFICATION	GOBP	GO:0031365	20	-0.273207	-1.4625	0.0809693	0.373307	1	2525
MONOCARBOXYLIC ACID BIOSYNTHETIC PROCESS	GOBP	GO:0072330	120	-0.114368	-1.46093	0.0769698	0.37428	1	1706
DAP12 SIGNALING	REACTOME DATABASE ID RELEASE 67	2424491	22	-0.25973	-1.46057	0.0859911	0.374337	1	4694
REGULATION OF CELL DIVISION	GOBP	GO:0051302	62	0.187337	1.72772	0.026934	0.375992	1	7065
CAMERA-TYPE EYE MORPHOGENESIS	GOBP	GO:0048593	28	0.275742	1.7249	0.0249246	0.376325	1	7653
NEGATIVE REGULATION OF ENDOTHELIAL CELL MIGRATION	GOBP	GO:0010596	33	0.25246	1.72561	0.0224073	0.377525	1	2588
CHORDATE EMBRYONIC DEVELOPMENT	GOBP	GO:0043009	116	0.136994	1.72818	0.024805	0.377648	1	5865
EPITHELIAL TUBE FORMATION	GOBP	GO:0072175	33	0.253336	1.72902	0.0265715	0.378603	1	6953
REGULATION OF PINOCYTOSIS	GOBP	GO:0048548	8	-0.422986	-1.4567	0.0887129	0.379517	1	5024
REGULATION OF LYMPHOCYTE APOPTOTIC PROCESS	GOBP	GO:0070228	23	-0.25325	-1.4568	0.0829834	0.379886	1	6851
GALACTOSE METABOLIC PROCESS	GOBP	GO:0006012	10	0.448445	1.71777	0.0271987	0.380005	1	2797
MEIOTIC CHROMOSOME SEGREGATION	GOBP	GO:0045132	13	0.391072	1.70041	0.0276232	0.380262	1	5912
NEGATIVE REGULATION OF CELL DEVELOPMENT	GOBP	GO:0010721	103	0.142129	1.70507	0.0285315	0.380475	1	3287
EUKARYOTIC TRANSLATION TERMINATION	REACTOME	R-HSA-72764.4	90	0.155006	1.71985	0.0221595	0.38098	1	2857
BICARBONATE TRANSPORT	GOBP	GO:0015701	19	0.328665	1.71822	0.0259976	0.381638	1	5707
SYNAPTIC VESICLE CYCLE	GOBP	GO:0099504	46	0.211298	1.70063	0.0275918	0.382122	1	3939
CILIARY BASAL BODY-PLASMA MEMBRANE DOCKING	GOBP	GO:0097711	69	0.17383	1.69583	0.0309095	0.382165	1	5323
ENDOTHELIAL CELL MIGRATION	GOBP	GO:0043542	40	0.229101	1.70527	0.029699	0.382444	1	4127
COTRANSLATIONAL PROTEIN TARGETING TO MEMBRANE	GOBP	GO:0006613	93	0.151895	1.7151	0.0228537	0.382634	1	2028
GLIOGENESIS	GOBP	GO:0042063	55	0.197104	1.72029	0.0226589	0.382692	1	4484
HISTONE DEMETHYLATION	GOBP	GO:0016577	12	0.407554	1.70734	0.0277058	0.383107	1	6583
CELL FATE DETERMINATION	GOBP	GO:0001709	13	0.390899	1.69651	0.0270379	0.38315	1	2497
POSITIVE REGULATION OF GLIAL CELL DIFFERENTIATION	GOBP	GO:0045687	12	0.400425	1.70238	0.0275638	0.383387	1	2035
AMYLOID PRECURSOR PROTEIN METABOLIC PROCESS	GOBP	GO:0042982	11	0.424046	1.70962	0.0273752	0.383478	1	3371
POSITIVE REGULATION OF STEM CELL PROLIFERATION	GOBP	GO:2000648	14	0.376676	1.70836	0.0266667	0.383556	1	2167
POSITIVE REGULATION OF CYTOKINE-MEDIATED SIGNALING PATHWAY	GOBP	GO:0001961	24	-0.250331	-1.45385	0.0840918	0.383632	1	3705
PROTEIN HETEROTETRAMERIZATION	GOBP	GO:0051290	17	0.34649	1.71333	0.0296415	0.383638	1	1383
EPIDERMAL CELL DIFFERENTIATION	GOBP	GO:0009913	42	0.221414	1.70105	0.0242768	0.383641	1	3102
REGULATION OF PROTON TRANSPORT	GOBP	GO:0010155	11	-0.361129	-1.45262	0.0872162	0.384054	1	4071
SYNTHESIS, SECRETION, AND INACTIVATION OF GLUCAGON-LIKE PEPTIDE-1 (GLP-1)	REACTOME DATABASE ID RELEASE 67	381771	9	-0.39674	-1.4527	0.0850978	0.384459	1	4236
INTRACILIARY RETROGRADE TRANSPORT	GOBP	GO:0035721	8	0.489941	1.70528	0.0233478	0.384801	1	4279
REGULATION OF LYMPHOCYTE CHEMOTAXIS	GOBP	GO:1901623	13	-0.333789	-1.45272	0.0881102	0.38495	1	1424
REGULATION OF FIBROBLAST GROWTH FACTOR RECEPTOR SIGNALING PATHWAY	GOBP	GO:0040036	12	0.400553	1.69667	0.0290542	0.385145	1	2959
NEGATIVE REGULATION OF DEVELOPMENTAL GROWTH	GOBP	GO:0048640	29	0.267456	1.7099	0.02275	0.385357	1	6227
RESPONSE TO LIPOPOLYSACCHARIDE	GOBP	GO:0032496	111	-0.117604	-1.45094	0.0890575	0.386289	1	3010
FORMATION OF SENESCENCE-ASSOCIATED HETEROCHROMATIN FOCI (SAHF)	REACTOME DATABASE ID RELEASE 67	2559584	9	-0.395278	-1.45023	0.0902361	0.386927	1	6720
EMBRYONIC ORGAN MORPHOGENESIS	GOBP	GO:0048562	68	0.176196	1.71027	0.0262739	0.387094	1	6873
NEGATIVE REGULATION OF NEURON DIFFERENTIATION	GOBP	GO:0045665	68	0.175581	1.6909	0.0321673	0.387225	1	3287
MEMBRANE FISSION	GOBP	GO:0090148	10	-0.375214	-1.44675	0.090004	0.387388	1	4722
QUINONE METABOLIC PROCESS	GOBP	GO:1901661	21	-0.262137	-1.44676	0.0882586	0.387889	1	3970
CYTOSOLIC IRON-SULFUR CLUSTER ASSEMBLY	REACTOME DATABASE ID RELEASE 67	2564830	11	0.418859	1.6917	0.0297368	0.387919	1	2419
C-TYPE LECTIN RECEPTORS (CLRS)	REACTOME	R-HSA-5621481.1	104	-0.121462	-1.4493	0.0834151	0.387935	1	7741
PROTEIN INSERTION INTO MEMBRANE	GOBP	GO:0051205	13	-0.330266	-1.44889	0.0904665	0.388091	1	4880
REGULATION OF SYSTEMIC ARTERIAL BLOOD PRESSURE BY CIRCULATORY RENIN-ANGIOTENSIN	GOBP	GO:0001991	9	-0.394957	-1.44855	0.0899763	0.388114	1	1788
MODIFICATION BY HOST OF SYMBIONT MORPHOLOGY OR PHYSIOLOGY	GOBP	GO:0051851	44	0.216775	1.68366	0.0320803	0.388124	1	5930
REGULATION OF INTERLEUKIN-1 PRODUCTION	GOBP	GO:0032652	45	-0.18272	-1.44684	0.088968	0.388289	1	3656
MIDBRAIN DEVELOPMENT	GOBP	GO:0030901	40	-0.19416	-1.44812	0.0882937	0.38829	1	2017
POSITIVE REGULATION OF INTERLEUKIN-8 SECRETION	GOBP	GO:2000484	10	-0.374808	-1.44427	0.0898204	0.388323	1	3616
REGULATION OF BONE DEVELOPMENT	GOBP	GO:1903010	9	-0.396379	-1.44585	0.09032	0.38834	1	4240
NEGATIVE REGULATION OF PROTEIN MATURATION	GOBP	GO:1903318	21	-0.260315	-1.44518	0.0878378	0.388394	1	4519
REGULATION OF B CELL PROLIFERATION	GOBP	GO:0030888	30	-0.222032	-1.4448	0.0892964	0.388504	1	4205
REGULATION OF PROTEASOMAL UBIQUITIN-DEPENDENT PROTEIN CATABOLIC PROCESS	GOBP	GO:0032434	78	-0.1402	-1.44701	0.081032	0.38853	1	4577
NEGATIVE REGULATION OF LEUKOCYTE CELL-CELL ADHESION	GOBP	GO:1903038	58	-0.161331	-1.44728	0.0873806	0.388603	1	5303
POSITIVE REGULATION OF STEROL TRANSPORT	GOBP	GO:0032373	14	-0.319996	-1.44535	0.0890992	0.388648	1	418
INNATE IMMUNE RESPONSE ACTIVATING CELL SURFACE RECEPTOR SIGNALING PATHWAY	GOBP	GO:0002220	83	-0.135354	-1.44434	0.0920125	0.388735	1	7741
POSITIVE REGULATION OF CYTOSOLIC CALCIUM ION CONCENTRATION INVOLVED IN PHOSPHOLIPASE C-ACTIVATING G PROTEIN-COUPLED SIGNALING PATHWAY	GOBP	GO:0051482	11	-0.355991	-1.44361	0.0931652	0.388904	1	4128
POSITIVE REGULATION OF CHOLESTEROL TRANSPORT	GOBP	GO:0032376	14	-0.319996	-1.44731	0.0892075	0.389081	1	418
MRNA-CONTAINING RIBONUCLEOPROTEIN COMPLEX EXPORT FROM NUCLEUS	GOBP	GO:0071427	94	0.148032	1.68416	0.0284425	0.389333	1	2622
CENTRIOLE ASSEMBLY	GOBP	GO:0098534	15	0.361196	1.68472	0.0260921	0.39046	1	4137
REGULATION OF CD4-POSITIVE, ALPHA-BETA T CELL DIFFERENTIATION	GOBP	GO:0043370	27	-0.231527	-1.44217	0.0904382	0.39077	1	2783
CELL DIVISION	REACTOME	R-HSA-68884.2	8	0.484264	1.68775	0.0284661	0.391199	1	4342
REGULATION OF ACTIVIN RECEPTOR SIGNALING PATHWAY	GOBP	GO:0032925	15	-0.306643	-1.44133	0.0908908	0.391642	1	4744
REGULATION OF EXTENT OF CELL GROWTH	GOBP	GO:0061387	40	0.223294	1.68472	0.0310734	0.392685	1	3636
CENTROMERE COMPLEX ASSEMBLY	GOBP	GO:0034508	24	0.287057	1.68012	0.030545	0.392962	1	6535
POSITIVE REGULATION OF TRANSMEMBRANE TRANSPORT	GOBP	GO:0034764	81	-0.135445	-1.43977	0.092611	0.393166	1	4266
NEUTRAL LIPID CATABOLIC PROCESS	GOBP	GO:0046461	14	-0.318572	-1.43981	0.0924	0.393637	1	1227
REGULATION OF VASCULAR ENDOTHELIAL GROWTH FACTOR RECEPTOR SIGNALING PATHWAY	GOBP	GO:0030947	18	0.329239	1.68527	0.0273562	0.393828	1	4369
REGULATION OF WOUND HEALING	GOBP	GO:0061041	69	-0.147605	-1.43893	0.0916683	0.394016	1	4005
ACYLGLYCEROL CATABOLIC PROCESS	GOBP	GO:0046464	14	-0.318572	-1.43819	0.094889	0.394196	1	1227
NEGATIVE REGULATION OF PROTEIN PROCESSING	GOBP	GO:0010955	21	-0.260315	-1.43836	0.0893142	0.394447	1	4519
REGULATION OF MACROPHAGE ACTIVATION	GOBP	GO:0043030	35	-0.204775	-1.4377	0.0961044	0.394479	1	3128
REGULATION OF RESPONSE TO WOUNDING	GOBP	GO:1903034	76	-0.140403	-1.43732	0.0894505	0.394582	1	4005
LONG-CHAIN FATTY ACID METABOLIC PROCESS	GOBP	GO:0001676	51	-0.171146	-1.437	0.0942943	0.394586	1	5077
HEDGEHOG 'ON' STATE	REACTOME DATABASE ID RELEASE 67	5632684	63	-0.154166	-1.43626	0.0914941	0.394768	1	7641
ACTIVATION OF MAPK ACTIVITY	GOBP	GO:0000187	81	-0.135828	-1.43542	0.0954373	0.395134	1	1794
METABOLISM OF COFACTORS	REACTOME	R-HSA-8978934.2	17	-0.290096	-1.43447	0.0907448	0.395144	1	3970
ACTIVATION OF BH3-ONLY PROTEINS	REACTOME	R-HSA-114452.2	22	-0.256855	-1.43635	0.0946429	0.395157	1	2202
REGULATION OF LYMPHOCYTE MIGRATION	GOBP	GO:2000401	33	-0.209644	-1.43508	0.095354	0.395168	1	1718
VLDLR INTERNALISATION AND DEGRADATION	REACTOME DATABASE ID RELEASE 67	8866427	11	-0.35568	-1.43553	0.0969172	0.395474	1	5141
REGULATION OF MYELOID CELL APOPTOTIC PROCESS	GOBP	GO:0033032	10	-0.371834	-1.43453	0.0942761	0.395572	1	1428
REGULATION OF SYNAPSE MATURATION	GOBP	GO:0090128	8	0.48156	1.67764	0.0292846	0.395624	1	4372
TRNA TRANSPORT	GOBP	GO:0051031	31	0.251816	1.67532	0.0347949	0.395853	1	2942
HEDGEHOG LIGAND BIOGENESIS	REACTOME	R-HSA-5358346.1	53	-0.166194	-1.43213	0.0940103	0.396453	1	7593
NEGATIVE REGULATION OF INTRINSIC APOPTOTIC SIGNALING PATHWAY IN RESPONSE TO DNA DAMAGE BY P53 CLASS MEDIATOR	GOBP	GO:1902166	13	-0.328352	-1.43233	0.095734	0.396645	1	4047
CARNITINE METABOLIC PROCESS	GOBP	GO:0009437	10	-0.371654	-1.43254	0.0973834	0.39682	1	5872
CHK1 CHK2(CDS1) MEDIATED INACTIVATION OF CYCLIN B:CDK1 COMPLEX	REACTOME DATABASE ID RELEASE 67	75035	9	-0.38996	-1.42964	0.0971223	0.396989	1	6779
CELLULAR RESPONSE TO ESTROGEN STIMULUS	GOBP	GO:0071391	9	-0.393135	-1.43047	0.100182	0.397142	1	4276
POSITIVE REGULATION OF CELL-SUBSTRATE ADHESION	GOBP	GO:0010811	55	-0.164007	-1.42985	0.0926375	0.397148	1	2025
NEGATIVE REGULATION OF LIPID STORAGE	GOBP	GO:0010888	16	-0.298111	-1.43263	0.0942943	0.397194	1	5024
NEGATIVE REGULATION OF AXON EXTENSION	GOBP	GO:0030517	18	0.328593	1.67575	0.0324357	0.397205	1	6227
GPVI-MEDIATED ACTIVATION CASCADE	REACTOME DATABASE ID RELEASE 67	114604	27	-0.229611	-1.4307	0.0962858	0.397279	1	5272
COLLAGEN CHAIN TRIMERIZATION	REACTOME	R-HSA-8948216.2	21	-0.259989	-1.43008	0.0911812	0.397286	1	3465
DEGRADATION OF DVL	REACTOME DATABASE ID RELEASE 67	4641258	49	-0.174256	-1.43285	0.0944599	0.397342	1	7593
HEXOSE BIOSYNTHETIC PROCESS	GOBP	GO:0019319	36	-0.200891	-1.43107	0.0975128	0.397712	1	1479
CELLULAR RESPONSE TO PEPTIDE HORMONE STIMULUS	GOBP	GO:0071375	127	-0.109404	-1.43073	0.0946602	0.397743	1	6145
DEPYRIMIDINATION	GOBP	GO:0045008	8	0.479916	1.67278	0.0320909	0.398683	1	1614
SUMOYLATION OF UBIQUITINYLATION PROTEINS	REACTOME DATABASE ID RELEASE 67	3232142	31	0.251816	1.66918	0.0340109	0.399308	1	2942
REGULATION OF ENDOPLASMIC RETICULUM STRESS-INDUCED INTRINSIC APOPTOTIC SIGNALING PATHWAY	GOBP	GO:1902235	13	-0.324517	-1.42719	0.0965121	0.400568	1	5798
REGULATION OF HISTONE H3-K4 METHYLATION	GOBP	GO:0051569	16	-0.291804	-1.42652	0.100079	0.400649	1	5788
E2F MEDIATED REGULATION OF DNA REPLICATION	REACTOME	R-HSA-113510.3	18	-0.278985	-1.42671	0.0945403	0.400838	1	6779
CELLULAR RESPONSE TO HEAT	GOBP	GO:0034605	34	0.242239	1.6693	0.0335543	0.40125	1	5156
EMBRYO DEVELOPMENT ENDING IN BIRTH OR EGG HATCHING	GOBP	GO:0009792	122	0.130083	1.67032	0.0339816	0.4014	1	4851
PROTEIN-CONTAINING COMPLEX REMODELING	GOBP	GO:0034367	19	-0.273422	-1.42485	0.0973591	0.402913	1	4568
MESENCHYME MORPHOGENESIS	GOBP	GO:0072132	24	0.284778	1.66184	0.0312193	0.403171	1	3784
POSITIVE REGULATION OF EPIDERMIS DEVELOPMENT	GOBP	GO:0045684	13	0.383416	1.66275	0.032777	0.403455	1	2580
REGULATION OF PROTEIN TARGETING	GOBP	GO:1903533	53	-0.165169	-1.42405	0.0960225	0.403741	1	1528
NUCLEAR EVENTS (KINASE AND TRANSCRIPTION FACTOR ACTIVATION)	REACTOME	R-HSA-198725.2	21	-0.260852	-1.42358	0.0956715	0.404027	1	1869
INTERLEUKIN-6-MEDIATED SIGNALING PATHWAY	GOBP	GO:0070102	14	-0.315958	-1.42321	0.103517	0.404124	1	1256
POSITIVE REGULATION OF SYNCYTIUM FORMATION BY PLASMA MEMBRANE FUSION	GOBP	GO:0060143	9	-0.387817	-1.42153	0.103414	0.404894	1	4335
CARBOHYDRATE BIOSYNTHETIC PROCESS	GOBP	GO:0016051	68	-0.147276	-1.42167	0.0987312	0.40516	1	1805
ACYLGLYCEROL HOMEOSTASIS	GOBP	GO:0055090	14	-0.315275	-1.42224	0.100298	0.405223	1	2850
ELASTIC FIBRE FORMATION	REACTOME DATABASE ID RELEASE 67	1566948	28	-0.226657	-1.42095	0.0948847	0.405352	1	1853
MRNA EXPORT FROM NUCLEUS	GOBP	GO:0006406	94	0.148032	1.66287	0.0314616	0.40537	1	2622
DEGRADATION OF GLI2 BY THE PROTEASOME	REACTOME	R-HSA-5610783.1	51	-0.168426	-1.42179	0.0989406	0.405479	1	7720
POSITIVE REGULATION OF ENDOTHELIAL CELL PROLIFERATION	GOBP	GO:0001938	55	0.19021	1.66463	0.0358221	0.406132	1	4964
KIDNEY MORPHOGENESIS	GOBP	GO:0060993	22	0.294509	1.66353	0.0303927	0.406186	1	3297
TRIGLYCERIDE HOMEOSTASIS	GOBP	GO:0070328	14	-0.315275	-1.41989	0.0975904	0.406613	1	2850
POSITIVE REGULATION OF MITOCHONDRION ORGANIZATION	GOBP	GO:0010822	88	-0.129749	-1.41925	0.0963285	0.406658	1	1474
PROTEASOMAL UBIQUITIN-INDEPENDENT PROTEIN CATABOLIC PROCESS	GOBP	GO:0010499	20	-0.266825	-1.41943	0.102903	0.406878	1	7593
REGULATION OF TRANSFORMING GROWTH FACTOR BETA RECEPTOR SIGNALING PATHWAY	GOBP	GO:0017015	64	-0.151288	-1.41699	0.102146	0.408404	1	2495
REGULATION OF CELLULAR RESPONSE TO TRANSFORMING GROWTH FACTOR BETA STIMULUS	GOBP	GO:1903844	64	-0.151288	-1.41716	0.102065	0.408613	1	2495
RIBONUCLEOSIDE DIPHOSPHATE METABOLIC PROCESS	GOBP	GO:0009185	31	-0.213656	-1.4172	0.104006	0.409076	1	859
NEGATIVE REGULATION OF T-HELPER CELL DIFFERENTIATION	GOBP	GO:0045623	8	-0.41215	-1.41619	0.102826	0.409236	1	2368
GENERATION OF SECOND MESSENGER MOLECULES	REACTOME	R-HSA-202433.2	23	-0.246369	-1.41737	0.105651	0.409313	1	2099
GENE AND PROTEIN EXPRESSION BY JAK-STAT SIGNALING AFTER INTERLEUKIN-12 STIMULATION	REACTOME DATABASE ID RELEASE 67	8950505	32	-0.211463	-1.41481	0.103994	0.411055	1	3559
APC:CDC20 MEDIATED DEGRADATION OF CELL CYCLE PROTEINS PRIOR TO SATISFATION OF THE CELL CYCLE CHECKPOINT	REACTOME	R-HSA-179419.1	61	-0.154109	-1.41316	0.101374	0.41287	1	1940
CDC20:PHOSPHO-APC C MEDIATED DEGRADATION OF CYCLIN A	REACTOME	R-HSA-174184.2	61	-0.154109	-1.41316	0.0999397	0.41338	1	1940
STEM CELL DIFFERENTIATION	GOBP	GO:0048863	61	0.180792	1.65425	0.0318957	0.414169	1	4192
ERK MAPK TARGETS	REACTOME DATABASE ID RELEASE 67	198753	18	-0.27668	-1.412	0.101764	0.414331	1	1869
ANION TRANSMEMBRANE TRANSPORT	GOBP	GO:0098656	75	-0.138906	-1.40954	0.103875	0.41491	1	3207
LEUKOCYTE ACTIVATION INVOLVED IN INFLAMMATORY RESPONSE	GOBP	GO:0002269	9	-0.385394	-1.41129	0.109524	0.41504	1	3128
APC C:CDH1 MEDIATED DEGRADATION OF CDC20 AND OTHER APC C:CDH1 TARGETED PROTEINS IN LATE MITOSIS EARLY G1	REACTOME	R-HSA-174178.2	61	-0.154109	-1.40974	0.105137	0.415102	1	1940
CELLULAR RESPONSE TO INTERLEUKIN-12	GOBP	GO:0071349	39	-0.191114	-1.4098	0.106757	0.415511	1	3581
FC-GAMMA RECEPTOR SIGNALING PATHWAY	GOBP	GO:0038094	64	-0.150002	-1.41063	0.0991603	0.415655	1	5806
POSITIVE REGULATION OF LEUKOCYTE MEDIATED IMMUNITY	GOBP	GO:0002705	57	-0.15917	-1.41031	0.104315	0.415679	1	5451
NUCLEOBASE-CONTAINING SMALL MOLECULE BIOSYNTHETIC PROCESS	GOBP	GO:0034404	82	-0.133276	-1.40839	0.104348	0.41586	1	2053
RESPONSE TO EXOGENOUS DSRNA	GOBP	GO:0043330	17	-0.28338	-1.40986	0.102289	0.415916	1	2738
CELLULAR RESPONSE TO MISFOLDED PROTEIN	GOBP	GO:0071218	18	0.325206	1.65445	0.0381356	0.415935	1	1329
RESPONSE TO INTERLEUKIN-12	GOBP	GO:0070671	39	-0.191114	-1.40857	0.106421	0.416087	1	3581
MITOCHONDRIAL CALCIUM ION TRANSPORT	REACTOME	R-HSA-8949215.2	18	-0.276736	-1.40778	0.104323	0.416401	1	6187
MICROGLIAL CELL ACTIVATION	GOBP	GO:0001774	9	-0.385394	-1.4065	0.1176	0.416551	1	3128
REGULATION OF DENDRITIC CELL APOPTOTIC PROCESS	GOBP	GO:2000668	10	-0.365119	-1.40687	0.104113	0.416941	1	2613
ATP GENERATION FROM ADP	GOBP	GO:0006757	26	-0.231693	-1.40654	0.101199	0.416999	1	851
GLYCOLYTIC PROCESS	GOBP	GO:0006096	26	-0.231693	-1.40707	0.107918	0.41712	1	851
RECEPTOR LOCALIZATION TO SYNAPSE	GOBP	GO:0097120	13	0.376488	1.64822	0.037495	0.417843	1	6928
POSITIVE REGULATION OF CELL JUNCTION ASSEMBLY	GOBP	GO:1901890	21	0.302229	1.64901	0.0407721	0.418362	1	2466
REGULATION OF AUTOPHAGY OF MITOCHONDRION	GOBP	GO:1903146	23	-0.245302	-1.40509	0.110026	0.418481	1	1628
REGULATION OF AMYLOID-BETA CLEARANCE	GOBP	GO:1900221	11	0.40805	1.64925	0.035537	0.419992	1	4558
REGULATION OF AXON EXTENSION	GOBP	GO:0030516	38	0.225894	1.64496	0.034188	0.420204	1	3636
HEPARAN SULFATE PROTEOGLYCAN METABOLIC PROCESS	GOBP	GO:0030201	20	0.306585	1.64579	0.0347583	0.420644	1	4374
REGULATION OF PROTEIN TYROSINE KINASE ACTIVITY	GOBP	GO:0061097	47	-0.171804	-1.40327	0.104179	0.421155	1	3063
REGULATION OF POSITIVE CHEMOTAXIS	GOBP	GO:0050926	11	0.411566	1.6495	0.0357143	0.421654	1	4519
REGULATION OF EPIDERMIS DEVELOPMENT	GOBP	GO:0045682	26	0.269623	1.64186	0.0391061	0.42242	1	1283
SIGNALING BY NTRK1 (TRKA)	REACTOME	R-HSA-187037.2	64	-0.148632	-1.40092	0.110584	0.422652	1	4433
NEGATIVE REGULATION OF G PROTEIN-COUPLED RECEPTOR SIGNALING PATHWAY	GOBP	GO:0045744	21	-0.255241	-1.40049	0.110775	0.422868	1	2460
T CELL ACTIVATION	GOBP	GO:0042110	92	-0.125573	-1.40098	0.108184	0.423052	1	8516
NEGATIVE REGULATION OF PROTEIN LOCALIZATION TO PLASMA MEMBRANE	GOBP	GO:1903077	18	-0.275493	-1.40106	0.106845	0.423429	1	3733
REGULATION OF MAST CELL ACTIVATION	GOBP	GO:0033003	21	-0.253368	-1.40122	0.110262	0.423691	1	4596
CARTILAGE DEVELOPMENT	GOBP	GO:0051216	48	0.200111	1.64225	0.0417335	0.423713	1	4727
POSITIVE REGULATION OF GLYCOGEN METABOLIC PROCESS	GOBP	GO:0070875	9	-0.383141	-1.40128	0.113043	0.424093	1	3153
CELLULAR RESPONSE TO DECREASED OXYGEN LEVELS	GOBP	GO:0036294	111	-0.114022	-1.39901	0.106212	0.424398	1	6651
MAINTENANCE OF PROTEIN LOCATION	GOBP	GO:0045185	73	-0.140654	-1.39869	0.109153	0.424451	1	3013
CELLULAR CARBOHYDRATE METABOLIC PROCESS	GOBP	GO:0044262	71	-0.141375	-1.39912	0.107845	0.424742	1	4541
REGULATION OF DENDRITIC CELL CHEMOTAXIS	GOBP	GO:2000508	8	-0.40467	-1.39656	0.108925	0.426034	1	2451
CYTOKINE PRODUCTION	GOBP	GO:0001816	62	-0.152076	-1.3974	0.106478	0.426128	1	2083
PLASMA LIPOPROTEIN PARTICLE ORGANIZATION	GOBP	GO:0071827	26	-0.231155	-1.39661	0.11182	0.426458	1	4701
METABOLISM OF STEROIDS	REACTOME DATABASE ID RELEASE 67	8957322	99	-0.120265	-1.39597	0.11138	0.426537	1	1706
ETHER METABOLIC PROCESS	GOBP	GO:0018904	10	-0.360973	-1.39495	0.107128	0.426755	1	7101
NEGATIVE REGULATION OF CATION TRANSMEMBRANE TRANSPORT	GOBP	GO:1904063	36	-0.195104	-1.39673	0.114033	0.426765	1	2160
PROCESSING OF DNA DOUBLE-STRAND BREAK ENDS	REACTOME	R-HSA-5693607.1	51	-0.165743	-1.39546	0.106699	0.426905	1	4048
REGULATION OF TOLL-LIKE RECEPTOR SIGNALING PATHWAY	GOBP	GO:0034121	41	-0.18315	-1.39501	0.10912	0.427156	1	2850
POSITIVE REGULATION OF MITOCHONDRIAL OUTER MEMBRANE PERMEABILIZATION INVOLVED IN APOPTOTIC SIGNALING PATHWAY	GOBP	GO:1901030	26	-0.229186	-1.39407	0.107781	0.427764	1	1733
NEGATIVE REGULATION OF PROTEIN COMPLEX DISASSEMBLY	GOBP	GO:0043242	30	-0.212927	-1.39288	0.11671	0.429381	1	4676
AORTIC VALVE MORPHOGENESIS	GOBP	GO:0003180	19	0.315552	1.63735	0.0379697	0.429646	1	2930
TRAFFICKING AND PROCESSING OF ENDOSOMAL TLR	REACTOME DATABASE ID RELEASE 67	1679131	10	-0.360433	-1.38876	0.106903	0.430425	1	444
POSITIVE REGULATION OF LIPID LOCALIZATION	GOBP	GO:1905954	37	-0.192571	-1.3892	0.117115	0.430676	1	5373
DECTIN-2 FAMILY	REACTOME	R-HSA-5621480.2	9	-0.379897	-1.39145	0.114234	0.430867	1	3189
CERAMIDE METABOLIC PROCESS	GOBP	GO:0006672	40	-0.186805	-1.38879	0.112437	0.430877	1	4597
G2 M DNA DAMAGE CHECKPOINT	REACTOME	R-HSA-69473.4	51	-0.165743	-1.38932	0.111358	0.430991	1	4048
GLUCOSE HOMEOSTASIS	GOBP	GO:0042593	64	-0.147329	-1.38952	0.109105	0.431153	1	5662
SIGNAL TRANSDUCTION IN ABSENCE OF LIGAND	GOBP	GO:0038034	14	-0.30756	-1.39157	0.108749	0.431173	1	4522
REGULATION OF CALCIUM-MEDIATED SIGNALING	GOBP	GO:0050848	46	-0.173313	-1.39087	0.115142	0.431376	1	3154
AMINO SUGAR BIOSYNTHETIC PROCESS	GOBP	GO:0046349	11	-0.343101	-1.38961	0.118211	0.431518	1	4271
REGULATION OF TRANSMEMBRANE TRANSPORTER ACTIVITY	GOBP	GO:0022898	99	-0.118534	-1.38234	0.108678	0.431528	1	4305
NEGATIVE REGULATION OF GENE SILENCING	GOBP	GO:0060969	16	-0.285948	-1.39044	0.11233	0.431617	1	6547
REGULATION OF NEURON DEATH	GOBP	GO:1901214	127	-0.105705	-1.38983	0.110692	0.431646	1	1901
METHYLATION	REACTOME	R-HSA-156581.4	12	-0.333161	-1.39012	0.117551	0.431667	1	4634
SIGNALING BY BRAF AND RAF FUSIONS	REACTOME	R-HSA-6802952.1	43	-0.177757	-1.38244	0.116693	0.431865	1	2425
INTERLEUKIN-12-MEDIATED SIGNALING PATHWAY	GOBP	GO:0035722	37	-0.191775	-1.38701	0.110911	0.431932	1	3581
REGULATION OF INSULIN-LIKE GROWTH FACTOR RECEPTOR SIGNALING PATHWAY	GOBP	GO:0043567	11	-0.343011	-1.38666	0.117398	0.432045	1	4272
NEGATIVE REGULATION OF PROTEOLYSIS INVOLVED IN CELLULAR PROTEIN CATABOLIC PROCESS	GOBP	GO:1903051	45	0.205174	1.63004	0.0410014	0.432109	1	4146
UDP-N-ACETYLGLUCOSAMINE BIOSYNTHETIC PROCESS	GOBP	GO:0006048	11	-0.343101	-1.38716	0.111067	0.432181	1	4271
REGULATION OF COLD-INDUCED THERMOGENESIS	GOBP	GO:0120161	102	-0.117387	-1.3862	0.114627	0.432326	1	5024
EXTRINSIC APOPTOTIC SIGNALING PATHWAY IN ABSENCE OF LIGAND	GOBP	GO:0097192	14	-0.30756	-1.38389	0.118606	0.432334	1	4522
E3 UBIQUITIN LIGASES UBIQUITINATE TARGET PROTEINS	REACTOME	R-HSA-8866654.3	37	-0.191055	-1.38244	0.116014	0.432363	1	8091
TP53 REGULATES METABOLIC GENES	REACTOME	R-HSA-5628897.4	68	-0.142795	-1.38734	0.114683	0.432384	1	2671
REGULATION OF CHOLESTEROL STORAGE	GOBP	GO:0010885	13	-0.317283	-1.38443	0.115646	0.432404	1	5024
NIK/NF-KAPPAB SIGNALING	GOBP	GO:0038061	67	-0.14464	-1.38154	0.116604	0.432431	1	7852
POSITIVE REGULATION OF TOLL-LIKE RECEPTOR SIGNALING PATHWAY	GOBP	GO:0034123	15	-0.29462	-1.38355	0.120855	0.432442	1	4137
CELLULAR RESPONSE TO STEROID HORMONE STIMULUS	GOBP	GO:0071383	67	-0.143838	-1.38469	0.112617	0.432452	1	1231
PEPTIDYL-METHIONINE MODIFICATION	GOBP	GO:0018206	8	-0.398002	-1.38407	0.119493	0.432536	1	2525
PROTEIN K63-LINKED UBIQUITINATION	GOBP	GO:0070534	30	-0.212716	-1.38062	0.122494	0.432567	1	3938
POSITIVE REGULATION OF ESTABLISHMENT OF PROTEIN LOCALIZATION TO MITOCHONDRION	GOBP	GO:1903749	46	-0.172706	-1.38572	0.109303	0.432651	1	988
MORPHOGENESIS OF A POLARIZED EPITHELIUM	GOBP	GO:0001738	17	-0.279719	-1.38256	0.116274	0.432654	1	6698
ERK1 AND ERK2 CASCADE	GOBP	GO:0070371	18	-0.270362	-1.3811	0.121788	0.432689	1	2556
DEFENSINS	REACTOME DATABASE ID RELEASE 67	1461973	8	-0.397641	-1.38484	0.121986	0.4327	1	2529
REGULATION OF PTEN GENE TRANSCRIPTION	REACTOME DATABASE ID RELEASE 67	8943724	50	-0.165635	-1.38505	0.11479	0.432847	1	7276
POSITIVE REGULATION OF LIPID STORAGE	GOBP	GO:0010884	13	-0.315501	-1.38268	0.116647	0.43295	1	5898
PEPTIDYL-SERINE DEPHOSPHORYLATION	GOBP	GO:0070262	9	-0.374139	-1.38064	0.12218	0.433034	1	2019
NEGATIVE REGULATION OF VIRAL RELEASE FROM HOST CELL	GOBP	GO:1902187	11	-0.345396	-1.38517	0.122147	0.433133	1	3236
PLASMA LIPOPROTEIN PARTICLE ASSEMBLY	GOBP	GO:0034377	12	-0.327121	-1.38272	0.119261	0.433382	1	4701
ESTABLISHMENT OF PROTEIN LOCALIZATION TO ENDOPLASMIC RETICULUM	GOBP	GO:0072599	103	0.137567	1.63024	0.039548	0.433767	1	3445
REGULATION OF SYNCYTIUM FORMATION BY PLASMA MEMBRANE FUSION	GOBP	GO:0060142	10	-0.357098	-1.37925	0.126423	0.434473	1	4923
INTRAFLAGELLAR TRANSPORT	REACTOME DATABASE ID RELEASE 67	5620924	30	0.248593	1.61714	0.0405651	0.43474	1	4279
REGULATION OF PLATELET ACTIVATION	GOBP	GO:0010543	22	-0.245626	-1.37694	0.116238	0.435019	1	3336
POSITIVE REGULATION OF GLUCOSE METABOLIC PROCESS	GOBP	GO:0010907	17	-0.276499	-1.37718	0.120707	0.435098	1	4774
EAR MORPHOGENESIS	GOBP	GO:0042471	14	0.361516	1.6306	0.0384309	0.43513	1	5508
POSITIVE REGULATION OF AUTOPHAGOSOME ASSEMBLY	GOBP	GO:2000786	8	-0.396763	-1.37727	0.118173	0.435421	1	5315
REGULATION OF DOUBLE-STRAND BREAK REPAIR VIA NONHOMOLOGOUS END JOINING	GOBP	GO:2001032	15	0.345176	1.61873	0.0392273	0.43543	1	2834
SYNTHESIS OF BILE ACIDS AND BILE SALTS VIA 24-HYDROXYCHOLESTEROL	REACTOME	R-HSA-193775.1	11	0.400651	1.61773	0.0405541	0.435473	1	2621
RHO GTPASES ACTIVATE WASPS AND WAVES	REACTOME	R-HSA-5663213.1	30	-0.211166	-1.37752	0.118694	0.435488	1	5806
LIPID STORAGE	GOBP	GO:0019915	12	-0.327121	-1.37755	0.117355	0.435946	1	4701
APC C:CDC20 MEDIATED DEGRADATION OF MITOTIC PROTEINS	REACTOME DATABASE ID RELEASE 67	176409	62	-0.148805	-1.37764	0.112701	0.436274	1	1940
POSITIVE REGULATION OF INTERFERON-GAMMA PRODUCTION	GOBP	GO:0032729	29	-0.215664	-1.37511	0.120735	0.436291	1	4888
ACTIVATION OF APC C AND APC C:CDC20 MEDIATED DEGRADATION OF MITOTIC PROTEINS	REACTOME	R-HSA-176814.2	62	-0.148805	-1.37538	0.120533	0.436303	1	1940
INTEGRATION OF ENERGY METABOLISM	REACTOME	R-HSA-163685.1	73	-0.13799	-1.37787	0.116256	0.43637	1	5020
MICROTUBULE POLYMERIZATION OR DEPOLYMERIZATION	GOBP	GO:0031109	29	0.254053	1.62699	0.0401929	0.436407	1	3312
ACTIVATION OF DNA FRAGMENTATION FACTOR	REACTOME DATABASE ID RELEASE 67	211227	9	-0.370784	-1.37558	0.117398	0.436459	1	4524
TRANSPORT OF THE SLBP INDEPENDENT MATURE MRNA	REACTOME	R-HSA-159227.2	29	0.252886	1.63084	0.0364429	0.436742	1	2942
COENZYME A METABOLIC PROCESS	GOBP	GO:0015936	9	-0.373328	-1.37456	0.118002	0.436762	1	2028
REGULATION OF INTERLEUKIN-8 PRODUCTION	GOBP	GO:0032677	44	-0.175471	-1.37559	0.123134	0.436925	1	3865
REGULATION OF INCLUSION BODY ASSEMBLY	GOBP	GO:0090083	9	0.44126	1.61886	0.0419267	0.437161	1	3740
HISTONE LYSINE DEMETHYLATION	GOBP	GO:0070076	11	0.407518	1.63254	0.0420185	0.437501	1	6583
SYNTHESIS OF IP2, IP, AND INS IN THE CYTOSOL	REACTOME DATABASE ID RELEASE 67	1855183	9	0.442251	1.61941	0.0353717	0.438003	1	3729
ADP METABOLIC PROCESS	GOBP	GO:0046031	27	-0.22029	-1.37272	0.122848	0.438035	1	851
RHO GTPASE CYCLE	REACTOME	R-HSA-194840.3	108	-0.113211	-1.37323	0.116445	0.438139	1	6365
REGULATION OF TRANSCRIPTION FROM RNA POLYMERASE II PROMOTER IN RESPONSE TO STRESS	GOBP	GO:0043618	88	-0.125099	-1.37293	0.118688	0.438173	1	2030
TRNA METABOLIC PROCESS	GOBP	GO:0006399	135	0.119119	1.62024	0.0453542	0.438296	1	7494
POSITIVE REGULATION OF TISSUE REMODELING	GOBP	GO:0034105	11	0.400921	1.62505	0.0382027	0.438377	1	2618
REGULATION OF ADAPTIVE IMMUNE RESPONSE BASED ON SOMATIC RECOMBINATION OF IMMUNE RECEPTORS BUILT FROM IMMUNOGLOBULIN SUPERFAMILY DOMAINS	GOBP	GO:0002822	69	-0.141667	-1.37327	0.117918	0.438574	1	2783
REGULATION OF ENDOTHELIAL CELL PROLIFERATION	GOBP	GO:0001936	82	0.153891	1.63089	0.0390205	0.438789	1	5074
STEM CELL DEVELOPMENT	GOBP	GO:0048864	34	0.234006	1.62025	0.0410876	0.440325	1	6227
NEGATIVE REGULATION OF GROWTH	GOBP	GO:0045926	112	0.1316	1.62312	0.0399608	0.440359	1	2915
TETRAHYDROBIOPTERIN (BH4) SYNTHESIS, RECYCLING, SALVAGE AND REGULATION	REACTOME	R-HSA-1474151.3	8	-0.394498	-1.37109	0.124258	0.440417	1	3952
REGULATION OF PROTEIN INSERTION INTO MITOCHONDRIAL MEMBRANE INVOLVED IN APOPTOTIC SIGNALING PATHWAY	GOBP	GO:1900739	20	-0.253721	-1.36562	0.130034	0.440647	1	2741
CARDIAC CELL DEVELOPMENT	GOBP	GO:0055006	18	0.316792	1.62104	0.0413256	0.440658	1	4507
ETHANOL METABOLIC PROCESS	GOBP	GO:0006067	13	-0.313539	-1.36569	0.122894	0.441012	1	6774
CELL SURFACE RECEPTOR SIGNALING PATHWAY INVOLVED IN HEART DEVELOPMENT	GOBP	GO:0061311	13	-0.313545	-1.36962	0.123105	0.441021	1	3357
PROTEIN N-LINKED GLYCOSYLATION	GOBP	GO:0006487	59	-0.150607	-1.37011	0.125377	0.441158	1	3984
MITOCHONDRIAL OUTER MEMBRANE PERMEABILIZATION INVOLVED IN PROGRAMMED CELL DEATH	GOBP	GO:1902686	9	-0.373238	-1.36616	0.125816	0.44116	1	2029
ANTIGEN PROCESSING AND PRESENTATION OF PEPTIDE OR POLYSACCHARIDE ANTIGEN VIA MHC CLASS II	GOBP	GO:0002504	73	-0.136418	-1.36783	0.120533	0.44117	1	2147
POSITIVE REGULATION OF MACROPHAGE ACTIVATION	GOBP	GO:0043032	16	-0.282476	-1.36587	0.124128	0.441172	1	1033
SIGNALING BY CYTOSOLIC FGFR1 FUSION MUTANTS	REACTOME	R-HSA-1839117.2	14	-0.302472	-1.3698	0.122204	0.441203	1	2992
POSITIVE REGULATION OF ERK1 AND ERK2 CASCADE	GOBP	GO:0070374	103	-0.115591	-1.36883	0.121826	0.441398	1	2395
NEGATIVE REGULATION OF SMALL GTPASE MEDIATED SIGNAL TRANSDUCTION	GOBP	GO:0051058	32	0.241658	1.62164	0.0413207	0.441425	1	7040
ANTIGEN PROCESSING AND PRESENTATION OF PEPTIDE ANTIGEN VIA MHC CLASS II	GOBP	GO:0002495	73	-0.136418	-1.3702	0.11816	0.441493	1	2147
POSITIVE REGULATION OF GLYCOPROTEIN METABOLIC PROCESS	GOBP	GO:1903020	16	-0.283423	-1.36622	0.13235	0.441549	1	6575
ESR-MEDIATED SIGNALING	REACTOME	R-HSA-8939211.2	99	-0.117647	-1.36784	0.125376	0.441663	1	5773
REGULATION OF TUMOR NECROSIS FACTOR BIOSYNTHETIC PROCESS	GOBP	GO:0042534	9	-0.370985	-1.36892	0.124676	0.441743	1	2054
UBIQUITIN-DEPENDENT DEGRADATION OF CYCLIN D	REACTOME	R-HSA-75815.2	47	-0.168119	-1.36632	0.125482	0.441863	1	7593
POSITIVE REGULATION OF CELLULAR RESPONSE TO TRANSFORMING GROWTH FACTOR BETA STIMULUS	GOBP	GO:1903846	19	-0.261976	-1.36657	0.123769	0.441915	1	2357
POSITIVE REGULATION OF TRANSFORMING GROWTH FACTOR BETA RECEPTOR SIGNALING PATHWAY	GOBP	GO:0030511	19	-0.261976	-1.36703	0.129412	0.442078	1	2357
REGULATION OF SIGNALING RECEPTOR ACTIVITY	GOBP	GO:0010469	51	-0.162191	-1.36787	0.119912	0.442105	1	4305
APOPTOTIC EXECUTION PHASE	REACTOME DATABASE ID RELEASE 67	75153	39	-0.183955	-1.36393	0.125531	0.442166	1	2806
DISASSEMBLY OF THE DESTRUCTION COMPLEX AND RECRUITMENT OF AXIN TO THE MEMBRANE	REACTOME	R-HSA-4641262.3	23	-0.238248	-1.36659	0.1254	0.442377	1	2189
CELLULAR RESPONSE TO MURAMYL DIPEPTIDE	GOBP	GO:0071225	8	-0.392043	-1.36798	0.123174	0.442393	1	1203
NEGATIVE REGULATION OF PEPTIDE SECRETION	GOBP	GO:0002792	67	-0.140751	-1.36351	0.124975	0.442428	1	4580
MEMBRANE REPOLARIZATION	GOBP	GO:0086009	11	-0.337275	-1.36431	0.129782	0.442483	1	1307
EXPORT ACROSS PLASMA MEMBRANE	GOBP	GO:0140115	11	-0.337275	-1.36394	0.12584	0.442647	1	1307
NEGATIVE REGULATION OF EXTRINSIC APOPTOTIC SIGNALING PATHWAY VIA DEATH DOMAIN RECEPTORS	GOBP	GO:1902042	21	-0.248028	-1.36241	0.12505	0.443911	1	5184
UBIQUITIN-DEPENDENT DEGRADATION OF CYCLIN D1	REACTOME	R-HSA-69229.2	47	-0.168119	-1.3618	0.122546	0.444468	1	7593
POSITIVE REGULATION OF LEUKOCYTE DIFFERENTIATION	GOBP	GO:1902107	63	-0.146053	-1.36101	0.125853	0.444909	1	4734
REGULATION OF VIRAL RELEASE FROM HOST CELL	GOBP	GO:1902186	25	-0.229206	-1.36122	0.126148	0.44502	1	3236
REGULATION OF EXOSOMAL SECRETION	GOBP	GO:1903541	15	-0.290742	-1.36065	0.128333	0.44506	1	6401
MESENCHYMAL CELL DIFFERENTIATION	GOBP	GO:0048762	72	0.160948	1.60637	0.0431427	0.445536	1	3930
POLY(A)+ MRNA EXPORT FROM NUCLEUS	GOBP	GO:0016973	10	0.419108	1.61089	0.043277	0.445966	1	2012
RESPONSE TO HEAT	GOBP	GO:0009408	50	0.19071	1.59696	0.0475228	0.44605	1	5220
CHONDROITIN SULFATE PROTEOGLYCAN BIOSYNTHETIC PROCESS	GOBP	GO:0050650	20	0.301308	1.60983	0.0441989	0.446173	1	5543
MONOSACCHARIDE BIOSYNTHETIC PROCESS	GOBP	GO:0046364	41	-0.178425	-1.35952	0.123285	0.446624	1	1548
PROTEIN DEALKYLATION	GOBP	GO:0008214	15	0.340908	1.59742	0.0469062	0.446946	1	6583
ANCHORING OF THE BASAL BODY TO THE PLASMA MEMBRANE	REACTOME DATABASE ID RELEASE 67	5620912	70	0.16447	1.60743	0.041517	0.447266	1	5323
PYRIMIDINE DEOXYRIBONUCLEOTIDE METABOLIC PROCESS	GOBP	GO:0009219	14	0.355018	1.60641	0.0432779	0.447428	1	1614
POSITIVE REGULATION OF PROTEIN TYROSINE KINASE ACTIVITY	GOBP	GO:0061098	25	-0.226895	-1.3582	0.125679	0.447493	1	1929
SIGNALING BY NODAL	REACTOME	R-HSA-1181150.1	10	-0.354349	-1.35763	0.131167	0.44753	1	1622
PROTEIN LOCALIZATION TO ENDOPLASMIC RETICULUM	GOBP	GO:0070972	122	0.124564	1.60815	0.0372881	0.447741	1	2636
GLUCONEOGENESIS	GOBP	GO:0006094	33	-0.200837	-1.35825	0.127765	0.447905	1	1479
LOW-DENSITY LIPOPROTEIN RECEPTOR PARTICLE METABOLIC PROCESS	GOBP	GO:0032799	10	-0.353808	-1.35766	0.129611	0.447974	1	3849
TRIF-DEPENDENT TOLL-LIKE RECEPTOR SIGNALING PATHWAY	GOBP	GO:0035666	24	-0.230488	-1.35838	0.130657	0.448143	1	5313
HOMOLOGOUS RECOMBINATION	GOBP	GO:0035825	22	0.286286	1.59744	0.0503654	0.44881	1	5912
RESPONSE TO AMMONIUM ION	GOBP	GO:0060359	27	-0.218869	-1.35497	0.124331	0.448849	1	5391
POSITIVE REGULATION OF PROTEIN INSERTION INTO MITOCHONDRIAL MEMBRANE INVOLVED IN APOPTOTIC SIGNALING PATHWAY	GOBP	GO:1900740	20	-0.253721	-1.35638	0.135817	0.44928	1	2741
N-GLYCAN ANTENNAE ELONGATION IN THE MEDIAL TRANS-GOLGI	REACTOME DATABASE ID RELEASE 67	975576	16	-0.277843	-1.35499	0.123235	0.449291	1	8025
NEGATIVE REGULATION OF POTASSIUM ION TRANSMEMBRANE TRANSPORTER ACTIVITY	GOBP	GO:1901017	9	-0.368081	-1.35523	0.13324	0.449334	1	4554
APOPTOSIS INDUCED DNA FRAGMENTATION	REACTOME	R-HSA-140342.2	9	-0.370784	-1.35545	0.130337	0.449449	1	4524
BETA-CATENIN INDEPENDENT WNT SIGNALING	REACTOME	R-HSA-3858494.3	114	-0.109144	-1.35567	0.12856	0.449549	1	2016
SYNAPTIC VESICLE TRANSPORT ALONG MICROTUBULE	GOBP	GO:0099517	12	-0.320863	-1.35594	0.129704	0.449566	1	3845
ACTIVATION OF NF-KAPPAB IN B CELLS	REACTOME DATABASE ID RELEASE 67	1169091	61	-0.146284	-1.35411	0.128595	0.449889	1	7852
CARDIAC MUSCLE CELL DIFFERENTIATION	GOBP	GO:0055007	21	0.289078	1.59762	0.0442191	0.450345	1	4727
ALPHA-AMINO ACID METABOLIC PROCESS	GOBP	GO:1901605	121	-0.105402	-1.35358	0.126027	0.450345	1	3065
HISTONE H3 ACETYLATION	GOBP	GO:0043966	32	0.239942	1.60309	0.0479398	0.450486	1	7059
TRP CHANNELS	REACTOME DATABASE ID RELEASE 67	3295583	9	0.437635	1.59791	0.0451898	0.451667	1	6248
REGULATION OF EXTRINSIC APOPTOTIC SIGNALING PATHWAY	GOBP	GO:2001236	77	-0.131136	-1.35249	0.126483	0.451796	1	3891
NEURONAL STEM CELL POPULATION MAINTENANCE	GOBP	GO:0097150	8	0.456069	1.58867	0.0470518	0.452405	1	6043
MICROTUBULE NUCLEATION	GOBP	GO:0007020	18	0.313285	1.59846	0.0435215	0.452473	1	3312
ENDOCARDIAL CUSHION DEVELOPMENT	GOBP	GO:0003197	22	0.282078	1.59925	0.0457086	0.452758	1	2930
VIRAL BUDDING	GOBP	GO:0046755	24	-0.231067	-1.34941	0.134457	0.452899	1	6232
POSITIVE REGULATION OF NEUROTRANSMITTER TRANSPORT	GOBP	GO:0051590	10	-0.350023	-1.34962	0.133067	0.452995	1	3891
RECIPROCAL MEIOTIC RECOMBINATION	GOBP	GO:0007131	22	0.286286	1.60004	0.0471152	0.453049	1	5912
MATURE B CELL DIFFERENTIATION INVOLVED IN IMMUNE RESPONSE	GOBP	GO:0002313	9	-0.364756	-1.34965	0.140796	0.453427	1	3357
MICROTUBULE POLYMERIZATION	GOBP	GO:0046785	25	0.26444	1.59162	0.0462756	0.453707	1	3732
POSITIVE REGULATION OF IMMUNE EFFECTOR PROCESS	GOBP	GO:0002699	105	-0.11245	-1.35086	0.133159	0.453731	1	2783
AMYLOID FIBER FORMATION	REACTOME	R-HSA-977225.5	50	-0.161158	-1.34967	0.132561	0.453882	1	1773
NEGATIVE REGULATION OF ENDOPLASMIC RETICULUM STRESS-INDUCED INTRINSIC APOPTOTIC SIGNALING PATHWAY	GOBP	GO:1902236	9	-0.367169	-1.35091	0.13332	0.454126	1	5798
RESPONSE TO MISFOLDED PROTEIN	GOBP	GO:0051788	19	0.301803	1.58874	0.0464654	0.454128	1	1329
SYNAPTIC VESICLE CYTOSKELETAL TRANSPORT	GOBP	GO:0099514	12	-0.320863	-1.34971	0.128143	0.454296	1	3845
CELLULAR RESPONSE TO MOLECULE OF BACTERIAL ORIGIN	GOBP	GO:0071219	82	-0.126065	-1.34722	0.127986	0.454406	1	6737
FORMATION OF THE TERNARY COMPLEX, AND SUBSEQUENTLY, THE 43S COMPLEX	REACTOME DATABASE ID RELEASE 67	72695	52	0.187346	1.5921	0.0458441	0.454561	1	4335
POSITIVE REGULATION OF INTERLEUKIN-6 PRODUCTION	GOBP	GO:0032755	41	-0.177405	-1.35007	0.136428	0.454626	1	2101
POSITIVE REGULATION OF T CELL CHEMOTAXIS	GOBP	GO:0010820	8	-0.38961	-1.34977	0.135081	0.454669	1	1230
NEGATIVE REGULATION OF CALCIUM ION TRANSMEMBRANE TRANSPORT	GOBP	GO:1903170	19	-0.25616	-1.34726	0.134829	0.454808	1	1837
BILE ACID METABOLIC PROCESS	GOBP	GO:0008206	22	0.281849	1.58928	0.0450251	0.454865	1	1923
MRNA TRANSPORT	GOBP	GO:0051028	96	0.14001	1.6001	0.0471152	0.454902	1	2622
NEGATIVE REGULATION OF PROTEIN POLYMERIZATION	GOBP	GO:0032272	31	-0.202069	-1.34639	0.134185	0.45493	1	2062
POSITIVE REGULATION OF EXTRINSIC APOPTOTIC SIGNALING PATHWAY	GOBP	GO:2001238	23	-0.235282	-1.3458	0.14175	0.455024	1	4636
GLI3 IS PROCESSED TO GLI3R BY THE PROTEASOME	REACTOME	R-HSA-5610785.1	51	-0.15946	-1.34767	0.13324	0.455037	1	1940
CELLULAR RESPONSE TO TUMOR NECROSIS FACTOR	GOBP	GO:0071356	137	-0.0985175	-1.34734	0.134205	0.45514	1	7999
G BETA:GAMMA SIGNALLING THROUGH CDC42	REACTOME DATABASE ID RELEASE 67	8964616	14	-0.300726	-1.34787	0.131235	0.455174	1	5391
POSITIVE REGULATION OF FATTY ACID BIOSYNTHETIC PROCESS	GOBP	GO:0045723	10	-0.347995	-1.34593	0.135276	0.455282	1	5024
ANTEROGRADE SYNAPTIC VESICLE TRANSPORT	GOBP	GO:0048490	12	-0.320863	-1.34643	0.139623	0.45533	1	3845
REGULATION OF MESENCHYMAL CELL PROLIFERATION	GOBP	GO:0010464	13	0.362451	1.58942	0.0453629	0.45648	1	4521
POSITIVE REGULATION OF CARBOHYDRATE METABOLIC PROCESS	GOBP	GO:0045913	41	-0.176948	-1.34303	0.137049	0.457117	1	5898
RETINOID METABOLISM AND TRANSPORT	REACTOME DATABASE ID RELEASE 67	975634	25	-0.224603	-1.34325	0.137662	0.457177	1	1066
FC-GAMMA RECEPTOR SIGNALING PATHWAY INVOLVED IN PHAGOCYTOSIS	GOBP	GO:0038096	63	-0.14475	-1.3434	0.134159	0.457391	1	5806
POSITIVE REGULATION OF MRNA PROCESSING	GOBP	GO:0050685	21	-0.243719	-1.34257	0.13288	0.45746	1	7347
CDT1 ASSOCIATION WITH THE CDC6:ORC:ORIGIN COMPLEX	REACTOME	R-HSA-68827.2	51	-0.160217	-1.34349	0.129356	0.457711	1	7593
MEMBRANE REPOLARIZATION DURING ACTION POTENTIAL	GOBP	GO:0086011	8	-0.382671	-1.34392	0.135992	0.457901	1	1307
IMMUNE RESPONSE-REGULATING CELL SURFACE RECEPTOR SIGNALING PATHWAY INVOLVED IN PHAGOCYTOSIS	GOBP	GO:0002433	63	-0.14475	-1.34363	0.135394	0.457949	1	5806
CELLULAR RESPONSE TO INSULIN STIMULUS	GOBP	GO:0032869	92	-0.119044	-1.34164	0.143657	0.45867	1	4846
ERROR-FREE TRANSLESION SYNTHESIS	GOBP	GO:0070987	17	-0.267549	-1.34106	0.139099	0.458767	1	4220
MITOCHONDRIAL TRNA PROCESSING	GOBP	GO:0090646	10	-0.346598	-1.34107	0.136199	0.459227	1	6150
CHOLESTEROL HOMEOSTASIS	GOBP	GO:0042632	35	-0.190412	-1.33965	0.137011	0.460324	1	1066
BUDDING AND MATURATION OF HIV VIRION	REACTOME DATABASE ID RELEASE 67	162588	27	-0.217207	-1.33985	0.135108	0.460452	1	6232
PROTEIN DEMETHYLATION	GOBP	GO:0006482	15	0.340908	1.57936	0.0463259	0.461214	1	6583
PROTEIN SUMOYLATION	GOBP	GO:0016925	48	0.193588	1.58363	0.0446446	0.461462	1	3411
SEMAPHORIN INTERACTIONS	REACTOME	R-HSA-373755.1	56	0.180163	1.58076	0.047915	0.461957	1	4949
NUCLEAR PORE COMPLEX (NPC) DISASSEMBLY	REACTOME	R-HSA-3301854.2	27	0.254121	1.57958	0.0418394	0.46259	1	2942
AORTIC VALVE DEVELOPMENT	GOBP	GO:0003176	22	0.282078	1.58081	0.0500298	0.463723	1	2930
DNA MODIFICATION	GOBP	GO:0006304	43	0.204877	1.57639	0.0479208	0.463905	1	2123
ERYTHROPOIETIN ACTIVATES RAS	REACTOME DATABASE ID RELEASE 67	9027284	12	-0.31719	-1.33583	0.137734	0.464853	1	6662
TRANSPORT OF RIBONUCLEOPROTEINS INTO THE HOST NUCLEUS	REACTOME DATABASE ID RELEASE 67	168271	27	0.254121	1.58097	0.0435644	0.465283	1	2942
POSITIVE REGULATION OF RESPONSE TO BIOTIC STIMULUS	GOBP	GO:0002833	16	-0.276005	-1.33584	0.141402	0.46533	1	3881
RESPONSE TO PROSTAGLANDIN	GOBP	GO:0034694	13	-0.307706	-1.33634	0.142942	0.465395	1	4276
EPITHELIUM MIGRATION	GOBP	GO:0090132	48	0.191604	1.57654	0.0490612	0.465451	1	4127
PROTEIN TETRAMERIZATION	GOBP	GO:0051262	71	-0.135831	-1.33603	0.139746	0.465457	1	1474
ESTROGEN-DEPENDENT GENE EXPRESSION	REACTOME	R-HSA-9018519.1	96	-0.116659	-1.33639	0.1375	0.465772	1	5773
NEGATIVE REGULATION OF TRANSMEMBRANE TRANSPORT	GOBP	GO:0034763	52	-0.157307	-1.33477	0.141282	0.466287	1	2747
OXIDATIVE DEMETHYLATION	GOBP	GO:0070989	9	0.427301	1.57228	0.0521757	0.467285	1	2661
NEURAL TUBE DEVELOPMENT	GOBP	GO:0021915	36	0.220669	1.57399	0.0509084	0.467306	1	7736
PHOSPHATIDYLINOSITOL BIOSYNTHETIC PROCESS	GOBP	GO:0006661	85	0.146504	1.57128	0.049848	0.467611	1	4133
CELLULAR OXIDANT DETOXIFICATION	GOBP	GO:0098869	10	-0.3484	-1.33367	0.144305	0.467825	1	1688
MONOVALENT INORGANIC CATION TRANSPORT	GOBP	GO:0015672	106	-0.110719	-1.33326	0.135556	0.468076	1	2869
POSITIVE REGULATION OF T CELL ACTIVATION	GOBP	GO:0050870	105	-0.111909	-1.33296	0.141547	0.468136	1	3212
GLYCOSYL COMPOUND METABOLIC PROCESS	GOBP	GO:1901657	75	-0.130934	-1.33261	0.139521	0.468302	1	7885
CELLULAR RESPONSE TO OXYGEN LEVELS	GOBP	GO:0071453	121	-0.104792	-1.33171	0.142137	0.468502	1	6651
NUCLEOSOME DISASSEMBLY	GOBP	GO:0006337	15	0.337571	1.5725	0.0473972	0.468654	1	4399
INLA-MEDIATED ENTRY OF LISTERIA MONOCYTOGENES INTO HOST CELLS	REACTOME DATABASE ID RELEASE 67	8876493	8	-0.383505	-1.33214	0.144453	0.468693	1	4074
CONDENSATION OF PROPHASE CHROMOSOMES	REACTOME DATABASE ID RELEASE 67	2299718	27	-0.214446	-1.33186	0.14783	0.468713	1	5440
PYRIMIDINE-CONTAINING COMPOUND CATABOLIC PROCESS	GOBP	GO:0072529	21	0.283678	1.56478	0.0578563	0.469013	1	1614
SRP-DEPENDENT COTRANSLATIONAL PROTEIN TARGETING TO MEMBRANE	REACTOME DATABASE ID RELEASE 67	1799339	107	0.130196	1.56547	0.0510306	0.469312	1	3445
SPHINGOLIPID METABOLIC PROCESS	GOBP	GO:0006665	86	-0.122063	-1.33078	0.141237	0.469691	1	4725
MORPHOGENESIS OF EMBRYONIC EPITHELIUM	GOBP	GO:0016331	30	0.241114	1.5667	0.0531872	0.470308	1	6953
REGULATION OF MONOOXYGENASE ACTIVITY	GOBP	GO:0032768	34	-0.192732	-1.32983	0.14417	0.470484	1	4073
CYTOPLASMIC SEQUESTERING OF TRANSCRIPTION FACTOR	GOBP	GO:0042994	12	-0.315326	-1.33008	0.146322	0.470516	1	2981
POSITIVE REGULATION OF SUBSTRATE ADHESION-DEPENDENT CELL SPREADING	GOBP	GO:1900026	22	-0.237657	-1.32951	0.148163	0.47061	1	1910
CASPASE ACTIVATION VIA EXTRINSIC APOPTOTIC SIGNALLING PATHWAY	REACTOME DATABASE ID RELEASE 67	5357769	19	-0.251863	-1.32923	0.140672	0.470659	1	4807
EPITHELIAL CELL MIGRATION	GOBP	GO:0010631	48	0.191604	1.56558	0.0541617	0.4709	1	4127
REGULATION OF SNARE COMPLEX ASSEMBLY	GOBP	GO:0035542	8	0.451563	1.56224	0.0509554	0.470937	1	6093
DOWNREGULATION OF SMAD2 3:SMAD4 TRANSCRIPTIONAL ACTIVITY	REACTOME DATABASE ID RELEASE 67	2173795	19	-0.254441	-1.32864	0.138626	0.471255	1	3025
PROTEOGLYCAN METABOLIC PROCESS	GOBP	GO:0006029	52	0.183817	1.56281	0.0495069	0.471488	1	4374
POSITIVE REGULATION OF CARDIAC MUSCLE HYPERTROPHY	GOBP	GO:0010613	15	-0.283709	-1.32814	0.14069	0.471708	1	2037
OSSIFICATION	GOBP	GO:0001503	85	0.145164	1.56688	0.0512612	0.471715	1	2580
CHROMATIN DISASSEMBLY	GOBP	GO:0031498	15	0.337571	1.56751	0.0527262	0.472159	1	4399
DEPOLYMERISATION OF THE NUCLEAR LAMINA	REACTOME DATABASE ID RELEASE 67	4419969	10	0.406444	1.56831	0.0510469	0.47228	1	5484
MACROPHAGE MIGRATION	GOBP	GO:1905517	8	-0.378976	-1.32638	0.148684	0.473461	1	1348
TRANSLESION SYNTHESIS BY POLH	REACTOME DATABASE ID RELEASE 67	110320	17	-0.267549	-1.32582	0.141853	0.473515	1	4220
POSITIVE REGULATION OF MUSCLE HYPERTROPHY	GOBP	GO:0014742	15	-0.283709	-1.32652	0.151307	0.4737	1	2037
TOLL-LIKE RECEPTOR CASCADES	REACTOME DATABASE ID RELEASE 67	168898	125	-0.102102	-1.32593	0.137235	0.473807	1	2167
SPLICEOSOMAL SNRNP ASSEMBLY	GOBP	GO:0000387	31	-0.200959	-1.32663	0.1428	0.473979	1	6373
IMPORT OF PALMITOYL-COA INTO THE MITOCHONDRIAL MATRIX	REACTOME DATABASE ID RELEASE 67	200425	11	-0.32781	-1.32467	0.146987	0.475171	1	1412
REGULATION OF HEMATOPOIETIC STEM CELL DIFFERENTIATION	GOBP	GO:1902036	59	-0.147637	-1.32439	0.144054	0.475189	1	7593
POSITIVE REGULATION OF HISTONE H3-K4 METHYLATION	GOBP	GO:0051571	12	-0.312554	-1.32306	0.14398	0.475231	1	5788
SLC-MEDIATED TRANSMEMBRANE TRANSPORT	REACTOME	R-HSA-425407.3	112	-0.106646	-1.32313	0.148654	0.475585	1	7554
CELLULAR RESPONSE TO RADIATION	GOBP	GO:0071478	89	0.140658	1.55762	0.054647	0.47567	1	2068
MITOTIC CYTOKINESIS	GOBP	GO:0000281	42	-0.171417	-1.32314	0.145751	0.476037	1	8152
NEGATIVE REGULATION OF NIK/NF-KAPPAB SIGNALING	GOBP	GO:1901223	13	-0.30358	-1.32203	0.152878	0.476175	1	5176
REGULATION OF POTASSIUM ION TRANSMEMBRANE TRANSPORT	GOBP	GO:1901379	27	-0.212968	-1.32356	0.148729	0.476217	1	2166
DENDRITIC CELL DIFFERENTIATION	GOBP	GO:0097028	13	-0.303608	-1.32328	0.146957	0.476261	1	2613
G2 M CHECKPOINTS	REACTOME DATABASE ID RELEASE 67	69481	109	-0.109354	-1.32218	0.146131	0.476375	1	6949
REGULATION OF POSTSYNAPTIC MEMBRANE NEUROTRANSMITTER RECEPTOR LEVELS	GOBP	GO:0099072	11	0.385925	1.55891	0.0573339	0.476396	1	5813
NEGATIVE REGULATION OF DOUBLE-STRAND BREAK REPAIR	GOBP	GO:2000780	21	0.283665	1.55644	0.057577	0.476433	1	4787
REGULATION OF ION TRANSMEMBRANE TRANSPORT	GOBP	GO:0034765	138	-0.0960919	-1.32128	0.142512	0.476602	1	2166
DNA DEAMINATION	GOBP	GO:0045006	8	-0.381792	-1.32149	0.150512	0.476696	1	4093
NEUTROPHIL MIGRATION	GOBP	GO:1990266	41	0.205007	1.55769	0.0535678	0.477303	1	4773
TRANSPORT ALONG MICROTUBULE	GOBP	GO:0010970	94	0.137024	1.55506	0.0557013	0.477682	1	4279
POSITIVE REGULATION OF HEMOPOIESIS	GOBP	GO:1903708	88	-0.119489	-1.3202	0.138828	0.478086	1	2218
NEGATIVE CHEMOTAXIS	GOBP	GO:0050919	22	0.275799	1.55391	0.057571	0.478462	1	6533
FOREBRAIN GENERATION OF NEURONS	GOBP	GO:0021872	14	0.340617	1.55142	0.0597665	0.478581	1	6533
MESODERMAL CELL DIFFERENTIATION	GOBP	GO:0048333	8	0.445684	1.55301	0.0528399	0.478634	1	3382
POSITIVE REGULATION OF INTERLEUKIN-10 PRODUCTION	GOBP	GO:0032733	12	-0.313035	-1.31836	0.148811	0.479599	1	2081
FC RECEPTOR MEDIATED STIMULATORY SIGNALING PATHWAY	GOBP	GO:0002431	65	-0.139618	-1.31839	0.149301	0.480019	1	5806
PYRUVATE BIOSYNTHETIC PROCESS	GOBP	GO:0042866	28	-0.209701	-1.31886	0.145404	0.480103	1	851
POLB-DEPENDENT LONG PATCH BASE EXCISION REPAIR	REACTOME	R-HSA-110362.2	8	-0.378278	-1.31859	0.150109	0.480126	1	4132
NEGATIVE REGULATION OF DOUBLE-STRAND BREAK REPAIR VIA HOMOLOGOUS RECOMBINATION	GOBP	GO:2000042	11	0.387408	1.55151	0.0563549	0.480156	1	4787
CELL MATURATION	GOBP	GO:0048469	38	-0.18047	-1.31733	0.152522	0.481013	1	3264
REGULATION OF SMOOTH MUSCLE CELL MIGRATION	GOBP	GO:0014910	25	-0.2213	-1.31703	0.148971	0.4811	1	4212
REGULATION OF DENDRITIC CELL DIFFERENTIATION	GOBP	GO:2001198	8	-0.376014	-1.31634	0.152809	0.481432	1	2769
STRESS FIBER ASSEMBLY	GOBP	GO:0043149	11	-0.324516	-1.31654	0.150269	0.481537	1	439
MICROTUBULE-BASED TRANSPORT	GOBP	GO:0099111	94	0.137024	1.54919	0.0551024	0.481706	1	4279
REGULATION OF MACROPHAGE CHEMOTAXIS	GOBP	GO:0010758	13	-0.302567	-1.31544	0.157312	0.482619	1	4333
HDACS DEACETYLATE HISTONES	REACTOME DATABASE ID RELEASE 67	3214815	41	-0.172908	-1.3151	0.14609	0.482763	1	5401
BMAL1:CLOCK,NPAS2 ACTIVATES CIRCADIAN GENE EXPRESSION	REACTOME DATABASE ID RELEASE 67	1368108	21	-0.23895	-1.31478	0.148133	0.482871	1	4227
METABOLISM OF ANGIOTENSINOGEN TO ANGIOTENSINS	REACTOME DATABASE ID RELEASE 67	2022377	13	-0.300972	-1.31429	0.14994	0.483299	1	1788
CONTRACTILE ACTIN FILAMENT BUNDLE ASSEMBLY	GOBP	GO:0030038	11	-0.324516	-1.31351	0.158021	0.483318	1	439
POSITIVE REGULATION OF DNA BINDING	GOBP	GO:0043388	32	-0.194654	-1.31398	0.154281	0.4834	1	2357
MYD88-INDEPENDENT TOLL-LIKE RECEPTOR SIGNALING PATHWAY	GOBP	GO:0002756	25	-0.219098	-1.31365	0.14985	0.483521	1	5569
TRIF(TICAM1)-MEDIATED TLR4 SIGNALING	REACTOME	R-HSA-937061.2	83	-0.122416	-1.31313	0.151876	0.483534	1	2398
REGULATION OF CIRCADIAN RHYTHM	GOBP	GO:0042752	64	-0.13892	-1.31262	0.150803	0.484011	1	7490
POSITIVE REGULATION OF ACTIN FILAMENT POLYMERIZATION	GOBP	GO:0030838	48	-0.159552	-1.31187	0.14874	0.484447	1	7491
REGULATION OF MITOCHONDRIAL MEMBRANE POTENTIAL	GOBP	GO:0051881	32	-0.194759	-1.31212	0.153571	0.484455	1	4091
NEGATIVE REGULATION OF NOTCH SIGNALING PATHWAY	GOBP	GO:0045746	17	-0.26512	-1.31121	0.156592	0.48519	1	1634
NEGATIVE REGULATION OF PRODUCTION OF MOLECULAR MEDIATOR OF IMMUNE RESPONSE	GOBP	GO:0002701	14	-0.29021	-1.30861	0.158871	0.487115	1	3128
TOLL LIKE RECEPTOR 3 (TLR3) CASCADE	REACTOME DATABASE ID RELEASE 67	168164	78	-0.126353	-1.30989	0.154159	0.487147	1	2167
ANTIVIRAL MECHANISM BY IFN-STIMULATED GENES	REACTOME	R-HSA-1169410.3	74	-0.128524	-1.30889	0.153522	0.487561	1	234
DEVELOPMENTAL MATURATION	GOBP	GO:0021700	65	-0.138712	-1.30862	0.148562	0.487574	1	3595
RESPONSE TO XENOBIOTIC STIMULUS	GOBP	GO:0009410	79	-0.125594	-1.30721	0.154473	0.487815	1	3255
POSITIVE REGULATION OF SODIUM ION TRANSMEMBRANE TRANSPORTER ACTIVITY	GOBP	GO:2000651	10	-0.336863	-1.30895	0.154658	0.487933	1	4037
REGULATION OF MUSCLE HYPERTROPHY	GOBP	GO:0014743	24	-0.224355	-1.30739	0.156121	0.487969	1	2142
REGULATION OF CARDIAC MUSCLE HYPERTROPHY	GOBP	GO:0010611	24	-0.224355	-1.30912	0.156182	0.488076	1	2142
REGULATION OF DEFENSE RESPONSE TO VIRUS	GOBP	GO:0050688	46	-0.162984	-1.30756	0.155886	0.488137	1	2544
NEGATIVE REGULATION OF ION TRANSMEMBRANE TRANSPORT	GOBP	GO:0034766	41	-0.172072	-1.30622	0.156761	0.488271	1	2160
REGULATION OF RELEASE OF SEQUESTERED CALCIUM ION INTO CYTOSOL BY SARCOPLASMIC RETICULUM	GOBP	GO:0010880	11	-0.323008	-1.30766	0.158481	0.488437	1	6513
VIRAL LIFE CYCLE	GOBP	GO:0019058	110	-0.106234	-1.30635	0.153675	0.488488	1	3174
MACROPHAGE CHEMOTAXIS	GOBP	GO:0048246	8	-0.378976	-1.30638	0.159879	0.488916	1	1348
ACTIVATION OF SMO	REACTOME	R-HSA-5635838.1	8	-0.373063	-1.30453	0.161117	0.489501	1	5578
G1 S DNA DAMAGE CHECKPOINTS	REACTOME DATABASE ID RELEASE 67	69615	54	-0.150409	-1.30458	0.155636	0.489862	1	7593
DEOXYRIBOSE PHOSPHATE METABOLIC PROCESS	GOBP	GO:0019692	18	0.302201	1.54472	0.0622892	0.489903	1	2201
PLASMA LIPOPROTEIN PARTICLE REMODELING	GOBP	GO:0034369	18	-0.255825	-1.30495	0.160892	0.490132	1	4568
MYD88-INDEPENDENT TLR4 CASCADE	REACTOME DATABASE ID RELEASE 67	166166	83	-0.122416	-1.30462	0.158093	0.490277	1	2398
LAGGING STRAND SYNTHESIS	REACTOME	R-HSA-69186.2	19	-0.249613	-1.30373	0.158851	0.490528	1	3663
I-KAPPAB KINASE/NF-KAPPAB SIGNALING	GOBP	GO:0007249	47	-0.160635	-1.30274	0.1586	0.491916	1	5313
POSITIVE REGULATION OF LIPID CATABOLIC PROCESS	GOBP	GO:0050996	11	-0.3225	-1.29942	0.16505	0.491998	1	3490
REGULATION OF KERATINOCYTE MIGRATION	GOBP	GO:0051547	8	-0.377816	-1.29976	0.168716	0.492296	1	2749
POSITIVE REGULATION OF FILOPODIUM ASSEMBLY	GOBP	GO:0051491	18	-0.254212	-1.29949	0.161465	0.492346	1	3352
CHROMATIN REMODELING AT CENTROMERE	GOBP	GO:0031055	21	0.278686	1.53564	0.0606061	0.492624	1	5371
GLUCONEOGENESIS	REACTOME DATABASE ID RELEASE 67	70263	26	-0.213561	-1.29979	0.167427	0.492711	1	1479
CARBOHYDRATE HOMEOSTASIS	GOBP	GO:0033500	65	-0.137186	-1.30055	0.1644	0.492712	1	5662
TETRAHYDROFOLATE METABOLIC PROCESS	GOBP	GO:0046653	10	-0.334881	-1.30027	0.165231	0.492755	1	6280
PROTEIN-LIPID COMPLEX REMODELING	GOBP	GO:0034368	18	-0.255825	-1.30102	0.168781	0.492785	1	4568
RESPONSE TO STEROID HORMONE	GOBP	GO:0048545	87	-0.120065	-1.30113	0.155315	0.493053	1	1231
REGULATION OF LIPASE ACTIVITY	GOBP	GO:0060191	54	-0.150608	-1.29986	0.152878	0.493069	1	1627
POSITIVE REGULATION OF ION TRANSMEMBRANE TRANSPORTER ACTIVITY	GOBP	GO:0032414	37	-0.180293	-1.3006	0.165981	0.493093	1	1307
REGULATION OF TP53 ACTIVITY THROUGH ASSOCIATION WITH CO-FACTORS	REACTOME DATABASE ID RELEASE 67	6804759	8	0.442631	1.5362	0.0602679	0.493111	1	4804
REGULATION OF T-HELPER 2 CELL DIFFERENTIATION	GOBP	GO:0045628	8	-0.374752	-1.30176	0.15763	0.493291	1	2783
REGULATION OF SYNAPTIC PLASTICITY	GOBP	GO:0048167	57	0.171607	1.53378	0.0605221	0.493367	1	3753
CYTOPLASMIC SEQUESTERING OF PROTEIN	GOBP	GO:0051220	17	-0.261464	-1.30146	0.154388	0.493373	1	2981
POSITIVE REGULATION OF MUSCLE CELL DIFFERENTIATION	GOBP	GO:0051149	36	-0.183224	-1.30117	0.163046	0.493443	1	7844
HYDROGEN PEROXIDE METABOLIC PROCESS	GOBP	GO:0042743	21	-0.237361	-1.29788	0.168438	0.494427	1	3187
POSITIVE REGULATION OF NEUROBLAST PROLIFERATION	GOBP	GO:0002052	9	0.420552	1.53396	0.059332	0.494678	1	1502
VIRAL TRANSLATION	GOBP	GO:0019081	13	0.352451	1.53626	0.0566453	0.494707	1	1215
2'-DEOXYRIBONUCLEOTIDE METABOLIC PROCESS	GOBP	GO:0009394	18	0.302201	1.53225	0.0591419	0.495068	1	2201
HISTIDINE, LYSINE, PHENYLALANINE, TYROSINE, PROLINE AND TRYPTOPHAN CATABOLISM	REACTOME DATABASE ID RELEASE 67	6788656	25	-0.21657	-1.29692	0.163423	0.495772	1	3376
RRNA PROCESSING	GOBP	GO:0006364	144	0.110523	1.53636	0.056746	0.496236	1	4957
VIRAL MESSENGER RNA SYNTHESIS	REACTOME	R-HSA-168325.3	39	0.207957	1.54109	0.0559118	0.496279	1	8518
P53-DEPENDENT G1 S DNA DAMAGE CHECKPOINT	REACTOME	R-HSA-69580.2	54	-0.150409	-1.29631	0.161421	0.496425	1	7593
REGULATION OF FATTY ACID BETA-OXIDATION	GOBP	GO:0031998	9	-0.35277	-1.29356	0.166534	0.496438	1	3490
CELL CYCLE G2/M PHASE TRANSITION	GOBP	GO:0044839	98	0.132043	1.52553	0.0583501	0.496506	1	4778
REGULATION OF OXIDOREDUCTASE ACTIVITY	GOBP	GO:0051341	55	-0.149033	-1.2915	0.164526	0.496546	1	5421
NEGATIVE REGULATION OF CALCINEURIN-NFAT SIGNALING CASCADE	GOBP	GO:0070885	9	-0.351778	-1.29361	0.168474	0.496807	1	3501
POSITIVE REGULATION OF CYTOKINE SECRETION	GOBP	GO:0050715	67	-0.134366	-1.29309	0.166016	0.496838	1	3656
NUCLEOTIDE-SUGAR METABOLIC PROCESS	GOBP	GO:0009225	27	-0.208588	-1.29183	0.166999	0.496867	1	4271
VIRAL BUDDING VIA HOST ESCRT COMPLEX	GOBP	GO:0039702	20	-0.240979	-1.29432	0.168473	0.496883	1	6769
REGULATION OF MAST CELL DEGRANULATION	GOBP	GO:0043304	18	-0.2533	-1.29156	0.167303	0.496902	1	4596
P53-DEPENDENT G1 DNA DAMAGE RESPONSE	REACTOME DATABASE ID RELEASE 67	69563	54	-0.150409	-1.29456	0.169348	0.496909	1	7593
CARGO RECOGNITION FOR CLATHRIN-MEDIATED ENDOCYTOSIS	REACTOME DATABASE ID RELEASE 67	8856825	81	-0.12302	-1.29403	0.166997	0.496942	1	1661
TRIF-MEDIATED PROGRAMMED CELL DEATH	REACTOME	R-HSA-2562578.1	8	-0.37108	-1.2937	0.171205	0.497103	1	5600
CELLULAR RESPONSE TO OXIDISED LOW-DENSITY LIPOPROTEIN PARTICLE STIMULUS	GOBP	GO:0140052	8	-0.37331	-1.29192	0.165648	0.497164	1	2799
MITOCHONDRIAL FUSION	GOBP	GO:0008053	10	-0.335512	-1.29516	0.161768	0.49718	1	6273
REGULATION OF ION TRANSMEMBRANE TRANSPORTER ACTIVITY	GOBP	GO:0032412	96	-0.113407	-1.29464	0.167834	0.497221	1	4305
NEGATIVE REGULATION OF CHROMATIN ORGANIZATION	GOBP	GO:1905268	32	-0.192154	-1.2894	0.164049	0.497245	1	5855
SUPEROXIDE METABOLIC PROCESS	GOBP	GO:0006801	19	-0.248042	-1.29476	0.162238	0.497485	1	1927
TRANSPORT OF THE SLBP DEPENDANT MATURE MRNA	REACTOME	R-HSA-159230.2	30	0.235621	1.53659	0.0594433	0.497486	1	2942
ONE-CARBON METABOLIC PROCESS	GOBP	GO:0006730	10	-0.334881	-1.29524	0.164577	0.497496	1	6280
TICAM1, RIP1-MEDIATED IKK COMPLEX RECRUITMENT	REACTOME DATABASE ID RELEASE 67	168927	17	-0.260918	-1.29198	0.170664	0.497527	1	5600
POSITIVE REGULATION OF POTASSIUM ION TRANSMEMBRANE TRANSPORT	GOBP	GO:1901381	12	-0.305373	-1.28941	0.172725	0.49769	1	2166
DETOXIFICATION OF INORGANIC COMPOUND	GOBP	GO:0061687	10	-0.333574	-1.28788	0.172747	0.497801	1	5184
CELL-CELL COMMUNICATION	REACTOME DATABASE ID RELEASE 67	1500931	72	-0.129289	-1.29533	0.157183	0.497807	1	4744
REGULATION OF ALPHA-BETA T CELL PROLIFERATION	GOBP	GO:0046640	14	-0.28471	-1.28959	0.168394	0.497821	1	3189
REGULATION OF ANOIKIS	GOBP	GO:2000209	18	-0.253675	-1.29057	0.164645	0.497842	1	2741
OLFACTORY SIGNALING PATHWAY	REACTOME DATABASE ID RELEASE 67	381753	14	-0.285128	-1.29202	0.158459	0.497912	1	5564
NEURON PROJECTION ORGANIZATION	GOBP	GO:0106027	20	-0.240934	-1.28804	0.166535	0.49796	1	3438
NEGATIVE REGULATION OF CELL CYCLE G2/M PHASE TRANSITION	GOBP	GO:1902750	71	-0.13073	-1.28977	0.16637	0.49796	1	3720
CELL DIVISION	GOBP	GO:0051301	81	-0.122071	-1.29224	0.164392	0.497964	1	7978
MESODERM FORMATION	GOBP	GO:0001707	13	0.351882	1.52559	0.0645031	0.498063	1	3784
NUCLEAR-TRANSCRIBED MRNA CATABOLIC PROCESS, DEADENYLATION-DEPENDENT DECAY	GOBP	GO:0000288	48	-0.157472	-1.29018	0.169789	0.498096	1	7514
STRESS RESPONSE TO METAL ION	GOBP	GO:0097501	10	-0.333574	-1.28745	0.172207	0.498117	1	5184
REGULATION OF SUPEROXIDE METABOLIC PROCESS	GOBP	GO:0090322	15	-0.274301	-1.28867	0.165935	0.498162	1	3622
LUNG DEVELOPMENT	GOBP	GO:0030324	28	0.244606	1.53942	0.0619735	0.498227	1	2842
NEGATIVE REGULATION OF CALCINEURIN-MEDIATED SIGNALING	GOBP	GO:0106057	9	-0.351778	-1.28987	0.170302	0.498228	1	3501
ION CHANNEL TRANSPORT	REACTOME	R-HSA-983712.2	93	0.134924	1.52244	0.0613646	0.498283	1	6633
REGULATION OF CYSTEINE-TYPE ENDOPEPTIDASE ACTIVITY	GOBP	GO:2000116	136	-0.0941342	-1.28807	0.162777	0.498363	1	1908
PHOSPHATIDYLINOSITOL METABOLIC PROCESS	GOBP	GO:0046488	113	0.124578	1.53775	0.0593843	0.498383	1	4133
REGULATION OF MAST CELL ACTIVATION INVOLVED IN IMMUNE RESPONSE	GOBP	GO:0033006	18	-0.2533	-1.28813	0.171226	0.498722	1	4596
REGULATION OF SODIUM ION TRANSMEMBRANE TRANSPORT	GOBP	GO:1902305	36	-0.180002	-1.28297	0.172462	0.498748	1	4178
DETOXIFICATION OF COPPER ION	GOBP	GO:0010273	10	-0.333574	-1.28319	0.171303	0.498788	1	5184
ALPHA-AMINO ACID CATABOLIC PROCESS	GOBP	GO:1901606	53	-0.149627	-1.28342	0.16992	0.498796	1	3376
DOUBLE-STRAND BREAK REPAIR VIA NONHOMOLOGOUS END JOINING	GOBP	GO:0006303	43	0.198753	1.53836	0.0583417	0.498809	1	2449
GLIAL CELL DIFFERENTIATION	GOBP	GO:0010001	45	0.193872	1.53677	0.0564307	0.498842	1	4271
REGULATION OF INTERLEUKIN-6 PRODUCTION	GOBP	GO:0032675	61	-0.139531	-1.28359	0.171016	0.498944	1	2101
TRANSPORT OF MATURE TRANSCRIPT TO CYTOPLASM	REACTOME DATABASE ID RELEASE 67	72202	72	0.153685	1.52365	0.0590012	0.498988	1	2622
VESICLE TRANSPORT ALONG MICROTUBULE	GOBP	GO:0047496	28	0.240976	1.51684	0.0670155	0.499147	1	2089
COENZYME CATABOLIC PROCESS	GOBP	GO:0009109	8	-0.367802	-1.2847	0.171019	0.499163	1	1472
REGULATION OF CELL-CELL ADHESION MEDIATED BY INTEGRIN	GOBP	GO:0033632	8	-0.368985	-1.28361	0.17614	0.499353	1	2847
CALCIUM ION TRANSMEMBRANE IMPORT INTO CYTOSOL	GOBP	GO:0097553	27	0.244388	1.52576	0.0652736	0.499369	1	4695
ADP SIGNALLING THROUGH P2Y PURINOCEPTOR 1	REACTOME	R-HSA-418592.2	16	-0.265015	-1.28507	0.171296	0.499405	1	5391
NERVE DEVELOPMENT	GOBP	GO:0021675	16	0.313531	1.51304	0.0668529	0.499412	1	4851
PROTEIN-LIPID COMPLEX SUBUNIT ORGANIZATION	GOBP	GO:0071825	27	-0.2069	-1.28381	0.174375	0.499451	1	4701
SIGNALING BY NOTCH2	REACTOME	R-HSA-1980145.2	28	0.24282	1.52267	0.0685964	0.499474	1	3655
NEGATIVE REGULATION OF ACTIVIN RECEPTOR SIGNALING PATHWAY	GOBP	GO:0032926	8	-0.369548	-1.28644	0.167036	0.499574	1	5617
STRESS RESPONSE TO COPPER ION	GOBP	GO:1990169	10	-0.333574	-1.28472	0.169399	0.499578	1	5184
DEFECTS IN COBALAMIN (B12) METABOLISM	REACTOME	R-HSA-3296469.1	8	-0.369638	-1.28397	0.167869	0.499605	1	5616
RESOLUTION OF SISTER CHROMATID COHESION	REACTOME	R-HSA-2500257.1	67	0.15742	1.51368	0.0663909	0.499627	1	5057
PHOSPHATIDYLGLYCEROL METABOLIC PROCESS	GOBP	GO:0046471	19	-0.247168	-1.28507	0.174494	0.499858	1	6028
CYSTEINE METABOLIC PROCESS	GOBP	GO:0006534	11	-0.31719	-1.28403	0.172414	0.499949	1	5568
CELLULAR RESPONSE TO EXOGENOUS DSRNA	GOBP	GO:0071360	13	-0.292338	-1.28547	0.167037	0.500024	1	2738
SIGNALING BY TYPE 1 INSULIN-LIKE GROWTH FACTOR 1 RECEPTOR (IGF1R)	REACTOME DATABASE ID RELEASE 67	2404192	27	-0.207532	-1.28519	0.165377	0.500082	1	4694
CONNECTIVE TISSUE DEVELOPMENT	GOBP	GO:0061448	65	0.159797	1.51417	0.0638984	0.500179	1	4727
CENTRIOLE-CENTRIOLE COHESION	GOBP	GO:0010457	9	0.410979	1.51704	0.0648056	0.500316	1	4076
CARBOXYLIC ACID TRANSMEMBRANE TRANSPORT	GOBP	GO:1905039	45	-0.162156	-1.28165	0.174549	0.500318	1	6598
ORGANIC ACID TRANSMEMBRANE TRANSPORT	GOBP	GO:1903825	45	-0.162156	-1.28553	0.161518	0.500374	1	6598
RETROGRADE TRANSPORT, ENDOSOME TO GOLGI	GOBP	GO:0042147	65	-0.136462	-1.28184	0.166532	0.50042	1	3449
MEMBRANE RAFT ORGANIZATION	GOBP	GO:0031579	15	-0.275624	-1.28573	0.173965	0.500443	1	2867
NEGATIVE REGULATION OF DNA REPAIR	GOBP	GO:0045738	23	0.265044	1.52587	0.0605341	0.500787	1	4787
LIPOPROTEIN METABOLIC PROCESS	GOBP	GO:0042157	71	0.152472	1.50946	0.0636621	0.500955	1	5355
CELLULAR RESPONSE TO OXIDATIVE STRESS	GOBP	GO:0034599	133	-0.0949122	-1.28057	0.166733	0.500973	1	1715
MEIOSIS I	GOBP	GO:0007127	27	0.245913	1.51441	0.066345	0.501299	1	5912
PROLACTIN RECEPTOR SIGNALING	REACTOME DATABASE ID RELEASE 67	1170546	9	-0.348965	-1.28061	0.182546	0.501362	1	6000
AFLATOXIN ACTIVATION AND DETOXIFICATION	REACTOME DATABASE ID RELEASE 67	5423646	10	-0.333078	-1.28084	0.179425	0.501365	1	4079
VASCULAR ENDOTHELIAL GROWTH FACTOR SIGNALING PATHWAY	GOBP	GO:0038084	15	0.327833	1.51804	0.0659118	0.501374	1	4507
CS DS DEGRADATION	REACTOME	R-HSA-2024101.1	12	0.359393	1.5173	0.0671087	0.501378	1	4341
POSITIVE REGULATION OF PROTEIN KINASE B SIGNALING	GOBP	GO:0051897	96	-0.112092	-1.28003	0.168852	0.501538	1	2700
SIGNALING BY RETINOIC ACID	REACTOME DATABASE ID RELEASE 67	5362517	34	-0.184778	-1.27967	0.172084	0.501763	1	6774
PROTEIN LOCALIZATION TO MICROTUBULE	GOBP	GO:0035372	10	0.388463	1.50614	0.0705116	0.502007	1	2352
DNA DEALKYLATION	GOBP	GO:0035510	14	0.332135	1.51035	0.0664258	0.502165	1	2661
REGULATION OF MICROTUBULE-BASED PROCESS	GOBP	GO:0032886	120	0.118958	1.5096	0.0648703	0.502235	1	4800
POSITIVE REGULATION OF ASTROCYTE DIFFERENTIATION	GOBP	GO:0048711	9	0.419831	1.52598	0.0651609	0.502259	1	1510
LEUKOCYTE CHEMOTAXIS	GOBP	GO:0030595	69	0.155276	1.51472	0.0616909	0.502278	1	4884
HEART LOOPING	GOBP	GO:0001947	21	0.277513	1.5267	0.0584585	0.502363	1	5384
INOSITOL PHOSPHATE METABOLISM	REACTOME DATABASE ID RELEASE 67	1483249	30	0.231407	1.50654	0.0663317	0.502679	1	3729
POSITIVE REGULATION OF GLIOGENESIS	GOBP	GO:0014015	22	0.270258	1.50722	0.068127	0.502776	1	3061
NEGATIVE REGULATION OF TELOMERE MAINTENANCE VIA TELOMERE LENGTHENING	GOBP	GO:1904357	18	0.296513	1.51813	0.0669092	0.50284	1	2881
REGULATION OF AXONOGENESIS	GOBP	GO:0050770	76	0.147181	1.50006	0.0683915	0.50309	1	3636
PATTERN SPECIFICATION PROCESS	GOBP	GO:0007389	109	0.123788	1.51064	0.0630613	0.50311	1	6177
VPU MEDIATED DEGRADATION OF CD4	REACTOME DATABASE ID RELEASE 67	180534	47	-0.156634	-1.27765	0.174381	0.503301	1	7720
NEGATIVE REGULATION OF DNA METABOLIC PROCESS	GOBP	GO:0051053	86	0.138149	1.50133	0.0698603	0.503315	1	4804
LYSINE METABOLIC PROCESS	GOBP	GO:0006553	10	-0.333078	-1.27812	0.173896	0.503321	1	6300
TRIGLYCERIDE CATABOLISM	REACTOME	R-HSA-163560.3	12	-0.304839	-1.27773	0.173702	0.503616	1	6799
POSITIVE REGULATION OF TUMOR NECROSIS FACTOR SECRETION	GOBP	GO:1904469	11	-0.31456	-1.2782	0.178456	0.503638	1	1559
POSITIVE REGULATION OF POSITIVE CHEMOTAXIS	GOBP	GO:0050927	10	0.39333	1.5269	0.0647094	0.503656	1	4519
O2 CO2 EXCHANGE IN ERYTHROCYTES	REACTOME	R-HSA-1480926.2	10	0.386345	1.50048	0.0682372	0.503698	1	5707
HOST INTERACTIONS OF HIV FACTORS	REACTOME	R-HSA-162909.1	111	-0.102942	-1.27831	0.17212	0.503874	1	4972
G2/M TRANSITION OF MITOTIC CELL CYCLE	GOBP	GO:0000086	96	0.133306	1.52747	0.065577	0.504128	1	4778
CHONDROITIN SULFATE BIOSYNTHETIC PROCESS	GOBP	GO:0030206	16	0.313717	1.50732	0.0713436	0.504146	1	5543
NUCLEOTIDE CATABOLIC PROCESS	GOBP	GO:0009166	63	0.162044	1.5182	0.0600918	0.504359	1	2969
NEGATIVE REGULATION OF MICROTUBULE DEPOLYMERIZATION	GOBP	GO:0007026	11	-0.312454	-1.27682	0.177292	0.504404	1	4611
NEGATIVE REGULATION OF T CELL ACTIVATION	GOBP	GO:0050868	50	-0.154274	-1.27626	0.1746	0.504563	1	6069
SIGNALING BY NOTCH1 HD DOMAIN MUTANTS IN CANCER	REACTOME DATABASE ID RELEASE 67	2691230	13	0.344198	1.50424	0.0686393	0.50466	1	3015
EMBRYONIC EPITHELIAL TUBE FORMATION	GOBP	GO:0001838	29	0.236482	1.51882	0.059879	0.504677	1	6953
HISTONE H4-K8 ACETYLATION	GOBP	GO:0043982	15	0.32107	1.50137	0.065178	0.504797	1	4582
DEGRADATION OF THE EXTRACELLULAR MATRIX	REACTOME DATABASE ID RELEASE 67	1474228	61	-0.138299	-1.2763	0.176049	0.504934	1	3571
REGULATION OF CYTOKINE PRODUCTION INVOLVED IN INFLAMMATORY RESPONSE	GOBP	GO:1900015	21	-0.232729	-1.27556	0.176824	0.504975	1	6940
STABILIZATION OF P53	REACTOME DATABASE ID RELEASE 67	69541	49	-0.153757	-1.27564	0.181545	0.505265	1	7593
TRAF6 MEDIATED IRF7 ACTIVATION	REACTOME	R-HSA-933541.4	13	-0.29281	-1.27514	0.174173	0.505296	1	3587
VESICLE LOCALIZATION	GOBP	GO:0051648	145	0.107158	1.5031	0.0682731	0.505636	1	4109
NEGATIVE REGULATION OF ATPASE ACTIVITY	GOBP	GO:0032780	9	0.410638	1.50235	0.0646776	0.505718	1	1612
RHO GTPASES ACTIVATE IQGAPS	REACTOME DATABASE ID RELEASE 67	5626467	9	-0.344999	-1.27363	0.181308	0.505904	1	6044
REGULATION OF INTERLEUKIN-12 PRODUCTION	GOBP	GO:0032655	25	-0.213177	-1.2738	0.183116	0.506029	1	2081
CONSTITUTIVE SIGNALING BY NOTCH1 HD DOMAIN MUTANTS	REACTOME DATABASE ID RELEASE 67	2691232	13	0.344198	1.50147	0.0677863	0.506138	1	3015
STEM CELL PROLIFERATION	GOBP	GO:0072089	24	0.254659	1.4979	0.0683242	0.506384	1	6894
MEMBRANE RAFT ASSEMBLY	GOBP	GO:0001765	8	-0.367183	-1.27144	0.185604	0.506411	1	2867
EXCRETION	GOBP	GO:0007588	12	-0.30206	-1.27383	0.177976	0.50642	1	4979
NEGATIVE REGULATION OF LYMPHOCYTE ACTIVATION	GOBP	GO:0051250	63	-0.136896	-1.27427	0.176223	0.506487	1	6069
MAINTENANCE OF PROTEIN LOCALIZATION IN ENDOPLASMIC RETICULUM	GOBP	GO:0035437	10	-0.329968	-1.27402	0.182107	0.506519	1	3003
NEGATIVE REGULATION OF PROTEIN SECRETION	GOBP	GO:0050709	64	-0.135318	-1.27153	0.182702	0.506703	1	4580
RESPONSE TO PEPTIDE HORMONE	GOBP	GO:0043434	149	-0.0896208	-1.27296	0.174549	0.506725	1	4907
REGULATION OF POTASSIUM ION TRANSMEMBRANE TRANSPORTER ACTIVITY	GOBP	GO:1901016	22	-0.226817	-1.27169	0.17847	0.506858	1	4554
RIPK1-MEDIATED REGULATED NECROSIS	REACTOME	R-HSA-5213460.1	11	-0.314306	-1.27215	0.185666	0.506895	1	5600
NEGATIVE REGULATION OF ANOIKIS	GOBP	GO:2000811	13	-0.292068	-1.27182	0.179944	0.507062	1	2741
KERATAN SULFATE DEGRADATION	REACTOME	R-HSA-2022857.1	10	-0.330464	-1.27248	0.181364	0.507161	1	1887
REGULATION OF CALCIUM ION TRANSMEMBRANE TRANSPORT	GOBP	GO:1903169	57	-0.142726	-1.27221	0.174447	0.507221	1	1931
HISTONE H4-K5 ACETYLATION	GOBP	GO:0043981	15	0.32107	1.49681	0.0686196	0.507288	1	4582
WNT5A-DEPENDENT INTERNALIZATION OF FZD4	REACTOME DATABASE ID RELEASE 67	5099900	14	-0.279441	-1.27014	0.179818	0.507982	1	1661
THROMBOXANE SIGNALLING THROUGH TP RECEPTOR	REACTOME DATABASE ID RELEASE 67	428930	16	-0.265015	-1.26989	0.182529	0.507985	1	5391
MYELOID LEUKOCYTE DIFFERENTIATION	GOBP	GO:0002573	51	-0.150661	-1.2694	0.180237	0.508042	1	2255
ZINC ION HOMEOSTASIS	GOBP	GO:0055069	20	-0.235228	-1.26954	0.180508	0.508219	1	7388
VIRION ASSEMBLY	GOBP	GO:0019068	36	-0.178489	-1.27022	0.184382	0.508274	1	6971
RESPONSE TO TEMPERATURE STIMULUS	GOBP	GO:0009266	69	0.153997	1.49395	0.0694332	0.509018	1	5220
NEGATIVE REGULATION OF PROTEIN LOCALIZATION TO CELL PERIPHERY	GOBP	GO:1904376	19	-0.243299	-1.26846	0.184389	0.509359	1	3733
NEGATIVE REGULATION OF PROTEIN LOCALIZATION TO CELL SURFACE	GOBP	GO:2000009	9	-0.343307	-1.26821	0.184976	0.509379	1	3595
PLATELET AGGREGATION (PLUG FORMATION)	REACTOME DATABASE ID RELEASE 67	76009	22	-0.225415	-1.26794	0.187775	0.509452	1	3560
REGULATION OF MYOTUBE DIFFERENTIATION	GOBP	GO:0010830	20	0.276522	1.49477	0.0690796	0.510252	1	4152
CHONDROITIN SULFATE PROTEOGLYCAN METABOLIC PROCESS	GOBP	GO:0050654	27	0.242095	1.49124	0.0718189	0.510411	1	5543
REGULATION OF STEROL BIOSYNTHETIC PROCESS	GOBP	GO:0106118	35	-0.181301	-1.26694	0.183857	0.510443	1	2436
PROTEIN-DNA COMPLEX SUBUNIT ORGANIZATION	GOBP	GO:0071824	131	0.112413	1.494	0.0708896	0.51045	1	6310
REGULATION OF ACTIN DYNAMICS FOR PHAGOCYTIC CUP FORMATION	REACTOME DATABASE ID RELEASE 67	2029482	50	-0.152818	-1.26669	0.188093	0.510465	1	3642
ACTIVATED NOTCH1 TRANSMITS SIGNAL TO THE NUCLEUS	REACTOME	R-HSA-2122948.2	25	0.248971	1.49052	0.0779037	0.510498	1	3015
XENOBIOTIC METABOLIC PROCESS	GOBP	GO:0006805	64	-0.134039	-1.26713	0.181005	0.510543	1	3206
DNA REPLICATION	GOBP	GO:0006260	121	0.116184	1.49174	0.0652002	0.510805	1	4413
REGULATION OF FOXO TRANSCRIPTIONAL ACTIVITY BY ACETYLATION	REACTOME DATABASE ID RELEASE 67	9617629	9	-0.343677	-1.26193	0.184813	0.510998	1	2357
REGULATION OF COAGULATION	GOBP	GO:0050818	42	-0.165154	-1.26233	0.184879	0.511132	1	3462
NUCLEAR ENVELOPE DISASSEMBLY	GOBP	GO:0051081	10	-0.326904	-1.26203	0.186235	0.511253	1	7479
POSITIVE REGULATION OF CELLULAR CARBOHYDRATE METABOLIC PROCESS	GOBP	GO:0010676	27	-0.202801	-1.26247	0.181165	0.511305	1	5569
POSITIVE REGULATION OF MYELOID CELL DIFFERENTIATION	GOBP	GO:0045639	43	-0.162801	-1.26258	0.187729	0.51155	1	5173
MEMBRANE DISASSEMBLY	GOBP	GO:0030397	10	-0.326904	-1.26297	0.184501	0.511687	1	7479
RECOMBINATIONAL REPAIR	GOBP	GO:0000725	56	-0.142327	-1.26272	0.1844	0.511725	1	7947
G-PROTEIN BETA:GAMMA SIGNALLING	REACTOME	R-HSA-397795.3	21	-0.229352	-1.26411	0.181982	0.51177	1	5391
REGULATION OF CHOLESTEROL BIOSYNTHETIC PROCESS	GOBP	GO:0045540	35	-0.181301	-1.26102	0.196002	0.511835	1	2436
CORTICAL ACTIN CYTOSKELETON ORGANIZATION	GOBP	GO:0030866	21	-0.230899	-1.26421	0.185784	0.512034	1	2201
REGULATION OF SPROUTING ANGIOGENESIS	GOBP	GO:1903670	48	0.182729	1.49187	0.0749901	0.512049	1	2837
PROCESSING OF SMDT1	REACTOME DATABASE ID RELEASE 67	8949664	13	-0.289446	-1.263	0.178107	0.512066	1	6187
REGULATED NECROSIS	REACTOME DATABASE ID RELEASE 67	5218859	11	-0.314306	-1.26322	0.193145	0.512096	1	5600
MITOCHONDRIAL RNA MODIFICATION	GOBP	GO:1900864	8	-0.364862	-1.26104	0.186403	0.512243	1	5669
NEGATIVE REGULATION OF SIGNAL TRANSDUCTION IN ABSENCE OF LIGAND	GOBP	GO:1901099	12	-0.302075	-1.26433	0.186203	0.512248	1	3128
NEGATIVE REGULATION OF INTRACELLULAR TRANSPORT	GOBP	GO:0032387	33	-0.185861	-1.26331	0.183393	0.512392	1	5683
REGULATION OF REACTIVE OXYGEN SPECIES METABOLIC PROCESS	GOBP	GO:2000377	84	-0.116785	-1.26448	0.182743	0.512401	1	3341
REGULATION OF INTRINSIC APOPTOTIC SIGNALING PATHWAY IN RESPONSE TO DNA DAMAGE BY P53 CLASS MEDIATOR	GOBP	GO:1902165	14	-0.278868	-1.2586	0.193136	0.512432	1	4047
POSITIVE REGULATION OF SODIUM ION TRANSPORT	GOBP	GO:0010765	18	-0.247442	-1.25874	0.192449	0.512623	1	4044
MITOCHONDRIAL TRNA MODIFICATION	GOBP	GO:0070900	8	-0.364862	-1.26484	0.181052	0.512626	1	5669
GPCR LIGAND BINDING	REACTOME DATABASE ID RELEASE 67	500792	149	-0.0891877	-1.2634	0.182203	0.512661	1	6775
REGULATION OF MYELINATION	GOBP	GO:0031641	11	-0.314117	-1.26526	0.187388	0.512714	1	3583
ANTIGEN PROCESSING AND PRESENTATION OF EXOGENOUS PEPTIDE ANTIGEN VIA MHC CLASS II	GOBP	GO:0019886	72	-0.127071	-1.26501	0.173365	0.512756	1	4460
NEGATIVE REGULATION OF EXTRINSIC APOPTOTIC SIGNALING PATHWAY IN ABSENCE OF LIGAND	GOBP	GO:2001240	12	-0.302075	-1.26453	0.191841	0.512765	1	3128
SIGNALLING TO ERKS	REACTOME	R-HSA-187687.1	24	-0.214143	-1.25879	0.18537	0.512958	1	4106
REGULATION OF LAMELLIPODIUM MORPHOGENESIS	GOBP	GO:2000392	9	-0.342015	-1.25801	0.188525	0.513118	1	7311
TRAF6 MEDIATED IRF7 ACTIVATION IN TLR7 8 OR 9 SIGNALING	REACTOME DATABASE ID RELEASE 67	975110	9	-0.346611	-1.25985	0.186989	0.513168	1	7260
POSITIVE REGULATION OF FATTY ACID OXIDATION	GOBP	GO:0046321	9	-0.340854	-1.25889	0.192804	0.513226	1	6090
VXPX CARGO-TARGETING TO CILIUM	REACTOME DATABASE ID RELEASE 67	5620916	17	0.300738	1.4886	0.0753288	0.513318	1	3850
CELLULAR ZINC ION HOMEOSTASIS	GOBP	GO:0006882	20	-0.235228	-1.25989	0.189419	0.513525	1	7388
NEGATIVE REGULATION OF SECRETION	GOBP	GO:0051048	90	-0.113527	-1.2594	0.18229	0.513563	1	4303
PYRIDINE-CONTAINING COMPOUND BIOSYNTHETIC PROCESS	GOBP	GO:0072525	48	-0.154043	-1.25893	0.18371	0.513586	1	1074
TELOMERE MAINTENANCE VIA TELOMERASE	GOBP	GO:0007004	19	-0.239558	-1.2574	0.190884	0.513817	1	3190
INTERLEUKIN-15 SIGNALING	REACTOME DATABASE ID RELEASE 67	8983432	11	-0.313806	-1.259	0.191218	0.513872	1	4596
PROTEIN MANNOSYLATION	GOBP	GO:0035268	16	0.306486	1.48664	0.073971	0.514671	1	3541
CENTRAL NERVOUS SYSTEM NEURON DIFFERENTIATION	GOBP	GO:0021953	37	0.206637	1.48731	0.0758438	0.514682	1	6716
DOUBLE-STRAND BREAK REPAIR VIA HOMOLOGOUS RECOMBINATION	GOBP	GO:0000724	56	-0.142327	-1.25659	0.189518	0.514911	1	7947
NEGATIVE REGULATION OF INTRACELLULAR PROTEIN TRANSPORT	GOBP	GO:0090317	23	-0.219926	-1.25601	0.195592	0.515132	1	5289
MHC CLASS II ANTIGEN PRESENTATION	REACTOME DATABASE ID RELEASE 67	2132295	79	-0.120725	-1.25622	0.185636	0.515175	1	919
NEGATIVE REGULATION OF ALPHA-BETA T CELL DIFFERENTIATION	GOBP	GO:0046639	14	-0.277104	-1.25553	0.190837	0.515615	1	5653
POSITIVE REGULATION OF TRANSPORTER ACTIVITY	GOBP	GO:0032411	40	-0.166663	-1.25487	0.187449	0.515978	1	1766
METALLOPROTEASE DUBS	REACTOME DATABASE ID RELEASE 67	5689901	21	-0.22845	-1.25507	0.191133	0.516035	1	5401
DOPAMINE RECEPTOR SIGNALING PATHWAY	GOBP	GO:0007212	14	-0.278398	-1.2542	0.185802	0.516386	1	3259
MODULATION BY VIRUS OF HOST PROCESS	GOBP	GO:0019054	15	-0.267689	-1.25438	0.191527	0.516463	1	5176
REGULATION OF INTRINSIC APOPTOTIC SIGNALING PATHWAY BY P53 CLASS MEDIATOR	GOBP	GO:1902253	18	-0.247171	-1.25223	0.189461	0.517039	1	4047
NEGATIVE REGULATION OF EXOCYTOSIS	GOBP	GO:0045920	14	-0.274669	-1.25244	0.188961	0.517093	1	5680
REGULATION OF MONOCYTE CHEMOTAXIS	GOBP	GO:0090025	19	-0.238884	-1.25247	0.187651	0.517469	1	2613
TELOMERE MAINTENANCE VIA TELOMERE LENGTHENING	GOBP	GO:0010833	22	-0.223159	-1.25248	0.190931	0.517877	1	3585
REGULATION OF LIPID CATABOLIC PROCESS	GOBP	GO:0050994	27	-0.202992	-1.25283	0.19984	0.518086	1	4333
NEGATIVE REGULATION OF INTRINSIC APOPTOTIC SIGNALING PATHWAY BY P53 CLASS MEDIATOR	GOBP	GO:1902254	14	-0.278868	-1.25306	0.198367	0.518098	1	4047
REGULATION OF OXIDATIVE STRESS-INDUCED CELL DEATH	GOBP	GO:1903201	36	-0.17667	-1.25258	0.188146	0.518133	1	2981
PRIMARY ALCOHOL METABOLIC PROCESS	GOBP	GO:0034308	36	-0.176346	-1.25137	0.190269	0.518232	1	3910
CYCLIN D ASSOCIATED EVENTS IN G1	REACTOME DATABASE ID RELEASE 67	69231	39	-0.169429	-1.25095	0.190079	0.518582	1	2682
TRANSCRIPTION INITIATION FROM RNA POLYMERASE II PROMOTER	GOBP	GO:0006367	124	-0.0964562	-1.25046	0.187475	0.518638	1	6375
NEGATIVE REGULATION OF PHOSPHOPROTEIN PHOSPHATASE ACTIVITY	GOBP	GO:0032515	16	-0.261554	-1.25061	0.188922	0.518802	1	1265
VITAMIN B5 (PANTOTHENATE) METABOLISM	REACTOME	R-HSA-199220.2	12	-0.297673	-1.24994	0.193252	0.519176	1	1326
NEGATIVE REGULATION OF PROTEASOMAL PROTEIN CATABOLIC PROCESS	GOBP	GO:1901799	34	0.21546	1.48042	0.0746779	0.519552	1	4146
POSITIVE REGULATION OF MITOCHONDRIAL CALCIUM ION CONCENTRATION	GOBP	GO:0051561	8	-0.361224	-1.24932	0.197776	0.519917	1	1545
REGULATION OF CALCIUM ION TRANSMEMBRANE TRANSPORTER ACTIVITY	GOBP	GO:1901019	31	-0.190038	-1.24885	0.198146	0.519944	1	1837
POSITIVE REGULATION OF COLD-INDUCED THERMOGENESIS	GOBP	GO:0120162	67	-0.129766	-1.24859	0.191775	0.51998	1	4867
GLYCEROL METABOLIC PROCESS	GOBP	GO:0006071	10	-0.323749	-1.24903	0.204217	0.52002	1	851
COPII-COATED VESICLE BUDDING	GOBP	GO:0090114	60	-0.137189	-1.24793	0.191165	0.520376	1	3483
REGULATION OF CELLULAR AMINE METABOLIC PROCESS	GOBP	GO:0033238	53	-0.147235	-1.24815	0.200796	0.520396	1	7593
ERYTHROCYTES TAKE UP CARBON DIOXIDE AND RELEASE OXYGEN	REACTOME	R-HSA-1237044.2	10	0.386345	1.48267	0.0766351	0.520582	1	5707
REGULATION OF RUNX3 EXPRESSION AND ACTIVITY	REACTOME	R-HSA-8941858.1	47	-0.154374	-1.24749	0.200409	0.520775	1	7745
INTERACTION WITH SYMBIONT	GOBP	GO:0051702	46	0.18407	1.48054	0.0786383	0.520778	1	5930
POSITIVE REGULATION OF VASCULAR ENDOTHELIAL GROWTH FACTOR RECEPTOR SIGNALING PATHWAY	GOBP	GO:0030949	8	0.426658	1.48185	0.0760563	0.520903	1	2205
SUMOYLATION OF INTRACELLULAR RECEPTORS	REACTOME	R-HSA-4090294.3	20	-0.233875	-1.24698	0.19996	0.521299	1	5182
REGULATION OF CARDIAC CONDUCTION	GOBP	GO:1903779	35	0.210337	1.48304	0.0747945	0.521315	1	3699
POSITIVE REGULATION OF CELL ADHESION MEDIATED BY INTEGRIN	GOBP	GO:0033630	12	-0.296576	-1.24648	0.204638	0.52138	1	3189
NEGATIVE REGULATION OF TRANSLATIONAL INITIATION	GOBP	GO:0045947	14	-0.277117	-1.24668	0.203547	0.521436	1	2480
POSITIVE REGULATION OF WNT SIGNALING PATHWAY	GOBP	GO:0030177	114	-0.100825	-1.24592	0.190201	0.521994	1	8147
MODULATION OF CHEMICAL SYNAPTIC TRANSMISSION	GOBP	GO:0050804	113	0.119947	1.48068	0.0791452	0.522004	1	4577
POSITIVE REGULATION OF PROTEIN LOCALIZATION TO PLASMA MEMBRANE	GOBP	GO:1903078	35	-0.177739	-1.24494	0.199758	0.523427	1	889
REGULATION OF MONOCYTE DIFFERENTIATION	GOBP	GO:0045655	12	-0.297492	-1.24425	0.208868	0.523885	1	1328
RIBONUCLEOSIDE BIOSYNTHETIC PROCESS	GOBP	GO:0042455	9	0.403859	1.4772	0.0839161	0.523916	1	4155
MOLECULES ASSOCIATED WITH ELASTIC FIBRES	REACTOME	R-HSA-2129379.1	20	-0.233649	-1.24441	0.198739	0.52401	1	1853
HOMOPHILIC CELL ADHESION VIA PLASMA MEMBRANE ADHESION MOLECULES	GOBP	GO:0007156	33	0.215923	1.47439	0.0817535	0.524398	1	1983
NEGATIVE REGULATION OF CELL GROWTH	GOBP	GO:0030308	92	0.132247	1.47761	0.0744343	0.524481	1	2888
EFFECTS OF PIP2 HYDROLYSIS	REACTOME DATABASE ID RELEASE 67	114508	17	0.296855	1.47601	0.0777047	0.525166	1	6506
NEUTROPHIL CHEMOTAXIS	GOBP	GO:0030593	40	0.195809	1.4746	0.0813073	0.525422	1	4773
CENTRAL NERVOUS SYSTEM NEURON DEVELOPMENT	GOBP	GO:0021954	25	0.246895	1.47297	0.0827696	0.526145	1	5259
BASE CONVERSION OR SUBSTITUTION EDITING	GOBP	GO:0016553	8	-0.35763	-1.24259	0.202028	0.526604	1	2973
NEGATIVE REGULATION OF SPROUTING ANGIOGENESIS	GOBP	GO:1903671	19	0.281954	1.4747	0.0785554	0.526695	1	2718
VITAMIN METABOLIC PROCESS	GOBP	GO:0006766	71	-0.125302	-1.24151	0.2	0.527809	1	1903
ALDITOL METABOLIC PROCESS	GOBP	GO:0019400	11	-0.307668	-1.24114	0.201657	0.528079	1	2645
CHROMOSOME CONDENSATION	GOBP	GO:0030261	21	-0.227028	-1.24152	0.203556	0.528226	1	7532
G1 PHASE	REACTOME	R-HSA-69236.4	39	-0.169429	-1.24072	0.205097	0.52843	1	2682
POSITIVE REGULATION OF NIK/NF-KAPPAB SIGNALING	GOBP	GO:1901224	44	-0.157757	-1.23981	0.193327	0.529274	1	2799
REGULATION OF INTRINSIC APOPTOTIC SIGNALING PATHWAY	GOBP	GO:2001242	96	-0.108605	-1.23994	0.201313	0.529469	1	2160
POSITIVE REGULATION OF REACTIVE OXYGEN SPECIES METABOLIC PROCESS	GOBP	GO:2000379	47	-0.152944	-1.23885	0.197702	0.530676	1	2799
RESPONSE TO DSRNA	GOBP	GO:0043331	19	-0.237436	-1.23861	0.19992	0.530696	1	3798
PROTEIN DEPOLYMERIZATION	GOBP	GO:0051261	15	0.31563	1.47031	0.0817405	0.530762	1	6123
RNA POLYMERASE I PROMOTER OPENING	REACTOME DATABASE ID RELEASE 67	73728	21	-0.224932	-1.23802	0.203254	0.531398	1	5440
INTERLEUKIN-20 FAMILY SIGNALING	REACTOME	R-HSA-8854691.6	12	-0.293443	-1.23738	0.202596	0.531755	1	6000
RESPONSE TO MURAMYL DIPEPTIDE	GOBP	GO:0032495	9	-0.336478	-1.23714	0.205929	0.531798	1	1203
CALCIUM ION TRANSPORT INTO CYTOSOL	GOBP	GO:0060402	31	0.222911	1.4691	0.0832665	0.532027	1	4695
POSITIVE REGULATION OF INTERLEUKIN-1 PRODUCTION	GOBP	GO:0032732	29	-0.19251	-1.2374	0.20914	0.532154	1	2081
NEGATIVE REGULATION OF OSTEOBLAST DIFFERENTIATION	GOBP	GO:0045668	18	0.2882	1.46548	0.0791108	0.534302	1	4824
INHIBITION OF ADENYLATE CYCLASE PATHWAY	REACTOME DATABASE ID RELEASE 67	997269	9	0.398432	1.46575	0.0866707	0.5352	1	6683
RRNA METHYLATION	GOBP	GO:0031167	13	0.336306	1.46632	0.0815674	0.535389	1	4811
DNA REPLICATION-INDEPENDENT NUCLEOSOME ORGANIZATION	GOBP	GO:0034724	28	0.233454	1.46678	0.0836845	0.535851	1	6535
NECROTIC CELL DEATH	GOBP	GO:0070265	15	-0.264833	-1.23457	0.205579	0.535903	1	5948
POSITIVE REGULATION OF RESPONSE TO OXIDATIVE STRESS	GOBP	GO:1902884	11	-0.305161	-1.23473	0.208067	0.536036	1	6711
RETINA MORPHOGENESIS IN CAMERA-TYPE EYE	GOBP	GO:0060042	14	0.324497	1.46384	0.0860873	0.53654	1	7505
POSITIVE REGULATION OF FIBROBLAST PROLIFERATION	GOBP	GO:0048146	25	-0.205614	-1.23401	0.211296	0.536551	1	2609
MITOCHONDRIAL GENE EXPRESSION	GOBP	GO:0140053	125	-0.0948634	-1.23367	0.202719	0.536769	1	6955
TRAF3-DEPENDENT IRF ACTIVATION PATHWAY	REACTOME DATABASE ID RELEASE 67	918233	11	-0.303882	-1.2331	0.209501	0.537419	1	2687
NEGATIVE REGULATION OF SECRETION BY CELL	GOBP	GO:1903531	86	-0.113486	-1.23252	0.196508	0.538113	1	4303
REGULATION OF APC C ACTIVATORS BETWEEN G1 S AND EARLY ANAPHASE	REACTOME	R-HSA-176408.3	66	-0.129192	-1.23098	0.205894	0.538852	1	1940
CELLULAR RESPONSE TO XENOBIOTIC STIMULUS	GOBP	GO:0071466	76	-0.120108	-1.23014	0.208548	0.539188	1	3206
SIGNAL PEPTIDE PROCESSING	GOBP	GO:0006465	10	-0.320685	-1.23102	0.206283	0.539218	1	5327
RESPONSE TO PROSTAGLANDIN E	GOBP	GO:0034695	10	-0.315322	-1.2312	0.205639	0.539324	1	4276
NEGATIVE REGULATION OF TYPE I INTERFERON PRODUCTION	GOBP	GO:0032480	37	-0.170875	-1.23043	0.205477	0.53949	1	5313
NEGATIVE REGULATION OF CYTOKINE PRODUCTION INVOLVED IN IMMUNE RESPONSE	GOBP	GO:0002719	10	-0.318702	-1.23019	0.20859	0.539533	1	3128
DETOXIFICATION	GOBP	GO:0098754	29	-0.193419	-1.22967	0.209894	0.539683	1	1688
FGFR1 MUTANT RECEPTOR ACTIVATION	REACTOME	R-HSA-1839124.2	20	-0.231078	-1.23144	0.209925	0.539733	1	2992
RESPONSE TO ETHANOL	GOBP	GO:0045471	9	-0.336267	-1.2312	0.207191	0.539757	1	4907
INCRETIN SYNTHESIS, SECRETION, AND INACTIVATION	REACTOME	R-HSA-400508.1	10	-0.318927	-1.22884	0.209677	0.54084	1	4236
REPLICATION FORK PROCESSING	GOBP	GO:0031297	14	0.31921	1.45289	0.0848679	0.544112	1	5184
GLUCOSE CATABOLIC PROCESS TO PYRUVATE	GOBP	GO:0061718	21	0.263344	1.45352	0.0860474	0.544142	1	2897
MITOCHONDRIAL TRANSLATION INITIATION	REACTOME	R-HSA-5368286.1	84	-0.11336	-1.22678	0.211183	0.544414	1	6816
GLYCOLYTIC PROCESS THROUGH GLUCOSE-6-PHOSPHATE	GOBP	GO:0061620	21	0.263344	1.45024	0.0879121	0.544429	1	2897
BBSOME-MEDIATED CARGO-TARGETING TO CILIUM	REACTOME DATABASE ID RELEASE 67	5620922	18	0.28549	1.44945	0.0906746	0.544798	1	5471
CHONDROCYTE DIFFERENTIATION	GOBP	GO:0002062	31	0.220423	1.45198	0.0836006	0.544816	1	5439
CENP-A CONTAINING NUCLEOSOME ASSEMBLY	GOBP	GO:0034080	20	0.266734	1.42258	0.1014	0.544883	1	5371
FOREBRAIN NEURON DEVELOPMENT	GOBP	GO:0021884	8	0.411913	1.42713	0.102259	0.544969	1	6533
KIDNEY EPITHELIUM DEVELOPMENT	GOBP	GO:0072073	31	0.220773	1.45377	0.0824143	0.545024	1	3644
CENP-A CONTAINING CHROMATIN ORGANIZATION	GOBP	GO:0061641	20	0.266734	1.42193	0.0967168	0.545093	1	5371
MITRAL VALVE MORPHOGENESIS	GOBP	GO:0003183	9	0.39675	1.45433	0.0865938	0.545203	1	3000
KINETOCHORE ORGANIZATION	GOBP	GO:0051383	8	0.411733	1.42643	0.0993049	0.545299	1	6535
POSITIVE REGULATION OF EPIDERMAL CELL DIFFERENTIATION	GOBP	GO:0045606	10	0.367913	1.42295	0.100157	0.545342	1	2580
THE CANONICAL RETINOID CYCLE IN RODS (TWILIGHT VISION)	REACTOME	R-HSA-2453902.3	9	0.397811	1.45045	0.0863896	0.545387	1	5456
NEGATIVE REGULATION OF CHEMOTAXIS	GOBP	GO:0050922	36	0.202041	1.42745	0.097912	0.545572	1	4549
DIGESTIVE SYSTEM DEVELOPMENT	GOBP	GO:0055123	30	0.223943	1.44843	0.087787	0.545675	1	6773
NEGATIVE REGULATION OF CANONICAL WNT SIGNALING PATHWAY	GOBP	GO:0090090	115	-0.0978241	-1.22588	0.206274	0.545736	1	2016
SUMOYLATION OF RNA BINDING PROTEINS	REACTOME DATABASE ID RELEASE 67	4570464	39	0.197215	1.45467	0.0849244	0.545908	1	2942
RUNX3 REGULATES NOTCH SIGNALING	REACTOME DATABASE ID RELEASE 67	8941856	12	0.337811	1.42781	0.102549	0.546046	1	3655
ANAPHASE-PROMOTING COMPLEX-DEPENDENT CATABOLIC PROCESS	GOBP	GO:0031145	66	-0.129192	-1.22539	0.215619	0.546229	1	1940
PEPTIDYL-LYSINE ACETYLATION	GOBP	GO:0018394	65	0.149742	1.4231	0.093844	0.546309	1	7059
RIBOSOMAL LARGE SUBUNIT BIOGENESIS	GOBP	GO:0042273	59	0.160376	1.45068	0.0864542	0.546331	1	2933
GRANULOCYTE MIGRATION	GOBP	GO:0097530	42	0.189869	1.45831	0.0853005	0.546368	1	4773
PRE-NOTCH PROCESSING IN GOLGI	REACTOME DATABASE ID RELEASE 67	1912420	16	0.299001	1.44564	0.0890411	0.546376	1	3624
DIGESTIVE TRACT DEVELOPMENT	GOBP	GO:0048565	30	0.223943	1.45764	0.0834518	0.54647	1	6773
RIBOSOMAL SMALL SUBUNIT BIOGENESIS	GOBP	GO:0042274	52	0.171261	1.45496	0.0787637	0.546729	1	3445
NADH REGENERATION	GOBP	GO:0006735	21	0.263344	1.45559	0.0839984	0.546767	1	2897
REGULATION OF MICROTUBULE CYTOSKELETON ORGANIZATION	GOBP	GO:0070507	105	0.118186	1.4234	0.100879	0.546914	1	8006
REGULATION OF ATPASE ACTIVITY	GOBP	GO:0043462	45	0.183645	1.4587	0.0848106	0.546972	1	3397
ADENYLATE CYCLASE INHIBITORY PATHWAY	REACTOME	R-HSA-170670.1	9	0.398432	1.44591	0.0986592	0.547182	1	6683
SEMA3A-PLEXIN REPULSION SIGNALING BY INHIBITING INTEGRIN ADHESION	REACTOME	R-HSA-399955.1	13	0.325127	1.42385	0.0968769	0.547226	1	4935
TRANSCRIPTION INITIATION FROM RNA POLYMERASE I PROMOTER	GOBP	GO:0006361	27	0.230453	1.42785	0.0950754	0.54729	1	1559
MAINTENANCE OF LOCATION	GOBP	GO:0051235	99	-0.105201	-1.22447	0.215431	0.547598	1	2657
DOUBLE-STRAND BREAK REPAIR	GOBP	GO:0006302	115	0.115773	1.44692	0.0827987	0.547677	1	4424
MAMMARY GLAND DEVELOPMENT	GOBP	GO:0030879	17	0.291492	1.45582	0.084932	0.547717	1	5259
REGULATION OF GLIOGENESIS	GOBP	GO:0014013	38	0.196761	1.43768	0.0955479	0.547845	1	2205
POSITIVE REGULATION OF CELL-MATRIX ADHESION	GOBP	GO:0001954	30	0.222739	1.45639	0.0850809	0.54789	1	1604
TRNA PROCESSING	REACTOME DATABASE ID RELEASE 67	72306	91	0.128186	1.42817	0.0968638	0.547895	1	9082
RNA POLYMERASE II TRANSCRIBES SNRNA GENES	REACTOME	R-HSA-6807505.2	66	0.14941	1.42406	0.0964682	0.548054	1	5753
EMBRYONIC CAMERA-TYPE EYE DEVELOPMENT	GOBP	GO:0031076	9	0.395458	1.44356	0.0890616	0.548348	1	6716
MEIOSIS I CELL CYCLE PROCESS	GOBP	GO:0061982	29	0.22675	1.44602	0.0844758	0.54835	1	5912
REGULATION OF PLK1 ACTIVITY AT G2 M TRANSITION	REACTOME	R-HSA-2565942.1	68	0.148572	1.42844	0.0916667	0.54859	1	1952
REGULATION OF MICROTUBULE-BASED MOVEMENT	GOBP	GO:0060632	10	0.373862	1.44272	0.0918347	0.548844	1	4735
POSITIVE REGULATION OF CYTOKINE PRODUCTION INVOLVED IN INFLAMMATORY RESPONSE	GOBP	GO:1900017	10	-0.317801	-1.22357	0.221042	0.548898	1	7580
CENTROSOME DUPLICATION	GOBP	GO:0051298	21	0.260405	1.42422	0.0975901	0.549001	1	4516
OLIGOSACCHARIDE METABOLIC PROCESS	GOBP	GO:0009311	21	0.261888	1.43833	0.0942188	0.549142	1	6086
PROTEOGLYCAN BIOSYNTHETIC PROCESS	GOBP	GO:0030166	39	0.193754	1.4377	0.0902764	0.549207	1	5543
PROTEIN-DNA COMPLEX ASSEMBLY	GOBP	GO:0065004	100	0.122803	1.42989	0.0917808	0.549297	1	6310
PROTEIN QUALITY CONTROL FOR MISFOLDED OR INCOMPLETELY SYNTHESIZED PROTEINS	GOBP	GO:0006515	21	0.261681	1.43036	0.0965627	0.549593	1	1329
GLYCOLYTIC PROCESS THROUGH FRUCTOSE-6-PHOSPHATE	GOBP	GO:0061615	21	0.263344	1.44364	0.0914354	0.549605	1	2897
CANONICAL GLYCOLYSIS	GOBP	GO:0061621	21	0.263344	1.43932	0.0919059	0.549675	1	2897
PROTEIN LOCALIZATION TO CYTOSKELETON	GOBP	GO:0044380	28	0.229172	1.43992	0.0928414	0.549694	1	4996
REGULATION OF GLIAL CELL DIFFERENTIATION	GOBP	GO:0045685	23	0.251964	1.435	0.0915751	0.549929	1	2035
ANTERIOR/POSTERIOR PATTERN SPECIFICATION	GOBP	GO:0009952	49	0.17318	1.42844	0.0961768	0.549933	1	6923
FOREBRAIN NEURON DIFFERENTIATION	GOBP	GO:0021879	8	0.411913	1.42901	0.0954014	0.549962	1	6533
INTERNAL PEPTIDYL-LYSINE ACETYLATION	GOBP	GO:0018393	62	0.155441	1.43439	0.0961731	0.54997	1	7059
MEIOTIC CELL CYCLE PROCESS	GOBP	GO:1903046	40	0.192058	1.43554	0.0918387	0.550066	1	5925
RNA POLYMERASE II PREINITIATION COMPLEX ASSEMBLY	GOBP	GO:0051123	10	0.374628	1.43853	0.0971749	0.550082	1	5837
SLBP DEPENDENT PROCESSING OF REPLICATION-DEPENDENT HISTONE PRE-MRNAS	REACTOME	R-HSA-77588.2	9	-0.332652	-1.2225	0.208529	0.550123	1	6181
SECOND-MESSENGER-MEDIATED SIGNALING	GOBP	GO:0019932	148	-0.0863517	-1.22257	0.217687	0.550423	1	8284
SYNDECAN INTERACTIONS	REACTOME	R-HSA-3000170.2	16	0.296758	1.43053	0.103097	0.550561	1	5037
NEPHRON TUBULE MORPHOGENESIS	GOBP	GO:0072078	17	0.291699	1.44013	0.0925137	0.550627	1	3297
HISTONE MONOUBIQUITINATION	GOBP	GO:0010390	23	-0.212989	-1.22094	0.216989	0.550963	1	7780
NEGATIVE REGULATION OF CALCIUM ION TRANSMEMBRANE TRANSPORTER ACTIVITY	GOBP	GO:1901020	17	-0.246812	-1.22046	0.218937	0.551012	1	1837
NEGATIVE REGULATION OF RECEPTOR INTERNALIZATION	GOBP	GO:0002091	8	0.412251	1.43325	0.099226	0.551155	1	3753
MEMBRANE LIPID CATABOLIC PROCESS	GOBP	GO:0046466	18	-0.239871	-1.22007	0.21733	0.551346	1	3511
PHOSPHORYLATION OF THE APC C	REACTOME DATABASE ID RELEASE 67	176412	14	-0.271398	-1.22094	0.217207	0.551405	1	957
ACTIVATION OF ADENYLATE CYCLASE ACTIVITY	GOBP	GO:0007190	15	0.308777	1.43133	0.0975316	0.551416	1	6199
NEGATIVE REGULATION OF NOTCH4 SIGNALING	REACTOME DATABASE ID RELEASE 67	9604323	50	-0.146052	-1.22048	0.211448	0.551424	1	1940
NRIF SIGNALS CELL DEATH FROM THE NUCLEUS	REACTOME	R-HSA-205043.1	15	0.308476	1.4404	0.0931062	0.551428	1	3241
REGULATION OF TRANS-SYNAPTIC SIGNALING	GOBP	GO:0099177	114	0.115252	1.43555	0.0909452	0.551447	1	4577
VESICLE-MEDIATED TRANSPORT IN SYNAPSE	GOBP	GO:0099003	56	0.163888	1.44099	0.0861302	0.551469	1	3939
HEPARAN SULFATE PROTEOGLYCAN BIOSYNTHETIC PROCESS	GOBP	GO:0015012	15	0.305681	1.43073	0.0945294	0.55148	1	5493
POSITIVE REGULATION OF EPITHELIAL CELL APOPTOTIC PROCESS	GOBP	GO:1904037	17	0.289173	1.4325	0.101261	0.551516	1	3325
POSITIVE REGULATION OF MYELOID LEUKOCYTE DIFFERENTIATION	GOBP	GO:0002763	22	-0.216511	-1.2211	0.216173	0.551548	1	5173
FBXL7 DOWN-REGULATES AURKA DURING MITOTIC ENTRY AND IN EARLY MITOSIS	REACTOME	R-HSA-8854050.2	50	-0.145563	-1.22122	0.221779	0.551766	1	7720
STEROID METABOLIC PROCESS	GOBP	GO:0008202	105	-0.101619	-1.22139	0.208215	0.551869	1	1633
NON-RECOMBINATIONAL REPAIR	GOBP	GO:0000726	48	0.175973	1.43156	0.0989449	0.552271	1	2449
REGULATION OF INTRACELLULAR PROTEIN TRANSPORT	GOBP	GO:0033157	144	-0.0862325	-1.21932	0.206378	0.552384	1	2449
CARDIAC MUSCLE CELL DEVELOPMENT	GOBP	GO:0055013	13	0.324427	1.41761	0.10197	0.553715	1	5797
VIF-MEDIATED DEGRADATION OF APOBEC3G	REACTOME	R-HSA-180585.1	46	-0.152111	-1.21783	0.222464	0.554006	1	1940
CELLULAR DETOXIFICATION	GOBP	GO:1990748	18	-0.23736	-1.21783	0.217278	0.554438	1	1688
PROTEASOME ASSEMBLY	GOBP	GO:0043248	11	-0.301768	-1.21789	0.219136	0.554755	1	3720
JAK-STAT CASCADE	GOBP	GO:0007259	25	-0.203159	-1.21653	0.217139	0.554804	1	4413
TIGHT JUNCTION ASSEMBLY	GOBP	GO:0120192	14	-0.267057	-1.2158	0.219162	0.554912	1	4178
NEGATIVE REGULATION OF PROTEIN BINDING	GOBP	GO:0032091	62	-0.130829	-1.21666	0.2222	0.554977	1	6079
GLYCOSPHINGOLIPID METABOLIC PROCESS	GOBP	GO:0006687	38	-0.166424	-1.21688	0.216882	0.554981	1	7803
REACTIVE OXYGEN SPECIES METABOLIC PROCESS	GOBP	GO:0072593	61	-0.133098	-1.21531	0.221731	0.554993	1	1990
SENSORY PERCEPTION OF MECHANICAL STIMULUS	GOBP	GO:0050954	35	-0.173145	-1.21706	0.226374	0.555067	1	4430
MITOCHONDRIAL TRANSLATION	GOBP	GO:0032543	105	-0.101558	-1.21592	0.216454	0.555119	1	6816
UV-DAMAGE EXCISION REPAIR	GOBP	GO:0070914	12	0.338464	1.41525	0.101995	0.555252	1	6424
REGULATION OF ENDOTHELIAL CELL CHEMOTAXIS	GOBP	GO:2001026	16	0.292232	1.41581	0.103878	0.555275	1	3005
POSITIVE REGULATION OF GLUCOSE TRANSMEMBRANE TRANSPORT	GOBP	GO:0010828	20	-0.227808	-1.21536	0.217417	0.555335	1	4694
REGULATION OF HOMOTYPIC CELL-CELL ADHESION	GOBP	GO:0034110	15	-0.259213	-1.21603	0.219992	0.555344	1	5270
POSITIVE REGULATION OF CD4-POSITIVE, ALPHA-BETA T CELL DIFFERENTIATION	GOBP	GO:0043372	16	-0.249842	-1.21457	0.218425	0.556031	1	2783
PERIPHERAL NERVOUS SYSTEM DEVELOPMENT	GOBP	GO:0007422	22	0.252172	1.41592	0.103553	0.556315	1	4271
STAT CASCADE	GOBP	GO:0097696	25	-0.203159	-1.21366	0.218455	0.557383	1	4413
TFAP2 (AP-2) FAMILY REGULATES TRANSCRIPTION OF GROWTH FACTORS AND THEIR RECEPTORS	REACTOME DATABASE ID RELEASE 67	8866910	8	-0.348101	-1.21341	0.221898	0.55743	1	5855
TRANSITION METAL ION HOMEOSTASIS	GOBP	GO:0055076	75	-0.118942	-1.21305	0.222829	0.5577	1	7425
POSITIVE REGULATION OF ALPHA-BETA T CELL PROLIFERATION	GOBP	GO:0046641	10	-0.313204	-1.21248	0.224739	0.557917	1	3189
MESONEPHRIC TUBULE DEVELOPMENT	GOBP	GO:0072164	15	0.303427	1.41129	0.106712	0.557951	1	3297
AXO-DENDRITIC TRANSPORT	GOBP	GO:0008088	38	-0.165278	-1.21249	0.22308	0.558337	1	802
AXONOGENESIS	GOBP	GO:0007409	150	0.0994493	1.41264	0.0984	0.558684	1	6609
RESPONSE TO INSULIN	GOBP	GO:0032868	100	-0.104652	-1.21178	0.221173	0.55885	1	4846
MESONEPHRIC EPITHELIUM DEVELOPMENT	GOBP	GO:0072163	15	0.303427	1.41142	0.102238	0.558935	1	3297
EMBRYONIC ORGAN DEVELOPMENT	GOBP	GO:0048568	106	0.117975	1.4102	0.1058	0.559199	1	6873
NEGATIVE REGULATION OF NEURON PROJECTION DEVELOPMENT	GOBP	GO:0010977	54	0.16331	1.41183	0.101829	0.559303	1	4775
CELLULAR RESPONSE TO TOPOLOGICALLY INCORRECT PROTEIN	GOBP	GO:0035967	109	0.114952	1.41293	0.102718	0.559321	1	5561
REGULATION OF CARDIAC MUSCLE CONTRACTION BY REGULATION OF THE RELEASE OF SEQUESTERED CALCIUM ION	GOBP	GO:0010881	10	-0.31388	-1.21128	0.22779	0.55939	1	6513
CELLULAR KETONE METABOLIC PROCESS	GOBP	GO:0042180	33	-0.177324	-1.21066	0.221702	0.560171	1	5441
NUCLEOBASE-CONTAINING SMALL MOLECULE INTERCONVERSION	GOBP	GO:0015949	22	-0.215379	-1.20924	0.222943	0.560319	1	4176
RHO GTPASES ACTIVATE PKNS	REACTOME	R-HSA-5625740.1	47	-0.14915	-1.20965	0.227752	0.560382	1	5440
POSITIVE REGULATION OF GLYCOPROTEIN BIOSYNTHETIC PROCESS	GOBP	GO:0010560	14	-0.26745	-1.20783	0.222332	0.56048	1	1794
SPHINGOLIPID METABOLISM	REACTOME	R-HSA-428157.4	57	-0.136711	-1.21025	0.227209	0.560526	1	4725
B CELL PROLIFERATION	GOBP	GO:0042100	11	-0.299712	-1.20934	0.221597	0.560542	1	7781
TOLL LIKE RECEPTOR 4 (TLR4) CASCADE	REACTOME DATABASE ID RELEASE 67	166016	106	-0.101375	-1.21001	0.220697	0.560557	1	4648
NEGATIVE REGULATION OF CAMP-MEDIATED SIGNALING	GOBP	GO:0043951	9	-0.329088	-1.20867	0.234903	0.560561	1	1285
DEGRADATION OF GLI1 BY THE PROTEASOME	REACTOME DATABASE ID RELEASE 67	5610780	50	-0.145563	-1.20843	0.226	0.560595	1	7720
[truncated: 3,790 more rows]

## Sheet: S-AT
Data Supplement 3c | Gene-set enrichment analysis (GSEA) using Gene Ontology (GO) terms and Reactome Pathways on combined rank score of between samples differential expression analysis. The table lists GO Biological Processes (BP) terms, Reactome pathways and GSEA statistics for occlusive vs. stenotic subcutaneous AT samples. Significant tests for a false discovery rate (FDR) < 0.05 are highlight…
[truncated: 5,504 more rows]

[truncated: 1 more sheets: Legend]
